# Supplementary material for: The complex impact of China’s science and technology talent policies on key core technologies R&D
Source: PLoS One. 2025 May 29;20(5):e0324587. doi: 10.1371/journal.pone.0324587 (PMC12121770; doi:10.1371/journal.pone.0324587)
Supplement: S1 File — (XLSX) [file pone.0324587.s001.xlsx]

## Sheet: Sheet2
id	year	hy	cs	k1	k2	nkp1	nkp2	um1	um2	tp1	tp2	tp3	tp4	tp	pre	post	p1	p5	p10	p15	p20	p25	p	x1	x2	x3	x4	x5	x6	x7	x8	x9	x10	x11	x12	x13	iv1	iv2	gs	rd	rc	pc
1	2011	20	146	0	0	0	0	0	0	0	0	0	0	0	1	0	0	0	0	0	0	0	0	3.2581	3.04452	3.77923	0.00269636	5.77765	3.00072	18.1264	0.693414	0.783106	0.0562244	0.171044	0.44405	1.55864	0.732849	0.00184029	0	14.8981	0	0
1	2012	20	146	0	0	0	0	0	0	0	0	0	0	0	1	0	0	0	0	0	1.09861	1.09861	0	3.29584	3.09104	3.67284	0.00269636	5.62762	2.99972	18.394	0.822535	1.06624	0.0535901	0.216051	0.524636	1.56652	0.739225	0.00199541	0	14.716	0	0
1	2013	20	146	0	0	0	0	0	0	0	0	0	0	0	1	0	0	0	0	0	0	1.09861	0	3.3322	3.13549	3.72883	0.00269636	5.49717	3.01111	18.103	0.562175	0.804143	0.0493234	0.156713	0.54212	1.69364	0.895139	0.00244065	0	14.4762	0	0
1	2014	20	146	0	0	0	0	0	0	0	0	0	0	0	1	0	0	0.693147	1.09861	2.48491	2.48491	2.48491	0	3.3673	3.17805	3.60424	0.00269636	5.39816	3.02723	18.2051	0.235941	0.382615	0.0607338	0.105984	0.576964	1.68562	0.865276	0.00231715	0	14.7072	0	0
1	2015	20	146	0	0	0	0	0	0	0	0	0	0	1	0	1	0	1.09861	1.09861	1.38629	1.38629	1.38629	0	3.4012	3.21888	3.96615	0.897434	5.34233	3.03495	18.6068	0.224599	0.319295	0.0779763	0.0905452	0.598308	2.41116	1.08277	0.00224646	0	15.266	11.4871	0
1	2016	20	146	0	0	0	0	0	0	0	0	0	0	1	0	1	0	0.693147	1.09861	1.60944	1.79176	1.79176	0	3.43399	3.2581	4.00541	0.896292	5.19296	3.00717	19.4773	1.28392	1.49733	0.103474	0.139404	0.470011	2.88278	0.99625	0.00228148	0	16.0395	0	0
1	2017	20	146	0	0	0	0	0	0	0	0	0	0	1	0	1	0	0	0	0.693147	1.09861	1.38629	0	3.46574	3.29584	4.04677	0.896292	5.15329	3.01602	18.7471	0.885435	1.05008	0.0846444	0.109867	0.432395	2.10777	0.755778	0.0024629	8.2943	15.4553	0	0
1	2018	20	146	0	0	0	0	0	0	0	0	0	0	1	0	1	0	0.693147	1.79176	1.79176	2.07944	2.07944	0	3.49651	3.3322	4.13946	0.946587	5.35186	3.02917	19.7205	0.257231	1.03149	0	0.00281603	0.619893	1.66204	0.75944	0.00269402	15.8834	16.6758	0	0
1	2019	20	146	0	0	0	0	0	0	0	0	0	0	1	0	1	0	1.09861	1.09861	1.60944	1.60944	1.60944	0	3.52636	3.3673	4.01604	0.00955421	5.52943	3.09693	18.4999	1.00289	1.89029	0.0144678	0.00149089	0.279023	0.8456	0.637203	0.00188961	15.3	13.833	0	0
1	2020	20	146	0	0	0	0	0	0	0	0	0	0	1	0	1	0.693147	1.38629	1.79176	2.77259	2.77259	2.83321	0	3.55535	3.4012	4.09884	9.9995e-05	5.57973	3.09874	19.4522	1.01055	1.81611	0.0177142	0.00127319	0.294424	0.969745	0.699779	0.00220893	15.0372	17.3058	0	0
1	2021	20	146	0	0	0	0	0	0	0	0	0	0	1	0	1	0.693147	1.60944	1.60944	1.94591	1.94591	1.94591	0	3.58352	3.43399	3.95923	9.9995e-05	5.73657	3.08329	19.4817	0.717715	1.56924	0.0330517	0.00220058	0.441131	1.22305	0	0	15.2427	17.6835	0	0
1	2022	20	146	0	0	0	0	0	0	0	0	0	0	1	0	1	0	0	0	0	0.693147	0.693147	0	3.61092	3.46574	3.77362	0.0009995	5.69373	3.05259	18.9303	0.474184	1.22574	0.0416927	0.00393923	0.632998	1.2298	0	0	14.1527	17.7168	0	0
1	2023	20	146	0	0	0	0	0	0	0	0	0	0	1	0	1	0	0	0	0	0	0	0	3.63759	3.49651	3.66673	0.0009995	5.70044	3.03687	18.5164	0.379134	0.977212	0.0431285	0.00384958	0.579055	1.86866	0	0	0	17.7116	0	0
2	2011	23	16	0	0	0	0	0	0	0	0	0	0	0	1	0	0	0	0	0	0	1.38629	0	3.13549	2.99573	3.69749	0	3.17805	2.95282	16.4532	2.43842	2.67636	0.000731732	0.0194084	0.46697	2.03996	0.34556	0.00309637	0	0	0	0
2	2012	23	16	0	0	0	0	0	0	0	0	0	0	0	1	0	0	1.09861	1.09861	1.60944	1.60944	1.60944	0	3.17805	3.04452	4.25922	0	7.43011	3.05589	19.6191	0.909016	1.11646	0.00287786	0.466677	0.232473	1.05082	0.367558	0.00283165	0	0	0	0
2	2013	23	16	0	0	0	0	0	0	0	0	0	0	0	1	0	0	0.693147	0.693147	0.693147	0.693147	0.693147	0	3.21888	3.09104	4.24117	0	7.39203	3.05683	19.534	1.20066	1.42513	0.00211277	0.429698	0.287584	1.30273	0.34314	0.00260867	0	0	0	0
2	2014	23	16	0	0	0	0	0	0	0	0	0	0	0	1	0	0	0	0	0	0	0	0	3.2581	3.13549	4.21355	0	7.17012	3.06011	19.5429	1.23444	1.38987	0.0013421	0.375356	0.298782	1.85582	0.348817	0.00249824	0	0	0	0
2	2015	23	16	0	0	0	0	0	0	0	0	0	1	0	1	0	0	0	0	0	0	0	0	3.29584	3.17805	4.1062	2.62443	7.87017	3.13549	20.9818	0.504744	1.1405	0.0160564	0.112669	0.37881	1.35773	0.312879	0.00218546	0	18.3566	0	0
2	2016	23	16	0	0	0	0	0	0	0	0	0	1	1	0	1	0	0	0	0	0	0	0	3.3322	3.21888	3.7241	2.2969	7.55171	3.17095	21.3524	0.431892	1.08132	0.0203574	0.0220706	0.431096	1.19391	0.301253	0.00183259	0	18.7338	11.7361	0
2	2017	23	16	0	0	0	0	1	0.698586	0	0	0	1	1	0	1	0	0	0	0	0	0	0	3.3673	3.2581	3.79311	2.22181	7.7907	3.1818	21.5695	0.245224	0.988085	0.0185253	0.0226926	0.47438	1.15265	0.335212	0.00166558	18.2071	19.1412	0	0
2	2018	23	16	0	0	3	0	3	2.35037	0	0	0	1	1	0	1	0	0	0	0	0	0	0	3.4012	3.29584	3.99255	2.11788	7.8755	3.18097	21.6652	0.310667	1.02334	0.0221039	0.0289878	0.430589	0.836561	0.381296	0.00155881	18.2914	19.3086	0	0
2	2019	23	16	0	0	19	0.128042	7	0.557875	0	0	0	1	1	0	1	0	0	0	0	0	0	0.152052	3.43399	3.3322	3.8898	1.87726	7.87055	3.18677	21.8927	0.253183	0.877449	0.0230552	0.0361863	0.437911	0.787339	0.439524	0.000700527	18.4345	19.4145	0	0
2	2020	23	16	0	0	2	0	0	0	0	0	0	1	1	0	1	0	0	0	0	0	0	0	3.46574	3.3673	3.88917	1.63548	7.78114	3.18924	21.3743	0.145131	0.747151	0.0257633	0.0345164	0.393104	0.707782	0.4033	0.00111104	18.3243	19.3821	0	0
2	2021	23	16	0	0	0	0	4	0	0	0	0	1	1	0	1	0	0	0	0	0	0	0	3.49651	3.4012	3.88843	1.63668	7.71468	3.188	21.5184	0.163383	0.642666	0.0245492	0.0327905	0.401135	0.798498	0	0	17.655	19.3524	15.6073	0
2	2022	23	16	0	0	0	0	0	0	0	0	0	1	1	0	1	0	0	0	0	0	0	0	3.52636	3.43399	3.88678	1.63668	7.75448	3.18387	21.2959	0.0817708	0.518664	0.0225606	0.0380075	0.371366	0.772432	0	0	17.7912	19.1454	0	0
2	2023	23	16	0	0	0	0	0	0	0	0	0	1	1	0	1	0	0	0	0	0	0	0	3.55535	3.46574	3.87343	0.00628024	7.67833	3.1818	21.6442	0.0526617	0.491331	0.0187266	0.0470267	0.376593	0.813071	0	0	0	19.1436	0	0
3	2011	5	146	0	0	5	0.942941	6	0.48632	0	0	0	0	0	0	0	0	0	0	0	0.693147	1.09861	0.447884	3.3322	2.99573	2.76203	0.50525	9.38513	3.19663	22.836	0.131312	0.433863	0.0580585	0.480697	0.17572	0.917245	0.732849	0.00184029	0	18.96	0	0
3	2012	5	146	0	0	21	1.41523	11	1.06653	0	0	0	0	0	0	0	0	0	0	0	0.693147	0.693147	0.883027	3.3673	3.04452	2.81345	0.460774	9.33909	3.19417	22.6684	0.104846	0.287949	0.0628217	0.505	0.113241	0.906031	0.739225	0.00199541	0	0	0	0.445909
3	2013	5	146	0	0	19	1.19105	6	0.748226	0	0	0	0	0	0	0	0	0	0	0	1.09861	1.38629	0.759818	3.4012	3.09104	2.76	0.484831	9.20603	3.19622	22.7689	0.0681922	0.402999	0.0600569	0.424753	0.143277	0.87399	0.895139	0.00244065	0	19.0677	0	0.351664
3	2014	5	146	0	0	17	0.954232	7	0.949198	0	0	0	0	0	0	0	0	0	0	0	0	0	0.841613	3.43399	3.13549	2.61794	0.49853	9.25273	3.19663	22.6755	0.027008	0.179976	0.0600899	0.49745	0.0948292	0.887292	0.865276	0.00231715	0	19.1537	0	0
3	2015	5	146	0.693147	0.524283	14	1.44053	12	0.621274	0	0	0	0	0	0	0	0	0.693147	1.09861	1.09861	1.09861	1.60944	0.99618	3.46574	3.17805	3.46487	0.443146	9.26379	3.19745	22.7289	0.103933	0.322535	0.052638	0.501646	0.139718	1.07097	1.08277	0.00224646	0	19.2959	0	0
3	2016	5	146	0	0	13	1.62114	3	0.800662	0	0	0	0	0	0	0	0	0	0	0	0	0	0.863613	3.49651	3.21888	3.50039	0	9.35149	3.20153	22.9176	0.0807013	0.271285	0.0584698	0.511761	0.143474	0.967476	0.99625	0.00228148	0	19.649	0	0
3	2017	5	146	1.94591	0.5292	60	0.949257	13	0.671718	0	0	0	0	0	0	0	1.09861	2.48491	2.48491	2.56495	2.56495	2.56495	0.634566	3.52636	3.2581	3.42453	0.35368	9.40146	3.2068	23.1101	0.285111	0.451064	0.0522195	0.464221	0.225265	0.876317	0.755778	0.0024629	18.2504	19.7242	0	0
3	2018	5	146	1.94591	0.627849	28	0.656065	20	0.572903	0	0	0	0	0	0	0	0	0	0	0	0	0	0.66346	3.55535	3.29584	3.41983	0.471814	9.28739	3.20559	23.0851	0.306872	0.529801	0.0527689	0.418416	0.229383	0.695247	0.75944	0.00269402	18.3654	19.7602	0	0
3	2019	5	146	0	0	9	0.231694	4	0.836813	0	0	0	0	0	0	0	0	0	0	0.693147	1.09861	1.38629	0.260178	3.58352	3.3322	3.47026	0.287207	9.25484	3.20356	23.072	0.252276	0.478849	0.0558168	0.430153	0.231157	0.760275	0.637203	0.00188961	19.0312	19.9043	0	0
3	2020	5	146	0	0	1	1.48677	0	0	0	0	0	0	0	0	0	0	0	0	0	0	0.693147	1.27735	3.61092	3.3673	3.51709	0.175968	9.26473	3.20315	23.0908	0.442223	0.69388	0.0617835	0.413048	0.23068	0.863596	0.699779	0.00220893	18.4163	19.89	0	0
3	2021	5	146	0	0	0	0	7	0	0	0	0	0	0	0	0	0	0	1.79176	1.94591	2.19722	2.48491	0	3.63759	3.4012	3.52873	0.142194	9.38522	3.20761	23.3355	0.546555	0.865163	0.0569076	0.357414	0.274817	0.928878	0	0	18.4833	20.1276	0	0
3	2022	5	146	0	0	2	0	1	0	0	0	0	0	0	0	0	0	1.09861	2.3979	2.63906	2.77259	2.83321	0	3.66356	3.43399	3.34151	0.0849843	9.56521	3.21808	23.4445	0.478071	0.696336	0.0540307	0.360492	0.307519	0.744617	0	0	19.0539	20.3551	0	0
3	2023	5	146	0	0	6	0	8	0	0	0	0	0	0	0	0	0	0	0	0	0	0	1.16658	3.68888	3.46574	3.38901	0.0849843	9.59301	3.22446	23.6244	0.292591	0.628417	0.0788371	0.359742	0.270774	0.67452	0	0	0	20.4412	0	0
4	2011	11	146	0	0	0	0	0	0	0	0	0	0	0	0	0	0	0	0	0	0	0	0	3.49651	2.99573	3.43115	0	9.88964	3.20071	23.5094	0.0529321	0.660314	0.0114324	0.100063	0.601774	0.660974	0.732849	0.00184029	0	0	0	0
4	2012	11	146	0	0	0	0	0	0	0	0	0	0	0	0	0	0	0	0	0	0	0	0	3.52636	3.04452	3.4028	0	9.94266	3.1999	23.6322	0.0677409	0.58013	0.0173742	0.107939	0.589576	0.665661	0.739225	0.00199541	0	0	0	0
4	2013	11	146	0	0	0	0	0	0	0	0	0	0	0	0	0	0	0	0.693147	0.693147	0.693147	0.693147	0	3.55535	3.09104	3.44734	0	9.93028	3.19786	23.7193	0.1457	0.582165	0.022584	0.114424	0.584587	0.681041	0.895139	0.00244065	0	19.2536	0	0
4	2014	11	146	0	0	0	0	0	0	0	0	0	0	0	0	0	0	0	0	0	0	0	0	3.58352	3.13549	3.63818	0	9.84039	3.2003	23.6897	0.135343	0.583455	0.0205053	0.101024	0.569301	0.724437	0.865276	0.00231715	0	19.2046	0	0
4	2015	11	146	0	0	0	0	0	0	0	0	0	0	0	0	0	0	0	0	0	0	0	0	3.61092	3.17805	3.71282	0	9.82779	3.19376	23.6354	0.127684	0.532196	0.0244418	0.116672	0.554495	0.950345	1.08277	0.00224646	0	19.251	0	0
4	2016	11	146	0	0	0	0	0	0	0	0	0	0	0	0	0	0	0	2.19722	2.19722	2.56495	2.70805	0	3.63759	3.21888	3.72631	0	9.76371	3.20153	23.7339	0.138074	0.51174	0.0173653	0.0873532	0.575244	0.852149	0.99625	0.00228148	0	0	0	0
4	2017	11	146	0	0	0	0	0	0	0	0	0	0	0	0	0	0	0.693147	1.09861	2.19722	2.70805	2.99573	0	3.66356	3.2581	3.75199	0.0010994	9.78825	3.21406	24.1646	0.18739	0.665133	0.00866634	0.0651986	0.588827	0.766639	0.755778	0.0024629	19.1384	19.6136	0	0
4	2018	11	146	0	0	0	0	0	0	0	0	0	0	0	0	0	0	1.09861	2.07944	2.48491	2.63906	3.17805	0	3.68888	3.29584	3.72443	0.0010994	9.8504	3.22764	24.5547	0.141018	0.54307	0.0221205	0.0705237	0.508153	0.651355	0.75944	0.00269402	19.5	19.7981	0	0
4	2019	11	146	0	0	0	0	0	0	0	0	0	0	0	0	0	0	1.38629	1.94591	2.3979	2.3979	2.89037	0	3.71357	3.3322	3.72278	0.0010994	9.86719	3.2375	24.7328	0.184747	0.645958	0.0280907	0.0584029	0.468103	0.679329	0.637203	0.00188961	20.9296	20.0313	0	0
4	2020	11	146	0	0	0	0	0	0	0	0	0	0	0	0	0	0	0	0	0	0	0.693147	0	3.73767	3.3673	3.74814	0.0010994	9.75365	3.24376	24.6423	0.147825	0.567694	0.0235632	0.0617825	0.408142	0.708262	0.699779	0.00220893	20.6495	20.343	0	0
4	2021	11	146	0	0	0	0	0	0	0	0	0	0	0	0	0	0	1.09861	1.60944	1.60944	1.60944	1.79176	0	3.7612	3.4012	3.80962	0.0010994	9.69517	3.23514	24.6173	0.229212	0.538603	0.0241647	0.095831	0.416513	0.71574	0	0	21.026	20.2663	0	0
4	2022	11	146	0	0	0	0	0	0	0	0	0	0	0	0	0	0	1.38629	1.60944	2.07944	2.07944	2.07944	0	3.78419	3.43399	3.80211	0	9.58287	3.23317	24.1113	0.312157	0.634409	0.0289518	0.102752	0.380767	0.694961	0	0	20.6493	20.1142	0	0
4	2023	11	146	0	0	0	0	0	0	0	0	0	0	0	0	0	0.693147	1.38629	1.60944	1.60944	1.60944	1.94591	0	3.80666	3.46574	3.76969	0	9.55443	3.2308	23.6052	0.268222	0.531031	0.0299015	0.135983	0.372598	0.712775	0	0	0	20.0261	0	0
5	2011	23	146	0	0	0	0	0	0	0	0	0	0	0	0	0	0.693147	0.693147	1.38629	1.79176	1.79176	1.94591	0	3.3322	2.99573	3.24889	0.00279609	4.44265	2.98214	19.5871	0.0147457	0.0334454	0.166495	0.106551	0.418327	2.86217	0.732849	0.00184029	0	0	0	0
5	2012	23	146	0	0	0	0	0	0	0	0	0	0	0	0	0	1.79176	2.3979	2.3979	2.56495	2.56495	2.56495	0	3.3673	3.04452	3.25972	0.00279609	4.38203	2.99122	19.4951	0.0302537	0.0482491	0.136181	0.076723	0.486564	0	0.739225	0.00199541	0	0	0	0
5	2013	23	146	0	0	0	0	0	0	0	0	0	0	0	0	0	0	0	0	0	0	0	0	3.4012	3.09104	3.2568	0.00259663	3.89182	2.9877	19.418	0.171084	0.68496	0.0341975	0.00150287	0.674834	2.55423	0.895139	0.00244065	0	0	0	0
5	2014	23	146	0	0	0	0	0	0	0	0	0	0	0	0	0	0	0	0	0	0	0	0	3.43399	3.13549	3.19144	0.00149888	3.91202	2.93173	19.1724	0.584404	0.719394	0.0841077	0.0149192	0.640268	3.99951	0.865276	0.00231715	0	0	0	0
5	2015	23	146	0	0	0	0	0	0	0	0	0	0	0	0	0	0	0	0	0	0	0	0	3.46574	3.17805	3.07662	0.0010994	4.00733	2.92531	18.9571	0.600854	0.759711	0.078886	0.0217361	0.638693	4.81372	1.08277	0.00224646	0	0	0	0
5	2016	23	146	0	0	0	0	0	0	0	0	0	0	0	0	0	0	0	0	0	0	0	0	3.49651	3.21888	3.11934	0.0010994	3.98898	2.93439	18.7711	0.502274	0.77623	0.0541917	0.0666694	0.618449	4.53528	0.99625	0.00228148	0	13.3891	0	0
5	2017	23	146	0	0	0	0	0	0	0	0	0	0	0	0	0	0	0	0	0	0	0	0	3.52636	3.2581	3.2482	0.0009995	3.95124	2.95021	18.7391	0.300547	0.770023	0.0302479	0.052191	0.641954	3.55169	0.755778	0.0024629	0	13.7314	0	0
5	2018	23	146	0	0	0	0	0	0	0	0	0	0	0	0	0	0.693147	2.30259	3.2581	3.43399	4.00733	4.29046	0	3.55535	3.29584	3.09974	0.0009995	3.98898	2.95021	18.6022	0.25702	0.763027	0.0203535	0.0467156	0.648121	3.26318	0.75944	0.00269402	0	13.704	0	0
5	2019	23	146	0	0	0	0	24	0.278938	0	0	0	0	0	0	0	0	1.94591	2.89037	3.66356	3.97029	4.36945	0.368622	3.58352	3.3322	3.10472	0.0009995	4.09434	2.9418	18.1465	0.111923	0.683117	0.0119315	0.0646766	0.640899	3.38917	0.637203	0.00188961	0	14.8283	0	0
5	2020	23	146	0	0	0	0	0	0	0	0	0	0	0	0	0	1.09861	2.07944	2.07944	2.56495	2.56495	2.56495	0	3.61092	3.3673	3.16065	0.0009995	4.18965	2.96166	18.585	0.263037	0.786444	0	0.0405026	0.665601	2.4641	0.699779	0.00220893	9.23098	14.7345	0	0
5	2021	23	146	0	0	0	0	0	0	0	0	0	0	0	0	0	0	0	0	0	0	0	0	3.63759	3.4012	3.1414	0.0009995	4.12713	2.96476	18.9229	0.37474	0.762947	0	0.0347135	0.664979	2.76287	0	0	12.9002	14.5271	0	0
5	2022	23	146	0	0	0	0	15	0	0	0	0	0	0	0	0	0	0	0.693147	1.38629	1.79176	1.79176	0.265668	3.66356	3.43399	3.64447	0	4.15888	3.03495	19.9131	0.442389	1.56469	0	0.00578424	0.689368	1.75177	0	0	11.8938	13.7371	0	0
5	2023	23	146	0	0	0	0	0	0	0	0	0	0	0	0	0	0	0	1.79176	2.19722	2.63906	2.99573	0	3.68888	3.46574	3.64968	0	4.2485	3.03158	20.1585	0.649082	1.73998	0	0.00617191	0.680332	1.70777	0	0	0	14.0549	0	0
6	2011	11	146	0	0	0	0	0	0	0	0	0	0	0	0	0	0	0.693147	2.07944	2.30259	2.70805	3.43399	0	3.43399	2.99573	4.00502	0	6.91274	3.05965	20.5906	0.422275	0.913052	0.0748709	0.270451	0.432688	0.934387	0.732849	0.00184029	0	0	0	0
6	2012	11	146	0	0	0	0	0	0	0	0	0	0	0	0	0	1.09861	2.07944	2.56495	3.3322	3.3322	3.55535	0	3.46574	3.04452	4.00851	0	6.96697	3.06058	20.4002	0.35362	0.893826	0.0715213	0.260387	0.44694	1.00578	0.739225	0.00199541	0	0	0	0
6	2013	11	146	0	0	0	0	0	0	0	0	0	0	0	0	0	0	2.70805	3.7612	4.23411	4.48864	4.61512	0	3.49651	3.09104	4.00093	0	6.95464	3.06386	20.2562	0.159779	0.852843	0.0653129	0.236945	0.471987	1.01176	0.895139	0.00244065	0	0	0	0
6	2014	11	146	0	0	0	0	0	0	0	0	0	0	0	0	0	0	2.70805	3.61092	4.20469	4.48864	5.00395	0	3.52636	3.13549	4.00012	0	6.96602	3.08512	20.3592	0.0735655	1.36637	0.0403422	0.148717	0.567279	0	0.865276	0.00231715	0	0	0	0
6	2015	11	146	0	0	0	0	0	0	0	0	0	0	0	0	0	0	0	0	0	0	0	0	3.55535	3.17805	4.0224	0	6.71174	3.08512	20.029	1.17258	1.45628	0.0393649	0.0914527	0.605271	1.9696	1.08277	0.00224646	0	0	0	0
6	2016	11	146	0	0	0	0	0	0	0	0	0	0	0	0	0	0	0	0	0	0	0	0	3.58352	3.21888	4.03566	0	6.84801	3.0573	20.2439	0.289191	0.681234	0.0685517	0.121269	0.440158	2.18771	0.99625	0.00228148	0	0	0	0
6	2017	11	146	0	0	0	0	0	0	0	0	0	0	0	0	0	0	0	0	0	0	0.693147	0	3.61092	3.2581	4.04198	0	6.90174	3.05683	20.5702	0.234005	0.658064	0.0665066	0.124675	0.440031	1.8445	0.755778	0.0024629	11.9918	0	0	0
6	2018	11	146	0	0	0	0	0	0	0	0	0	0	0	0	0	0	0	0.693147	0.693147	0.693147	0.693147	0	3.63759	3.29584	4.04988	0	6.92461	3.05589	20.2724	0.0911305	0.630156	0.0655658	0.266044	0.418032	1.65291	0.75944	0.00269402	13.7365	0	0	0
6	2019	11	146	0	0	0	0	0	0	0	0	0	0	0	0	0	0	0.693147	1.60944	1.94591	2.3979	2.56495	0	3.66356	3.3322	4.08021	0.692847	6.90675	3.05589	20.3969	0.161312	0.785183	0.0676241	0.279723	0.415823	1.65468	0.637203	0.00188961	12.4649	15.71	0	0
6	2020	11	146	0	0	0	0	0	0	0	0	0	0	0	0	0	0	0.693147	0.693147	1.38629	1.38629	1.38629	0	3.68888	3.3673	4.05369	0.692847	7.03262	3.05683	20.3547	0.124623	0.780371	0.0629973	0.268803	0.430603	1.56116	0.699779	0.00220893	14.6329	15.817	0	0
6	2021	11	146	0	0	0	0	0	0	0	0	0	0	0	0	0	0	0.693147	0.693147	0.693147	0.693147	0.693147	0	3.71357	3.4012	4.06741	0.692847	7.03351	3.05918	20.4562	0.0999684	0.650206	0.0576621	0.250533	0.451265	1.47464	0	0	13.9088	16.1946	0	0
6	2022	11	146	0	0	0	0	0	0	0	0	0	0	0	0	0	0	0	0	0	0	0	0	3.73767	3.43399	4.06767	0.692847	5.95064	3.05542	20.3144	0.242645	0.866642	0.0597075	0.247466	0.4493	1.50242	0	0	15.4541	15.993	0	0
6	2023	11	146	0	0	0	0	0	0	0	0	0	0	0	0	0	0	0	0	0	0	0	0	3.7612	3.46574	4.10161	0.692847	6.18826	3.05211	20.4038	0.309858	0.826645	0.0607677	0.242953	0.453351	1.77794	0	0	0	16.1269	0	0
7	2011	11	146	0	0	12	1.11319	14	0.522473	0	0	0	0	0	1	0	0	0	0	0	0	0	0.511032	3.29584	2.89037	4.12146	0.130853	9.83569	3.18055	23.6481	0.318234	0.756433	0.00510992	0.133801	0.549353	0.804915	0.732849	0.00184029	0	0	0	0.637662
7	2012	11	146	0	0	15	1.39426	19	0.890575	0	0	0	0	0	1	0	0	0	0	0	0	0	0.657468	3.3322	2.94444	4.13261	0.136278	9.75731	3.17972	23.5205	0.269961	0.752301	0.00508206	0.116474	0.550059	0.789307	0.739225	0.00199541	0	18.8194	0	0.894008
7	2013	11	146	0	0	0	0	3	0.315042	0	0	0	0	0	1	0	0	0	0	0	0	0	0	3.3673	2.99573	4.1458	0.123102	9.60791	3.19212	23.4339	0.228562	0.786172	0.00645611	0.0854719	0.587036	0.780781	0.895139	0.00244065	0	18.8202	0	0
7	2014	11	146	0	0	14	0.589175	24	1.05613	0	0	0	0	1	0	1	0	0	0	0	0	0	0.375339	3.4012	3.04452	4.06209	0.123102	9.77036	3.19417	23.5232	0.186898	0.771925	0.010183	0.0924707	0.589031	0.867334	0.865276	0.00231715	0	18.8297	12.3673	0
7	2015	11	146	0	0	13	0.629527	33	0.686121	0	0	0	0	1	0	1	0	0	0	0	0	0	0.4075	3.43399	3.09104	4.06268	0.123102	9.92706	3.19417	23.4552	0.225366	0.729009	0.0101711	0.137597	0.548796	1.05557	1.08277	0.00224646	0	18.9405	13.1993	0
7	2016	11	146	0	0	25	0.439306	25	0.540447	0	0	0	0	1	0	1	0	2.19722	2.63906	3.49651	3.49651	3.66356	0.316062	3.46574	3.13549	4.03701	0.12266	10.5129	3.18553	23.4359	0.159704	0.694909	0.0122003	0.196115	0.48258	1.00476	0.99625	0.00228148	0	18.9326	0	0
7	2017	11	146	0	0	2	1.70247	18	0.834423	0	0	0	0	1	0	1	1.79176	3.3673	3.3673	3.43399	3.43399	3.43399	0.951421	3.49651	3.17805	4.03649	0.15555	10.1116	3.1999	23.3772	0.144069	0.652095	0.0137412	0.137051	0.516002	0.918127	0.755778	0.0024629	18.4797	18.8849	0	0
7	2018	11	146	1.09861	0.421434	18	0.492049	31	0.781877	0	0	0	0	1	0	1	0	0	0	0	0	0	0.435716	3.52636	3.21888	4.03817	0.152034	9.99766	3.19745	23.4997	0.182945	0.629025	0.0362037	0.152906	0.500204	0.75764	0.75944	0.00269402	19.8664	19.1129	0	0
7	2019	11	146	1.60944	0.408517	57	0.323153	29	0.65406	0	0	0	0	1	0	1	0	0	2.19722	2.56495	3.13549	3.3322	0.346748	3.55535	3.2581	4.04931	0.152034	10.2981	3.20437	23.3053	0.119833	0.628347	0.0301848	0.137469	0.501067	0.949902	0.637203	0.00188961	18.3991	19.1538	0	0
7	2020	11	146	0.693147	0.47843	11	0.473063	23	0.443073	0	0	0	0	1	0	1	0	0.693147	1.09861	1.38629	2.30259	2.48491	0.600581	3.58352	3.29584	3.93889	0.0481233	10.2055	3.21084	23.4291	0.11849	0.707155	0.0274722	0.144013	0.501484	1.07232	0.699779	0.00220893	18.6734	19.3572	0	0
7	2021	11	146	0	0	14	0	35	0.405127	0	0	0	0	1	0	1	0	0	1.38629	2.07944	2.30259	2.77259	0	3.61092	3.3322	3.86795	0.0466927	10.2006	3.21968	23.5259	0.294294	0.646899	0.0217586	0.146228	0.480699	0.912089	0	0	19.1036	19.5531	0	0
7	2022	11	146	0	0	14	0	34	0.327479	0	0	0	0	1	0	1	0	0.693147	0.693147	0.693147	2.07944	2.56495	0	3.63759	3.3673	3.85278	0.0429637	9.78527	3.22087	23.5032	0.200085	0.643777	0.0208198	0.141174	0.468864	0.774567	0	0	18.2188	19.5615	0	0
7	2023	11	146	0	0	0	0	29	0	0	0	0	0	1	0	1	0	0	1.09861	1.60944	1.60944	1.60944	0	3.66356	3.4012	3.85172	0.0243999	9.7551	3.22008	23.3811	0.148327	0.674393	0.0151615	0.163178	0.453523	0.898898	0	0	0	19.7072	0	0
8	2011	19	213	0	0	5	0.733398	9	0	0	0	0	0	0	1	0	0	0	0	0	0	0	0.364256	3.3322	2.94444	4.00118	0.000899595	2.19722	2.94497	11.5992	0.022892	0.70894	0	0	0.693147	2.72613	0.119939	0.00412327	0	0	0	0
8	2012	19	213	0	0	5	0.935622	14	0.918565	0	0	0	0	0	1	0	0	0	0	0	0	0	0.903515	3.3673	2.99573	3.85582	0.000899595	1.79176	2.89148	0	0.00635377	0.661269	0	0	0.693147	4.25198	0.143312	0.00451335	0	0	0	2.34859
8	2013	19	213	0	0	13	1.16051	20	0.744288	0	0	0	0	0	1	0	0	0	0	0	0	0	0.793913	3.4012	3.04452	4.35281	0.786045	8.75967	3.16463	22.3773	0.130719	0.779559	0.0414193	0.177587	0.372141	0.731629	0.148685	0.00663377	0	18.5474	0	0.943845
8	2014	19	213	0	0	7	0.432061	19	0.997306	0	0	0	0	0	1	0	0	0	0	0	0	0	1.1167	3.43399	3.09104	4.31251	0.804867	8.75542	3.1659	22.3347	0.257717	0.86907	0.034155	0.173356	0.369162	0.864918	0.164785	0.00706194	0	18.6413	0	0
8	2015	19	213	0	0	4	1.16912	5	0.331346	0	0	0	0	0	1	0	0	0	0	0	0	0	0.659717	3.46574	3.13549	4.29355	0.798813	8.86517	3.17011	22.1892	0.388569	0.968019	0.0336272	0.198035	0.380564	0.888795	0.131509	0.00514575	0	18.571	0	0
8	2016	19	213	0	0	4	0.742071	8	0.71309	0	0	0	0	0	1	0	0	0	0	0	0	0	0.487289	3.49651	3.17805	4.26787	0.534269	8.85023	3.17513	22.4909	0.387503	0.912752	0.0321922	0.174691	0.393694	0.939518	0.124539	0.0049806	0	18.6455	0	0
8	2017	19	213	0	0	0	0	5	0.558869	0	0	0	0	0	1	0	0	0	0	0	0.693147	1.09861	0	3.52636	3.21888	4.27451	0.534269	8.84923	3.18055	22.6964	0.383556	0.911181	0.0282162	0.157952	0.416814	0.871016	0.21198	0.00585488	17.6584	18.9069	0	0
8	2018	19	213	0	0	6	0.492049	14	0.440694	0	0	0	0	0	1	0	0	0	0	0.693147	0.693147	0.693147	0.435716	3.55535	3.2581	4.29762	0.372873	8.93076	3.18553	22.7841	0.352698	0.870157	0.0381702	0.174523	0.40998	0.673526	0.23217	0.00498852	17.6096	19.1813	0	0
8	2019	19	213	0	0	6	0.405465	7	1.03605	0	0	0	0	1	0	1	0	0	0.693147	0.693147	1.09861	1.09861	0.418731	3.58352	3.29584	4.30287	0.190703	8.91543	3.18965	23.0322	0.264299	0.829148	0.0355023	0.166826	0.422864	0.733912	0.366245	0.00304017	17.6197	19.1808	15.6073	0
8	2020	19	213	1.60944	0.800691	18	0.206496	59	0.604532	0	0	0	0	1	0	1	0.693147	1.79176	1.79176	2.19722	2.19722	2.19722	0.956111	3.61092	3.3322	4.34363	0.112346	8.90896	3.19417	23.1314	0.261686	0.843958	0.0458716	0.157321	0.433387	0.846593	0.28782	0.00408155	18.0727	19.3056	9.93309	0
8	2021	19	213	0	0	73	0.145811	117	0.363576	0	0	0	0	1	0	1	0	0	0	0	0	0	0.353647	3.63759	3.3673	4.27645	0.112346	8.94846	3.1954	23.2749	0.426368	0.809774	0.0450584	0.183425	0.409042	0.840123	0	0	18.386	19.7557	12.8992	0
8	2022	19	213	0	0	37	0.0122051	79	0.328861	0	0	0	0	1	0	1	0	0	0.693147	1.09861	1.09861	1.09861	0.351601	3.66356	3.4012	4.27928	0.0768684	8.99826	3.19663	23.2546	0.360189	0.748067	0.0414231	0.175768	0.383812	0.672984	0	0	18.1885	19.9098	15.6087	0
8	2023	19	213	0	0	19	0	27	0	0	0	0	0	1	0	1	0	0	0	0	0	0	0	3.68888	3.43399	4.32396	0.0798273	8.98457	3.20112	23.486	0.238999	0.708731	0.0347048	0.15809	0.403938	0.703589	0	0	0	20.1625	0	0
9	2011	13	146	0	0	0	0	103	1.67627	0	0	0	0	0	0	0	0	0	0	0	0	0	0.497388	2.99573	2.89037	4.01896	0.0185273	11.0749	3.25386	24.8841	0.194465	0.602195	0.0481109	0.156259	0.490286	0.727779	0.732849	0.00184029	0	0	0	0
9	2012	13	146	0	0	0	0	119	0.81903	0	0	0	0	0	0	0	0	0	0.693147	0.693147	0.693147	0.693147	0.550507	3.04452	2.94444	4.30567	0	10.9774	3.25308	24.7184	0.162824	0.597046	0.0506655	0.169142	0.475453	0.724165	0.739225	0.00199541	0	21.366	0	0
9	2013	13	146	0	0	0	0	40	0.962848	0	0	0	0	0	0	0	0	0	0	0	0	0	0.925488	3.09104	2.99573	4.32153	0.0185273	10.9628	3.25848	24.7815	0.123469	0.583496	0.049704	0.170625	0.44919	0.740015	0.895139	0.00244065	0	20.034	0	0
9	2014	13	146	0	0	0	0	7	0.667954	0	0	0	0	0	0	0	0	0	0	0	0	0	0.605695	3.13549	3.04452	4.2944	0.0312079	11.025	3.26576	24.9728	0.0666647	0.511005	0.048432	0.196423	0.415171	0.772528	0.865276	0.00231715	0	20.1986	0	0
9	2015	13	146	0	0	0	0	20	0.773141	0	0	0	0	0	0	0	0	0	0	0	0	0	0.456199	3.17805	3.09104	4.36446	0.036139	10.9592	3.27299	24.7955	0.0698534	0.471199	0.0456223	0.186181	0.341977	0.745358	1.08277	0.00224646	0	20.2363	0	0
9	2016	13	146	0	0	0	0	16	1.23852	0	0	0	0	0	0	0	0	0	0	0	0	0	0.431889	3.21888	3.13549	4.37257	0.02985	10.8454	3.27903	24.6573	0.130689	0.583139	0.0366723	0.162835	0.35637	0.700616	0.99625	0.00228148	0	20.1502	0	0
9	2017	13	146	1.60944	0.592526	0	0	23	0.759333	0	0	0	0	0	0	0	0	0	0	0	0	0	0.549476	3.2581	3.17805	4.37358	0.0221528	10.8335	3.28091	25.0579	0.102926	0.583107	0.0354376	0.161824	0.372777	0.732837	0.755778	0.0024629	19.9738	20.4022	0	0
9	2018	13	146	1.09861	0.580101	0	0	10	0.705111	0	0	0	0	0	0	0	0	0	0	0	1.60944	1.60944	0.362457	3.29584	3.21888	4.36907	0.031111	10.8445	3.28803	25.2612	0.135731	0.561412	0.028913	0.136232	0.415738	0.664926	0.75944	0.00269402	19.7735	20.7632	0	0
9	2019	13	146	0.693147	0.438549	0	0	5	1.11575	0	0	0	0	0	0	0	0	0	0	0	0	1.09861	0.511992	3.3322	3.2581	4.37021	0.031111	10.8141	3.29101	25.1755	0.118122	0.5338	0.0295268	0.198782	0.420723	0.668343	0.637203	0.00188961	20.6105	21.12	0	0
9	2020	13	146	0.693147	0.539877	0	0	6	0	0	0	0	0	0	0	0	0	0	0.693147	0.693147	0.693147	0.693147	0.757	3.3673	3.29584	4.39261	0.0310141	10.8416	3.28504	25.2683	0.172608	0.625063	0.032382	0.216329	0.377895	0.693199	0.699779	0.00220893	20.3838	21.2188	0	0
9	2021	13	146	0.693147	0.528145	0	0	7	0.900283	0	0	0	0	0	0	0	0	1.79176	1.79176	2.07944	2.07944	2.07944	1.21857	3.4012	3.3322	4.36132	0.0310141	10.8541	3.28691	25.8213	0.217605	0.645116	0.0290179	0.204383	0.423854	0.699639	0	0	20.2877	21.5301	0	0
9	2022	13	146	0	0	0	0	12	1.23714	0	0	0	0	0	0	0	0	0	0	0	0	0	0.648624	3.43399	3.3673	4.32823	0.0310141	10.8502	3.28504	25.6758	0.225209	0.658049	0.0292558	0.237988	0.423731	0.656364	0	0	20.1087	21.6477	0	0
9	2023	13	146	0	0	0	0	8	0	0	0	0	0	0	0	0	0	0.693147	0.693147	1.38629	1.38629	1.38629	0	3.46574	3.4012	4.32185	0.0310141	10.8324	3.28877	25.5738	0.229248	0.629472	0.0356683	0.222718	0.43614	0.661823	0	0	0	21.6171	0	0
10	2011	11	146	0	0	0	0	0	0	0	0	0	0	0	0	0	0	0	0	0.693147	0.693147	0.693147	0	3.4012	2.89037	4.17177	0.0292675	6.6958	3.10548	20.3848	1.25482	1.40644	0.025428	0.24592	0.303675	0.983559	0.732849	0.00184029	0	16.471	0	0
10	2012	11	146	0	0	0	0	0	0	0	0	0	0	0	0	0	0	0	0	0	0	0	0	3.43399	2.94444	4.12753	0.0292675	7.11314	3.10683	20.555	0.552056	0.855825	0.0242496	0.408592	0.260865	0.841252	0.739225	0.00199541	0	17.8166	0	0
10	2013	11	146	0	0	0	0	0	0	0	0	0	0	0	0	0	0	1.38629	1.60944	1.79176	2.07944	2.07944	0	3.46574	2.99573	4.28972	0.0182328	7.29709	3.12544	20.8465	1.58903	1.89864	0.0152688	0.268473	0.440434	0.855033	0.895139	0.00244065	0	18.1032	0	0
10	2014	11	146	0	0	0	0	0	0	0	0	0	0	0	0	0	0.693147	0.693147	1.09861	1.60944	1.60944	1.79176	0	3.49651	3.04452	4.01452	0.0182328	7.29029	3.125	20.9147	1.27688	1.44861	0.0146896	0.256361	0.452261	1.00769	0.865276	0.00231715	0	17.8241	0	0
10	2015	11	146	0	0	0	0	0	0	0	0	0	0	0	0	0	0	0	0	0	0	0.693147	0	3.52636	3.09104	4.06231	0.0182328	7.15462	3.1272	20.9276	0.844301	1.32106	0.0135892	0.235905	0.486268	1.2209	1.08277	0.00224646	0	17.2452	0	0
10	2016	11	146	0	0	0	0	0	0	0	0	0	0	0	0	0	0	0	0	0	0	0	0	3.55535	3.13549	3.9961	0.0182328	7.13648	3.14156	20.9041	1.06486	1.87585	0.00959086	0.161837	0.545424	1.02904	0.99625	0.00228148	0	17.487	0	0
10	2017	11	146	0	0	0	0	0	0	0	0	0	0	0	0	0	0	0	0	0	0	0	0	3.58352	3.17805	3.97181	0.151089	7.19744	3.14243	21.1123	1.20357	1.82567	0.00922135	0.145295	0.520971	0.828488	0.755778	0.0024629	16.3466	17.48	0	0
10	2018	11	146	0	0	0	0	0	0	0	0	0	0	0	0	0	0	0	0	0	0	0	0	3.61092	3.21888	3.97332	0.152292	7.19893	3.14631	20.9641	0.746434	1.25289	0.00816755	0.193808	0.499731	0.623628	0.75944	0.00269402	16.6621	17.552	0	0
10	2019	11	146	0	0	0	0	0	0	0	0	0	0	0	0	0	0	0	0	0	0	0	0	3.63759	3.2581	3.97613	0.101473	7.19968	3.14544	21.4925	0.440352	1.56422	0.0080267	0.181761	0.399707	0.663773	0.637203	0.00188961	17.1314	17.7892	0	0
10	2020	11	146	0	0	0	0	0	0	0	0	0	0	0	0	0	0	0	0	0	0	0	0	3.66356	3.29584	3.98375	0.0616594	7.22257	3.14974	21.4695	0.40512	1.41189	0.00722782	0.147562	0.36796	0.643293	0.699779	0.00220893	17.2001	18.0226	0	0
10	2021	11	146	0	0	0	0	0	0	0	0	0	0	0	0	0	0	0	0	0	0	0	0	3.68888	3.3322	4.01407	0.0188218	7.39756	3.15444	21.5535	0.338995	1.20701	0.00869013	0.358865	0.370562	0.74161	0	0	16.7933	18.4552	0	0
10	2022	11	146	0	0	0	0	0	0	0	0	0	0	0	0	0	0	0	0	0	0	0	0	3.71357	3.3673	4.00326	0.0188218	7.36265	3.15487	21.7664	0.735876	1.30969	0.00783622	0.335628	0.396572	0.795866	0	0	17.087	18.204	0	0
10	2023	11	146	0	0	0	0	0	0	0	0	0	0	0	0	0	0	0	0	0	0	0	0	3.73767	3.4012	4.01569	0.0188218	7.2563	3.15487	21.8481	0.420014	1.27251	0.00697859	0.31165	0.426844	0.812961	0	0	0	18.4662	0	0
11	2011	16	146	0	0	0	0	0	0	0	0	0	0	0	0	0	1.09861	2.77259	2.77259	3.04452	3.04452	3.04452	0	3.49651	2.89037	3.66217	0	7.0992	3.08922	21.0083	0.566331	0.650727	0.0719783	0.217786	0.46895	1.40828	0.732849	0.00184029	0	16.6102	0	0
11	2012	16	146	0	0	0	0	0	0	0	0	0	0	0	0	0	0.693147	1.60944	1.60944	1.79176	1.79176	1.79176	0	3.52636	2.94444	3.69512	0	7.25347	3.0874	21.0971	0.375903	0.5551	0.0695876	0.234675	0.426769	1.31367	0.739225	0.00199541	0	16.7007	0	0
11	2013	16	146	0	0	0	0	0	0	0	0	0	0	0	0	0	0	0	0	0	0	0	0	3.55535	2.99573	3.72287	0	7.27932	3.0915	21.1713	0.225932	0.347599	0.0916526	0.254352	0.389357	1.57244	0.895139	0.00244065	0	16.9328	0	0
11	2014	16	146	0	0	0	0	0	0	0	0	0	0	0	0	0	0	0	0	0	0	0	0	3.58352	3.04452	4.03056	0	7.29438	3.10951	21.4861	0.419891	0.473158	0.0679231	0.168474	0.501152	1.31598	0.865276	0.00231715	0	16.9754	0	0
11	2015	16	146	0	0	0	0	0	0	0	0	0	0	0	0	0	0	0	0	0	0	0	0	3.61092	3.09104	4.07975	1.04187	7.38771	3.10861	21.5571	0.595545	0.643749	0.0637238	0.161083	0.475222	2.17019	1.08277	0.00224646	0	16.9287	0	0
11	2016	16	146	0	0	0	0	0	0	0	0	0	0	0	0	0	1.09861	1.79176	2.3979	2.63906	3.17805	3.4012	0	3.63759	3.13549	4.34911	1.04187	7.43603	3.10906	21.1687	0.24265	0.309353	0.0575677	0.165431	0.4407	0	0.99625	0.00228148	0	16.9602	0	0
11	2017	16	146	0	0	0	0	0	0	0	0	0	0	0	0	0	0.693147	1.79176	2.30259	2.63906	2.94444	3.13549	0	3.66356	3.17805	4.37533	1.04187	7.35436	3.1394	21.1613	0.383734	0.431374	0.0269807	0.148135	0.556045	1.33523	0.755778	0.0024629	14.7626	16.9053	0	0
11	2018	16	146	0	0	0	0	0	0	0	0	0	0	0	0	0	0	0	1.09861	1.09861	1.09861	1.60944	0	3.68888	3.21888	4.43265	0.0206846	7.35052	3.15145	21.9578	0.286537	0.474749	0.0193996	0.118673	0.57004	1.13626	0.75944	0.00269402	16.3864	17.0424	0	0
11	2019	16	146	0	0	0	0	0	0	0	0	0	0	0	0	0	0	1.09861	1.38629	1.79176	2.07944	2.19722	0	3.71357	3.2581	4.43346	0.0206846	6.61607	3.16082	22.3163	0.32056	0.536225	0.00708782	0.0752466	0.598547	1.09113	0.637203	0.00188961	15.8048	17.2085	0	0
11	2020	16	146	0	0	0	0	0	0	0	0	0	0	0	0	0	0	0	1.09861	1.38629	1.79176	1.79176	0	3.73767	3.29584	4.42474	0	7.17472	3.17889	22.1273	0.449678	0.512682	0.00314605	0.0529159	0.521569	0.97446	0.699779	0.00220893	14.3766	17.3279	0	0
11	2021	16	146	0	0	0	0	3	1.05033	0	0	0	0	0	0	0	0	0	1.38629	1.60944	1.60944	1.60944	0	3.7612	3.3322	4.44426	0	7.73805	3.1954	21.8931	0.277626	0.331549	0.00334141	0.195124	0.458032	0.891219	0	0	15.4491	17.3602	0	0
11	2022	16	146	0	0	0	0	1	0	0	0	0	0	0	0	0	0	0	0	0	0	0	0	3.78419	3.3673	4.39509	0	7.97934	3.20234	22.5143	0.145852	0.217146	0.00272628	0.242959	0.428622	0.867429	0	0	16.3298	17.4394	0	0
11	2023	16	146	0	0	0	0	0	0	0	0	0	0	0	0	0	0	0	0	0	0	0	0	3.80666	3.4012	4.32075	0.263594	8.02715	3.18718	23.2423	0.148661	0.187963	0.00383962	0.404796	0.299435	0.904954	0	0	0	17.5792	0	0
12	2011	1	146	0	0	0	0	2	0.9762	0	0	0	0	0	0	0	0	0	0	0	0	0	0	3.29584	2.83321	4.02106	0.0303352	8.58223	3.09422	21.5326	0.0883432	0.727768	0.0185842	0.0885748	0.628238	1.30957	0.732849	0.00184029	0	0	0	0
12	2012	1	146	0	0	0	0	2	0.564031	0	0	0	0	0	0	0	1.09861	1.60944	2.63906	2.89037	3.09104	3.2581	0	3.3322	2.89037	4.17317	0	8.42749	3.10638	21.8849	0.124156	0.729625	0.0136376	0.0586933	0.641298	1.38577	0.739225	0.00199541	0	18.4329	0	0
12	2013	1	146	0	0	3	2.87364	14	0.860741	0	0	0	0	0	0	0	0	0	0	0	0	0	1.14084	3.3673	2.94444	4.16309	0	8.56846	3.13288	22.2054	0.0799159	0.699524	0.00705605	0.034614	0.662652	1.53812	0.895139	0.00244065	0	18.4639	0	0
12	2014	1	146	0	0	9	0.885944	6	0.533192	0	0	0	0	0	0	0	0	0	0	0	0	0	0.521715	3.4012	2.99573	3.91108	0	8.7098	3.14716	22.5779	0.0645238	0.694843	0.00992459	0.0341521	0.664259	1.13967	0.865276	0.00231715	0	18.5559	0	0
12	2015	1	146	1.09861	0.676813	11	1.22226	18	1.81013	0	0	0	0	0	0	0	0	0	0	0	0	0	1.14358	3.43399	3.04452	4.05122	0	8.74989	3.13332	22.8556	0.172227	0.731025	0.0136514	0.0509564	0.63488	1.62392	1.08277	0.00224646	0	18.7698	0	0
12	2016	1	146	0	0	16	1.05745	33	1.70141	0	0	0	0	0	0	0	0	0	0	0	0	0	0.639089	3.46574	3.09104	4.05678	0	9.07016	3.15103	22.8894	0.0924725	0.68062	0.0120086	0.0431553	0.63297	1.21955	0.99625	0.00228148	0	19.1186	0	0
12	2017	1	146	0	0	6	0.25795	57	0.833401	0	0	0	1	0	0	0	0	0	0	0	0	0	0.215769	3.49651	3.13549	4.02076	0	9.26738	3.16758	23.2479	0.0399964	0.581658	0.00773104	0.0831299	0.614616	1.03965	0.755778	0.0024629	15.2817	19.6678	0	0
12	2018	1	146	1.09861	0.392358	9	0.583169	48	0.596774	0	0	0	1	0	0	0	0	0	0	0	0	0	0.499073	3.52636	3.17805	4.02307	0	9.2654	3.17388	23.571	0.0419171	0.591698	0.00634085	0.0749368	0.624295	0.879849	0.75944	0.00269402	16.321	19.541	0	0
12	2019	1	146	0	0	7	0.248244	62	0.359919	0	0	0	1	0	0	0	0	0	0	0	0	0	0.276408	3.55535	3.21888	4.02181	0.0698991	9.18451	3.17346	23.6379	0.0833038	0.676029	0.0201869	0.0935368	0.598712	0.967078	0.637203	0.00188961	16.3067	19.507	0	0
12	2020	1	146	0.693147	0.412959	10	0.52037	81	0.513728	0	0	0	1	0	0	0	0	0	1.09861	1.38629	1.38629	1.38629	0.644743	3.58352	3.2581	4.15067	0.0698991	9.1936	3.17471	23.6884	0.0761626	0.645896	0.0236071	0.0976647	0.584043	1.17113	0.699779	0.00220893	17.1977	19.6757	0	0
12	2021	1	146	0.693147	0.594292	11	0.111652	98	0.626983	0	0	0	1	0	0	0	0	0	0	0	1.09861	1.60944	0.689461	3.61092	3.29584	3.98999	0.0698991	9.2654	3.18221	23.6922	0.0338215	0.62714	0.0217997	0.0761283	0.568502	1.19364	0	0	17.3728	19.8245	0	0
12	2022	1	146	0	0	10	0	74	0.501545	0	0	0	1	0	0	0	0	0	0	0	0.693147	0.693147	0	3.63759	3.3322	4.0057	0.0348844	9.31245	3.18842	23.8028	0.0911899	0.654112	0.0251286	0.144696	0.525121	0.99413	0	0	17.5545	20.1268	0	0
12	2023	1	146	0	0	13	0	90	0.265212	0	0	0	1	0	0	0	0	0	0.693147	1.79176	2.3979	2.70805	0.744548	3.66356	3.3673	3.95298	0.0352706	9.30018	3.1999	23.7331	0.412295	0.841948	0.0260799	0.188211	0.517108	0.808963	0	0	0	20.2801	0	0
13	2011	11	146	0	0	0	0	0	0	0	0	0	0	0	0	0	0	0	0	0.693147	1.60944	1.60944	0	3.3673	2.83321	4.11733	0.00389241	9.0114	3.17011	22.2526	0.242775	0.633225	0.025695	0.449834	0.258485	0.732884	0.732849	0.00184029	0	18.5126	0	0
13	2012	11	146	0	0	0	0	0	0	0	0	0	0	0	0	0	0	0	0.693147	1.60944	1.79176	1.79176	0	3.4012	2.89037	4.13466	0.00389241	8.87975	3.16884	22.1897	0.16653	0.508027	0.0260195	0.448189	0.2475	0.784103	0.739225	0.00199541	0	18.9867	0	0
13	2013	11	146	0	0	0	0	0	0	0	0	0	0	0	0	0	0.693147	1.79176	1.79176	1.79176	1.79176	1.79176	0	3.43399	2.94444	4.06361	0.00389241	8.91999	3.16969	22.2316	0.288759	0.591169	0.025035	0.405326	0.302173	0.875813	0.895139	0.00244065	0	19.327	0	0
13	2014	11	146	0	0	0	0	0	0	0	0	0	0	0	0	0	0	0	0	0	0	0	0	3.46574	2.99573	4.20449	0.001998	9.49559	3.19786	22.9557	0.156713	0.566036	0.0371522	0.40418	0.283462	0.885543	0.865276	0.00231715	0	20.1044	0	0
13	2015	11	146	0	0	0	0	0	0	0	0	0	0	0	0	0	0	0	0	0	0	0	0	3.49651	3.04452	4.19092	0.0105442	9.49288	3.21084	23.0775	0.787256	0.957527	0.0433277	0.27498	0.417867	0.881451	1.08277	0.00224646	0	20.5994	0	0
13	2016	11	146	0	0	0	0	0	0	0	0	0	0	0	0	0	0	0	0	0	0	0	0	3.52636	3.09104	4.09289	0.00786896	9.50294	3.21084	23.0969	0.601705	0.930961	0.0470601	0.253967	0.359774	0	0.99625	0.00228148	0	20.7981	0	0
13	2017	11	146	0	0	0	0	0	0	0	0	0	0	0	0	0	0	0	0	0	0	0	0	3.55535	3.13549	3.98216	0.00727348	9.71366	3.22327	23.3632	0.341912	0.666233	0.0337906	0.201573	0.321897	0.893284	0.755778	0.0024629	20.074	20.7787	0	0
13	2018	11	146	0	0	0	0	0	0	0	0	0	0	0	0	0	0	0	0	0	0.693147	0.693147	0	3.58352	3.17805	4.18401	0.0030952	10.6094	3.25115	24.0875	0.177453	0.470975	0.0345811	0.396892	0.216862	0.658884	0.75944	0.00269402	20.7243	21.3125	0	0
13	2019	11	146	0	0	0	0	0	0	0	0	0	0	0	0	0	0	0.693147	1.60944	1.79176	1.94591	2.07944	0	3.61092	3.21888	4.18549	0.0030952	10.5927	3.25424	24.1338	0.146469	0.432975	0.0311517	0.358763	0.19882	0.737556	0.637203	0.00188961	20.3237	21.3422	0	0
13	2020	11	146	0	0	0	0	0	0	0	0	0	0	0	0	0	0	0	1.09861	1.09861	1.60944	1.94591	0	3.63759	3.2581	4.14962	0.0020978	10.5317	3.25887	24.0986	0.233246	0.500715	0.0290218	0.30972	0.182422	0.706507	0.699779	0.00220893	20.3081	21.4488	0	0
13	2021	11	146	0	0	0	0	0	0	0	0	0	0	0	0	0	0	0.693147	1.09861	1.79176	2.56495	2.56495	0	3.66356	3.29584	4.15428	0.00159872	10.1961	3.26232	24.1837	0.172599	0.499201	0.0209383	0.263961	0.194761	0.676258	0	0	20.3771	21.4499	0	0
13	2022	11	146	0	0	0	0	0	0	0	0	0	0	0	0	0	0	0.693147	1.38629	1.38629	2.07944	2.63906	0	3.68888	3.3322	4.15141	0.00159872	10.1575	3.2627	24.1716	0.351804	0.593553	0.0275656	0.250233	0.241404	0.638078	0	0	21.0733	21.8163	0	0
13	2023	11	146	0	0	0	0	0	0	0	0	0	0	0	0	0	0	1.38629	1.60944	2.19722	2.3979	2.56495	0	3.71357	3.3673	4.19463	0.00159872	10.1014	3.26308	24.1974	0.335327	0.629309	0.0288741	0.445666	0.235195	0.676389	0	0	0	21.9307	0	0
14	2011	13	146	0	0	0	0	0	0	0	0	0	0	0	0	0	0	2.07944	2.07944	2.19722	2.19722	2.19722	0	2.89037	2.77259	2.92614	0.0182328	7.98071	3.11307	21.0225	0.26856	0.743253	0.049861	0.136653	0.478892	0.913039	0.732849	0.00184029	0	0	0	0
14	2012	13	146	0	0	0	0	0	0	0	0	0	0	0	0	0	0	0	0	0	0	0	0	2.94444	2.83321	3.13729	0.0182328	7.96589	3.11662	21.0582	0.19221	0.696217	0.0430422	0.136914	0.4734	0.95321	0.739225	0.00199541	0	0	0	0
14	2013	13	146	0	0	0	0	0	0	0	0	0	0	0	0	0	0	1.09861	1.60944	1.94591	1.94591	2.07944	0	2.99573	2.89037	3.36729	0.128657	7.64108	3.12148	21.2815	0.193962	0.699387	0.0346033	0.163886	0.521102	1.01202	0.895139	0.00244065	0	18.4505	0	0
14	2014	13	146	0	0	0	0	0	0	0	0	0	0	0	0	0	0	0	1.09861	1.60944	2.07944	2.30259	0	3.04452	2.94444	3.40015	0.128657	8.01301	3.13636	21.3851	0.0438351	0.562027	0.0266565	0.125488	0.553824	1.15465	0.865276	0.00231715	0	18.2788	0	0
14	2015	13	146	0	0	0	0	0	0	0	0	0	0	0	0	0	0	0	0	0	0	0	0	3.09104	2.99573	3.53511	0.158029	7.75276	3.14501	21.6595	0.0864832	0.550434	0.0210714	0.0986111	0.561086	1.25551	1.08277	0.00224646	0	18.4714	0	0
14	2016	13	146	0	0	0	0	0	0	0	0	0	0	0	0	0	0	0.693147	1.79176	2.19722	2.30259	2.48491	0	3.13549	3.04452	3.5187	0.152034	7.76217	3.16294	22.1593	0.246507	0.731686	0.00883486	0.0720174	0.601742	1.04487	0.99625	0.00228148	0	18.5457	0	0
14	2017	13	146	0	0	0	0	0	0	0	0	0	0	0	0	0	0	0	0	0	0.693147	1.09861	0	3.17805	3.09104	3.44712	0.148075	7.67369	3.16758	21.8042	0.258192	0.774309	0.00769035	0.0595784	0.465093	0.865458	0.755778	0.0024629	15.6999	18.5411	0	0
14	2018	13	146	0	0	0	0	0	0	0	0	0	0	0	0	0	0	0	0	0	0	0	0	3.21888	3.13549	3.39682	0.152893	7.69939	3.1818	21.838	0.260705	0.764815	0.00750675	0.041826	0.341505	0.643874	0.75944	0.00269402	15.5528	18.7452	0	0
14	2019	13	146	0	0	0	0	0	0	0	0	0	0	0	0	0	0	0	0	0	0	0	0	3.2581	3.17805	3.37715	0.156918	7.78156	3.18428	21.8238	0.149127	0.631362	0.00686538	0.0411247	0.34617	0.664561	0.637203	0.00188961	15.8459	18.7351	0	0
14	2020	13	146	0	0	0	0	0	0	0	0	0	0	0	0	0	0	0	0	0	0	0	0	3.29584	3.21888	3.3565	0.248421	7.71691	3.18635	21.815	0.216405	0.699203	0.00648393	0.039908	0.359203	0.633871	0.699779	0.00220893	16.5507	18.7686	0	0
14	2021	13	146	0	0	0	0	0	0	0	0	0	0	0	0	0	0	0	0	0	0	0	0	3.3322	3.2581	3.38654	0.251381	7.99294	3.18759	21.9924	0.199047	0.720588	0.00611427	0.052693	0.342597	0.635878	0	0	16.4569	18.8458	0	0
14	2022	13	146	0	0	0	0	0	0	0	0	0	0	0	0	0	0	0	0	0	0	0	0	3.3673	3.29584	3.40095	0.38981	7.97865	3.18924	22.0706	0.164628	0.733455	0.0056868	0.0495042	0.356003	0.617984	0	0	16.4481	18.902	0	0
14	2023	13	146	0	0	0	0	0	0	0	0	0	0	0	0	0	0	0	0	0	0	0	0	3.4012	3.3322	3.4453	0.391096	8.05674	3.1913	22.1801	0.130337	0.696151	0.0104175	0.0453672	0.390484	0.601896	0	0	0	19.0089	0	0
15	2011	21	124	0	0	0	0	0	0	0	0	0	0	0	0	0	0	0	0	0	0	0.693147	0	2.70805	2.70805	4.06897	0.000499875	9.44177	3.22167	24.3491	0.147533	0.267259	0.0504374	0.469442	0.250677	0.720412	0.126367	0.000677894	0	18.4673	0	0
15	2012	21	124	0	0	0	0	0	0	0	0	0	0	0	0	0	0	0	0	0	0	0	0	2.77259	2.77259	4.06282	0.000499875	9.23484	3.22724	24.307	0.204766	0.274649	0.0502187	0.448973	0.312529	0.70509	0.149745	0.000775641	0	18.2638	0	0
15	2013	21	124	0	0	0	0	0	0	0	0	0	0	0	0	0	0	0.693147	1.09861	1.09861	1.60944	1.79176	0	2.83321	2.83321	4.05699	0.000499875	9.2557	3.22167	24.4504	0.180651	0.225459	0.0569237	0.463634	0.247044	0.671096	0.15758	0.000855063	0	17.9367	0	0
15	2014	21	124	0	0	1	0	0	0	0	0	0	0	0	0	0	0	0	0	0	0	0	0	2.89037	2.89037	4.09587	0.000299955	9.24532	3.22962	24.5062	0.216821	0.285472	0.0460349	0.411897	0.315925	0.75899	0.177014	0.000867555	0	17.9798	0	0
15	2015	21	124	0	0	8	0	0	0	0	0	0	0	0	0	0	0	1.09861	1.60944	1.94591	2.56495	2.77259	0	2.94444	2.94444	4.09079	0.000299955	9.37416	3.22366	24.1543	0.173622	0.28352	0.0547666	0.405517	0.258406	0.736598	0.202229	0.000867249	0	18.0818	0	0
15	2016	21	124	0	0	6	0	0	0	0	0	0	0	0	0	0	0	2.48491	3.4012	3.78419	4.12713	4.47734	0	2.99573	2.99573	3.9768	0.000299955	9.29063	3.22565	24.0941	0.195707	0.37227	0.0495584	0.376576	0.328015	0.798316	0.238411	0.00101332	0	18.1634	0	0
15	2017	21	124	0.693147	0.510345	19	1.05895	10	0.0349293	0	0	0	0	0	0	0	0	0	0	0	0	0	0.687437	3.04452	3.04452	3.93729	0.000299955	9.23347	3.22526	24.2412	0.304493	0.418154	0.0480365	0.372657	0.357053	0.728937	0.243731	0.0010679	14.8694	18.3141	0	0
15	2018	21	124	1.79176	0.455246	23	0.898524	14	0.251825	0	0	0	0	0	0	0	0	0	0	0	0	0	0.691731	3.09104	3.09104	3.97886	0	9.02389	3.22684	24.3256	0.640489	0.829865	0.0418183	0.348039	0.414205	0.625734	0.274129	0.000940177	14.7431	18.3062	0	0
15	2019	21	124	0.693147	0.496036	25	0.347542	11	0.202864	0	0	0	0	0	0	0	0	0	0	0	0	0	0.368622	3.13549	3.13549	4.00632	0	9.06531	3.22287	24.4023	0.580337	0.72158	0.0440083	0.38947	0.373888	0.615155	0.303526	0.000777568	15.3834	18.4228	0	0
15	2020	21	124	0	0	41	0.199445	7	0.121318	0	0	0	0	0	0	0	0	0	0	0	0	0	0.29792	3.17805	3.17805	4.01337	0.00279609	9.02798	3.22087	24.1389	0.71207	0.850672	0.0445459	0.376878	0.379398	0.593682	0.285757	0.000931936	17.3045	18.5344	0	0
15	2021	21	124	0	0	37	0.110646	11	0.859361	0	0	0	0	0	0	0	0	0	0	0	0	0	0.279099	3.21888	3.21888	4.03398	0.00249688	8.9943	3.22645	24.3753	0.877275	1.07199	0.0370713	0.319724	0.43606	0.641385	0	0	16.794	18.6413	0	0
15	2022	21	124	0	0	34	0.013282	19	0.390677	0	0	0	0	0	0	0	0	0	0	0	0	0	0.322357	3.2581	3.2581	4.00323	0	9.02341	3.22724	24.6164	0.636928	0.78603	0.035536	0.306449	0.450482	0.626197	0	0	16.4425	18.7886	0	0
15	2023	21	124	0	0	34	0	21	0	0	0	0	0	0	0	0	0	0	0	0	0	0	0	3.29584	3.29584	4.00042	0	8.96699	3.22645	24.555	0.868809	1.08527	0.0350254	0.281681	0.470753	0.590968	0	0	0	18.8873	0	0
16	2011	30	146	0	0	0	0	0	0	0	0	0	0	0	0	0	0	0	0	0	0	0	0	3.3322	2.70805	3.78388	0.103369	9.31172	3.19335	23.6488	0.167365	0.427196	0.207574	0.252301	0.30876	1.00575	0.732849	0.00184029	0	0	0	0
16	2012	30	146	0	0	0	0	0	0	0	0	0	0	0	0	0	0	0	0	0	0	0	0	3.3673	2.77259	3.81685	0.103369	9.29026	3.19335	23.6373	0.17596	0.397898	0.227455	0.24662	0.276247	1.03742	0.739225	0.00199541	0	19.4178	0	0
16	2013	30	146	0	0	0	0	0	0	0	0	0	0	0	0	0	0	0	0	0.693147	0.693147	0.693147	0	3.4012	2.83321	3.85772	0.115915	9.26122	3.19417	23.7752	0.168442	0.398761	0.222886	0.245666	0.276662	0.899176	0.895139	0.00244065	0	19.2958	0	0
16	2014	30	146	0	0	0	0	0	0	0	0	0	0	0	0	0	0	0	0	0	0	0	0	3.43399	2.89037	3.83873	0.0874613	9.2323	3.19376	23.9261	0.12717	0.344196	0.218265	0.275375	0.238975	1.07055	0.865276	0.00231715	0	19.2978	0	0
16	2015	30	146	0	0	0	0	0	0	0	0	0	0	0	0	0	0	0	0	1.09861	1.09861	1.09861	0	3.46574	2.94444	3.84139	0.066443	8.96814	3.19826	23.5542	0.16567	0.455366	0.192256	0.271281	0.281619	1.21138	1.08277	0.00224646	0	19.0742	0	0
16	2016	30	146	0	0	0	0	0	0	0	0	0	0	0	0	0	0	0	0.693147	0.693147	1.09861	2.07944	0	3.49651	2.99573	3.84616	0.0607187	9.22237	3.20071	23.4367	0.175633	0.482768	0.179611	0.262072	0.293185	1.08831	0.99625	0.00228148	0	19.0942	0	0
16	2017	30	146	0	0	0	0	0	0	0	0	0	0	0	0	0	0	1.09861	1.09861	1.38629	1.38629	1.38629	0	3.52636	3.04452	3.76548	0.0517382	9.17844	3.20518	23.6684	0.316918	0.639045	0.154471	0.252531	0.329632	1.02846	0.755778	0.0024629	17.7367	19.2539	0	0
16	2018	30	146	0	0	0	0	0	0	0	0	0	0	0	0	0	0.693147	1.38629	1.38629	1.38629	1.38629	1.38629	0	3.55535	3.09104	3.73653	0.046979	9.19584	3.2064	23.7194	0.261132	0.573896	0.143724	0.267248	0.311854	0.777123	0.75944	0.00269402	17.1871	19.059	0	0
16	2019	30	146	0	0	0	0	0	0	0	0	0	0	0	0	0	0	0	0	0	0	0	0	3.58352	3.13549	3.75465	0.0296559	9.17077	3.20802	23.8517	0.27276	0.5829	0.14715	0.304584	0.283548	0.786672	0.637203	0.00188961	18.0473	19.5067	0	0
16	2020	30	146	0	0	0	0	0	0	0	0	0	0	0	0	0	0	0	0	0	0	0	0	3.61092	3.17805	3.74916	0.0296559	9.1938	3.21567	24.1329	0.281512	0.887737	0.119783	0.266751	0.301366	0.778949	0.699779	0.00220893	17.7629	19.5661	0	0
16	2021	30	146	0	0	0	0	0	0	0	0	0	0	0	0	0	0	0	0	0	0	0	0	3.63759	3.21888	3.70261	0.00159872	9.17627	3.22047	24.5187	0.196883	0.63264	0.149844	0.246806	0.282687	0.765735	0	0	17.3838	19.6883	0	0
16	2022	30	146	0	0	0	0	0	0	0	0	0	0	0	0	0	0	0	0	0	0	0	0	3.66356	3.2581	3.76917	0.00159872	9.18441	3.22724	24.7385	0.261246	0.507175	0.143451	0.296658	0.267214	0.693589	0	0	17.829	19.77	0	0
16	2023	30	146	0	0	0	0	0	0	0	0	0	0	0	0	0	1.38629	3.3322	3.3322	4.02535	4.02535	4.02535	0	3.68888	3.29584	3.77951	0.00159872	9.35479	3.23829	24.9076	0.221058	0.475623	0.117012	0.339646	0.314703	0.681827	0	0	0	19.8895	0	0
17	2011	11	146	0	0	0	0	0	0	0	0	0	0	0	0	0	0	0.693147	0.693147	1.38629	2.19722	2.19722	0	2.70805	2.70805	4.0763	0.269722	11.4052	3.27261	25.1806	0.283332	0.742687	0.0112772	0.0643541	0.588751	0.808887	0.732849	0.00184029	0	0	0	0
17	2012	11	146	0	0	0	0	0	0	0	0	0	0	0	0	0	0	0	0	0	0	0	0	2.77259	2.77259	4.10339	0.284502	11.2696	3.27336	25.1567	0.27142	0.682836	0.0100662	0.0639584	0.570377	0.733599	0.739225	0.00199541	0	0	0	0
17	2013	11	146	0	0	0	0	0	0	0	0	0	0	0	0	0	0	0	0	0.693147	0.693147	1.09861	0	2.83321	2.83321	4.05085	0.224263	11.1432	3.27071	25.0439	0.287224	0.721722	0.0122823	0.0717959	0.56727	0.776306	0.895139	0.00244065	0	25.0252	0	0
17	2014	11	146	0	0	0	0	0	0	0	0	0	0	0	0	0	0	0	0	0	0.693147	1.09861	0	2.89037	2.89037	3.99318	0.206119	11.2333	3.27299	25.1235	0.234545	0.673392	0.0127672	0.0668957	0.57332	0.821795	0.865276	0.00231715	0	22.9214	0	0
17	2015	11	146	0	0	0	0	0	0	0	0	0	0	0	0	0	0	2.63906	3.13549	3.3673	3.80666	3.8712	0	2.94444	2.94444	4.05444	0.217528	11.346	3.2779	25.3303	0.353065	0.789375	0.0343464	0.0616848	0.581227	0.801696	1.08277	0.00224646	0	23.2247	0	0
17	2016	11	146	0	0	0	0	0	0	0	0	0	0	0	0	0	1.94591	3.8712	4.5326	4.89784	5.11199	5.23111	0	2.99573	2.99573	4.04902	0.134181	11.308	3.28391	25.3407	0.285725	0.666275	0.030277	0.051705	0.585978	0.765189	0.99625	0.00228148	0	23.2697	0	0
17	2017	11	146	0	0	0	0	0	0	0	0	0	0	0	0	0	0	0	0	0	0	0	0	3.04452	3.04452	4.02012	0.090937	11.2222	3.28429	25.4129	0.288565	0.647612	0.0324062	0.0586405	0.560643	0.959016	0.755778	0.0024629	21.8282	23.2853	0	0
17	2018	11	146	0	0	0	0	0	0	0	0	0	0	0	0	0	0	0	0	0	0	0.693147	0	3.09104	3.09104	3.99397	0.013607	11.1308	3.28054	25.1719	0.216995	0.575409	0.0640681	0.0665272	0.541043	0.837823	0.75944	0.00269402	21.4563	23.1125	0	0
17	2019	11	146	0	0	0	0	0	0	0	0	0	0	0	0	0	0	0	0	0.693147	1.09861	1.09861	0	3.13549	3.13549	3.96634	0.0154796	11.1572	3.28354	25.2312	0.290974	0.635065	0.0532232	0.0643391	0.54603	0.974317	0.637203	0.00188961	21.2515	23.2528	0	0
17	2020	11	146	0	0	0	0	0	0	0	0	0	0	0	0	0	0	0.693147	0.693147	0.693147	0.693147	0.693147	0	3.17805	3.17805	3.86839	0.0161686	11.2079	3.28616	25.3428	0.360666	0.699888	0.0603281	0.0761199	0.536596	0.93446	0.699779	0.00220893	21.176	23.4177	0	0
17	2021	11	146	0	0	0	0	0	0	0	0	0	0	0	0	0	0	0	1.60944	1.94591	2.3979	2.70805	0	3.21888	3.21888	3.85644	0.0132123	11.1925	3.29027	25.464	0.415064	0.790979	0.0468492	0.0655714	0.564003	0.921262	0	0	21.3867	23.6573	0	0
17	2022	11	146	0	0	0	0	0	0	0	0	0	0	0	0	0	0	0	0.693147	0.693147	1.09861	1.09861	0	3.2581	3.2581	3.87048	0.0202927	11.2227	3.29287	25.5351	0.470144	0.779905	0.0397715	0.0689317	0.566409	0.829535	0	0	21.3614	23.7961	0	0
17	2023	11	146	0	0	0	0	0	0	0	0	0	0	0	0	0	0	0	0	0	0	0	0	3.29584	3.29584	3.7876	0.0182328	11.1857	3.29695	25.5456	0.478958	0.881127	0.0375886	0.0644226	0.581513	0.808423	0	0	0	24.011	0	0
18	2011	11	146	0	0	13	1.08801	11	0.605198	0	0	0	0	0	1	0	0	0.693147	1.38629	1.60944	1.60944	1.60944	0.501938	2.70805	2.70805	4.08985	0.0071742	10.4221	3.22724	25.0601	0.106993	0.653572	0.0226183	0.0941777	0.597229	0.668763	0.732849	0.00184029	0	0	0	0.753215
18	2012	11	146	0	0	20	1.54102	16	0.719139	0	0	0	0	1	0	1	0	0	0	0	0	0	0.706943	2.77259	2.77259	4.02952	0.00239712	10.6542	3.23436	25.1022	0.129081	0.597565	0.0558859	0.0967137	0.573708	0.660374	0.739225	0.00199541	0	21.3404	13.3419	0.351664
18	2013	11	146	0	0	19	0.666421	14	0.472564	0	0	0	0	1	0	1	0	0	0	0.693147	0.693147	1.09861	0.401337	2.83321	2.83321	4.08164	0.00239712	10.6105	3.23436	25.0782	0.100274	0.582907	0.0432166	0.0901112	0.565011	0.645216	0.895139	0.00244065	0	21.261	0	0
18	2014	11	146	0	0	16	1.13416	10	1.50114	0	0	0	0	1	0	1	0	0	0	0	0	0	0.629572	2.89037	2.89037	4.06973	0.00239712	10.5843	3.23593	25.0697	0.108496	0.567838	0.0236394	0.084524	0.573477	0.682177	0.865276	0.00231715	0	21.2727	0	0
18	2015	11	146	0	0	21	0.528889	16	0.828366	0	0	0	0	1	0	1	0	0	0	0	0	0	0.352511	2.94444	2.94444	4.055	0.00239712	10.5639	3.23475	25.0128	0.129148	0.595684	0.0231871	0.0886261	0.570181	0	1.08277	0.00224646	0	21.1047	0	0
18	2016	11	146	0	0	16	0.983243	11	0.545906	0	0	0	0	1	0	1	0	0	0	0	0	0	0.605389	2.99573	2.99573	4.06573	0.00239712	10.4993	3.23593	24.9592	0.151807	0.821609	0.00259463	0.0136849	0.66707	0.774884	0.99625	0.00228148	0	21.119	0	0
18	2017	11	146	0	0	11	0.675361	11	1.04788	0	0	0	0	1	0	1	0	0	0	0	0	0	0.488887	3.04452	3.04452	3.81993	0.0010994	9.5346	3.19622	22.9753	0.437167	0.775813	0.026154	0.115414	0.41953	1.02025	0.755778	0.0024629	18.7641	20.2154	14.1104	0
18	2018	11	146	2.07944	0.607664	17	1.00339	25	0.511206	0	0	0	0	1	0	1	0	0	0	0	0	0	0.890341	3.09104	3.09104	3.83868	0.0150856	9.53582	3.19867	23.0268	0.369241	0.714314	0.029114	0.113291	0.464535	0.869295	0.75944	0.00269402	18.9014	20.4349	13.5573	0
18	2019	11	146	1.60944	0.62677	4	0.955739	6	0.836813	0	0	0	0	1	0	1	0	0	0	1.09861	1.09861	2.19722	1.34104	3.13549	3.13549	3.93009	0.0131136	9.51576	3.21084	23.1069	0.334488	0.732595	0.020858	0.120762	0.499137	1.23804	0.637203	0.00188961	20.2114	20.6895	13.1685	0
18	2020	11	146	2.30259	0.646552	60	0.408862	1	0	0	0	0	0	1	0	1	0	0	0	0	0	0	0.785754	3.17805	3.17805	3.89091	0.00538547	9.64284	3.22047	23.3937	0.318713	0.74475	0.0186088	0.100142	0.51544	1.30294	0.699779	0.00220893	20.1429	20.8334	0	0
18	2021	11	146	1.38629	0.769941	35	0.327514	0	0	0	0	0	0	1	0	1	0	0.693147	1.38629	2.07944	2.07944	2.56495	1.03606	3.21888	3.21888	3.86414	0.00945516	9.73145	3.22724	23.6019	0.211581	0.609413	0.0200095	0.114538	0.479945	1.07936	0	0	19.9413	21.0477	16.3083	0
18	2022	11	146	0	0	45	0.0200706	1	0	0	0	0	0	1	0	1	0	0	0	0	0	0	0.513247	3.2581	3.2581	3.90117	0.00856323	9.67445	3.22883	23.3643	0.299643	0.743671	0.022323	0.118466	0.472048	0.924253	0	0	19.2591	21.1296	14.362	0
18	2023	11	146	0	0	47	0	0	0	0	0	0	0	1	0	1	0	0	0	0	0.693147	1.09861	1.05185	3.29584	3.29584	3.8698	0.00856323	9.59295	3.22883	23.32	0.326902	0.860413	0.0219983	0.130977	0.469839	0.930742	0	0	0	0	0	0
19	2011	11	70	0	0	0	0	0	0	0	0	0	0	0	0	0	0	0.693147	1.09861	1.79176	1.79176	2.19722	0	2.70805	2.07944	3.19973	1.87653	10.9365	3.25925	24.8314	0.282647	0.714515	0.0182249	0.133363	0.501709	0.66952	0.215511	0.00198321	0	0	0	0
19	2012	11	70	0	0	0	0	0	0	0	0	0	0	0	0	0	0	0	0	0	0	0	0	2.77259	2.19722	3.23138	1.93585	11.1409	3.26194	24.9662	0.199071	0.624269	0.0223064	0.237084	0.495786	0.683309	0.265168	0.00227145	0	20.0471	0	0
19	2013	11	70	0	0	0	0	0	0	0	0	0	0	0	0	0	0	1.09861	2.07944	2.30259	2.56495	2.70805	0	2.83321	2.30259	3.14899	1.97534	11.2092	3.26117	25.1714	0.226448	0.67406	0.0237087	0.231723	0.478613	0.692661	0.278445	0.00225888	0	0	0	0
19	2014	11	70	0	0	2	0	0	0	0	0	0	0	0	0	0	0	0	0	0	0	0	0	2.89037	2.3979	3.1775	2.0687	11.2427	3.26767	25.3409	0.199402	0.672943	0.0238679	0.197245	0.468348	0.73426	0.30424	0.00241596	0	21.8449	0	0
19	2015	11	70	0	0	30	0	0	0	0	0	0	0	0	0	0	0	0	0	1.09861	1.09861	1.60944	0	2.94444	2.48491	3.60858	1.83823	10.3026	3.27488	25.3756	0.212909	0.603542	0.0263527	0.209474	0.39269	0.73966	0.319896	0.00222689	0	22.0492	0	0
19	2016	11	70	0	0	152	0.00195282	0	0	0	0	0	0	0	0	0	0	0	0	0	0	0	0.001651	2.99573	2.56495	3.69076	1.83923	11.2843	3.28504	25.3918	0.302996	0.661475	0.0318087	0.228222	0.416074	0.679425	0.345533	0.00216735	0	22.1739	0	0.134676
19	2017	11	70	0	0	222	0.00278865	0	0	0	0	0	0	0	0	0	0	0	0	0	0	0	0.00260003	3.04452	2.63906	3.72932	1.75478	11.226	3.2884	25.4386	0.279328	0.657227	0.0389851	0.185121	0.405252	0.690162	0.404556	0.00328303	21.0453	22.2753	0	0.823508
19	2018	11	70	0.693147	0.421434	219	0.0104851	0	0	0	0	0	0	0	0	0	0	0	0	0	0	0	0.011569	3.09104	2.70805	3.66311	1.75591	11.4048	3.2951	25.4546	0.282186	0.568946	0.0304244	0.17115	0.348268	0.629022	0.425703	0.00202148	14.6124	22.4586	0	0.324334
19	2019	11	70	0.693147	0.550397	230	0.0513757	6	0.185958	0	0	0	0	0	0	0	0	0	0	0	0	0	0.0638121	3.13549	2.77259	3.41988	1.94775	10.4739	3.28952	25.0418	0.343327	0.686386	0.0339028	0.243549	0.256289	0.683418	0.487399	0.00107248	21.3655	22.4215	0	0
19	2020	11	70	2.56495	0.473135	439	0.19643	13	0.522599	0	0	0	0	0	0	0	0	0	1.38629	2.07944	2.30259	2.3979	0.318168	3.17805	2.83321	3.43879	1.91913	10.7887	3.30615	25.0649	0.228248	0.588102	0.0382424	0.307436	0.226894	0.709252	0.451985	0.00141069	21.2948	22.6017	0	0
19	2021	11	70	0.693147	0.656334	410	0.059911	6	0	0	0	0	0	0	0	0	0	0	0	0	0	0	0.179885	3.21888	2.89037	3.35896	1.9194	11.0846	3.31273	25.8212	0.316557	0.644449	0.0442944	0.313268	0.248726	0.640558	0	0	21.4002	22.8949	0	0
19	2022	11	70	0.693147	0.557611	409	0.00220825	8	0.927859	0	0	0	0	0	0	0	0	0	0	0	0	0	0.118127	3.2581	2.94444	3.17657	1.75494	11.1538	3.31818	25.8391	0.325473	0.634039	0.0455688	0.313348	0.235278	0.61386	0	0	21.7941	23.1008	0	0
19	2023	11	70	0	0	31	0	5	0	0	0	0	0	0	0	0	0	0	0	0	0	0	0	3.29584	2.99573	3.29668	1.75987	11.2281	3.32035	25.8849	0.183596	0.612323	0.0469895	0.378986	0.236807	0.608458	0	0	0	23.0562	0	0
20	2011	27	173	0	0	3	0.261928	5	0	0	0	0	0	0	0	0	0	0	0	0	0	0	0.145782	2.70805	2.48491	3.7666	0	8.51057	3.09104	21.1397	0.099381	0.528987	0.115614	0.31119	0.355315	0.934639	0.0907399	0.00232016	0	16.9991	0	0.958668
20	2012	27	173	0	0	7	0.314495	0	0	0	0	0	0	0	0	0	0	0	0	0.693147	0.693147	0.693147	0.190415	2.77259	2.56495	3.7645	0	8.60667	3.09558	21.2287	0.102084	0.522619	0.105838	0.307538	0.356603	0.938989	0.108374	0.00248357	0	16.9188	0	0.368819
20	2013	27	173	0	0	2	0.269404	1	0	0	0	0	0	0	0	0	0	1.09861	1.38629	1.38629	1.94591	1.94591	0.182013	2.83321	2.63906	3.78254	0	8.51579	3.10951	21.1485	0.386348	0.733635	0.0782325	0.27697	0.381955	0.923509	0.142927	0.00269684	0	17.1824	0	1.1329
20	2014	27	173	0	0	0	0	0	0	0	0	0	0	0	0	0	0	0	0	0.693147	1.09861	1.09861	0	2.89037	2.70805	3.72983	0	8.45617	3.11485	21.2533	0.164553	0.553579	0.0691743	0.241407	0.353235	1.14746	0.151733	0.00313666	0	17.2213	0	0
20	2015	27	173	0	0	0	0	0	0	0	0	0	0	0	0	0	0	0	0	0	0.693147	0.693147	0	2.94444	2.77259	3.57783	0	8.42244	3.11618	21.1643	0.152061	0.524285	0.06682	0.23122	0.343288	0	0.171583	0.00253564	0	17.3518	0	0
20	2016	27	173	0	0	2	0.593656	0	0	0	0	0	0	0	0	0	0	0	0	0.693147	1.38629	1.60944	0.407009	2.99573	2.83321	3.59473	0	8.43251	3.11972	21.4331	0.10572	0.544702	0.048413	0.291817	0.387933	1.14808	0.201142	0.00240083	0	17.3826	0	0
20	2017	27	173	0	0	0	0	0	0	0	0	0	0	0	0	0	0	0	0	0	0	0	0	3.04452	2.89037	3.56404	0.279221	8.42771	3.12413	21.6703	0.128951	0.550542	0.0423667	0.253936	0.432108	0.899245	0.212781	0.0035365	0	17.963	0	0
20	2018	27	173	0	0	0	0	0	0	0	0	0	0	0	0	0	0	0	0	0	0	0	0	3.09104	2.94444	3.62532	0	8.46779	3.12764	21.8263	0.149795	0.523136	0.0438934	0.224953	0.423945	0.747443	0.277319	0.0019168	16.9606	18.2917	0	0
20	2019	27	173	0	0	0	0	0	0	0	0	0	0	0	0	0	0	0	0	0.693147	0.693147	0.693147	0	3.13549	2.99573	3.59902	0	8.4487	3.13506	21.8982	0.11821	0.479656	0.0375337	0.183592	0.397832	0.791495	0.338297	0.000911919	17.4808	18.298	0	0
20	2020	27	173	0	0	8	0.0929232	0	0	0	0	0	0	0	0	0	0	0	0	0	0	0	0.149881	3.17805	3.04452	3.56831	0	8.42442	3.13593	21.9236	0.115468	0.461503	0.0421319	0.170318	0.390724	0.857396	0.297912	0.00156455	17.3415	18.3435	0	0
20	2021	27	173	0	0	0	0	0	0	0	0	0	0	0	0	0	0	0	0	0	0	0	0	3.21888	3.09104	3.65744	0	8.42046	3.1381	21.9765	0.115246	0.461174	0.0416725	0.169475	0.367475	0.944446	0	0	17.4532	18.3605	0	0
20	2022	27	173	0	0	6	0	0	0	0	0	0	0	0	0	0	0	0	0	0	0	0.693147	0	3.2581	3.13549	3.47768	0.941061	8.4457	3.14501	22.1106	0.137153	0.46237	0.0373844	0.197652	0.381734	0.946911	0	0	17.6792	18.2153	0	0
20	2023	27	173	0	0	0	0	0	0	0	0	0	0	0	0	0	0	0	0.693147	0.693147	0.693147	0.693147	0	3.29584	3.17805	3.53138	0.941217	8.44913	3.14415	22.1762	0.134867	0.506917	0.04535	0.194499	0.360004	0.815797	0	0	0	18.459	0	0
21	2011	32	214	0	0	0	0	0	0	0	0	0	0	0	0	0	0	0	0	0	0	0	0	2.56495	2.48491	4.05669	0.0317893	10.2693	3.25771	24.5589	0.47027	0.906989	0.035758	0.0557175	0.521617	0.819209	0.162906	0.0030883	0	0	0	0
21	2012	32	214	0	0	0	0	0	0	0	0	0	0	0	0	0	0	0	0	0	0	0	0	2.63906	2.56495	4.01428	0.0312079	10.3643	3.26614	24.5959	0.455962	0.95187	0.0302343	0.0500808	0.561532	0.820896	0.185202	0.00361345	0	21.2648	0	0
21	2013	32	214	0	0	0	0	0	0	0	0	0	0	0	0	0	0	0	0	0.693147	0.693147	0.693147	0	2.70805	2.63906	4.00939	0.222984	10.2047	3.26652	24.375	0.408404	1.04402	0.0322106	0.058318	0.574673	0.692902	0.195657	0.00367954	0	21.323	0	0
21	2014	32	214	0	0	0	0	0	0	0	0	0	0	0	0	0	0	0	0	0	0	0	0	2.77259	2.70805	3.9257	0.217367	9.91911	3.26805	23.9756	0.453187	1.25896	0.0346632	0.0626996	0.582294	0.748586	0.206486	0.00407431	0	20.9091	0	0
21	2015	32	214	0	0	0	0	0	0	0	0	0	0	0	0	0	0	0	0	0	0	1.38629	0	2.83321	2.77259	3.96276	0.165684	9.85964	3.26805	23.756	0.3225	1.10012	0.0483205	0.0799418	0.585451	0.694864	0.236112	0.00392653	0	20.7747	0	0
21	2016	32	214	0	0	0	0	0	0	0	0	0	0	0	0	0	0	0	0	0	0	0	0	2.89037	2.83321	3.96879	0.179233	9.62609	3.26614	23.7201	0.218668	1.12733	0.0523723	0.0802759	0.57276	0.679299	0.285135	0.00407313	0	20.6165	0	0
21	2017	32	214	0	0	0	0	0	0	0	0	0	0	0	0	0	0	1.09861	1.09861	1.09861	1.09861	1.09861	0	2.94444	2.89037	3.9462	0.463545	9.50763	3.26347	23.8706	0.256282	1.15445	0.0481347	0.0682276	0.557413	0.67674	0.334639	0.00632944	18.8789	20.5884	0	0
21	2018	32	214	0	0	0	0	0	0	0	0	0	0	0	0	0	0	0	0	0	0	0	0	2.99573	2.94444	3.95467	0.356975	9.62391	3.26805	24.08	0.199597	0.930081	0.0420542	0.0565646	0.561305	0.644732	0.375823	0.00386084	19.1304	20.8004	0	0
21	2019	32	214	0	0	0	0	0	0	0	0	0	0	0	0	0	0	0	0	0	0	0	0	3.04452	2.99573	4.13733	0.347907	9.85309	3.26767	24.4916	0.136885	0.910902	0.0430279	0.0611186	0.52251	0.748685	0.467974	0.00191364	19.1497	21.4612	0	0
21	2020	32	214	0	0	0	0	0	0	0	0	0	0	0	0	0	0	0	0	0	0	0	0	3.09104	3.04452	4.15278	0.407197	10.066	3.27639	24.8993	0.194611	0.883121	0.0384242	0.0512072	0.529883	0.796014	0.417203	0.00290069	20.0652	21.9764	0	0
21	2021	32	214	0	0	0	0	0	0	0	0	0	0	0	0	0	0	0	0	1.09861	1.09861	1.09861	0	3.13549	3.09104	4.03491	0.350305	10.1673	3.27828	24.9299	0.235504	0.926258	0.0438685	0.0540184	0.548975	0.706155	0	0	20.72	22.1654	0	0
21	2022	32	214	0	0	0	0	0	0	0	0	0	0	0	0	0	0	0.693147	1.09861	1.09861	1.09861	1.09861	0	3.17805	3.13549	4.0261	0.350305	10.1379	3.27865	24.4521	0.250749	0.800719	0.0421999	0.0809568	0.467237	0.660422	0	0	20.4786	21.9598	0	0
21	2023	32	214	0	0	0	0	0	0	0	0	0	0	0	0	0	0	1.09861	1.09861	1.09861	1.09861	1.09861	0	3.21888	3.17805	4.13312	0.330813	10.3276	3.28091	24.575	0.240698	0.746419	0.038122	0.0802556	0.467391	0.685334	0	0	0	22.1179	0	0
22	2011	20	150	0	0	0	0	0	0	0	0	0	0	0	1	0	0	0	0	0	0	0	0	2.63906	2.48491	3.9444	0	9.72568	3.15231	22.2719	0.177508	0.484119	0.0280956	0.249253	0.421084	0.735101	0.155245	0.00218979	0	18.7234	0	0
22	2012	20	150	0	0	0	0	0	0	0	0	0	0	0	1	0	0	0	0	0	0	0	0	2.70805	2.56495	3.95468	9.9995e-05	9.47601	3.15572	22.3372	0.249816	0.555504	0.0349501	0.255904	0.430575	0.693959	0.170383	0.00237364	0	18.4928	0	0
22	2013	20	150	0	0	0	0	0	0	0	0	0	0	0	1	0	0	0	0	0	0	0	0	2.77259	2.63906	3.96931	9.9995e-05	9.07898	3.15615	22.491	0.112616	0.466427	0.0338496	0.231114	0.42774	0.73833	0.174959	0.0029923	0	18.1607	0	0
22	2014	20	150	0	0	0	0	0	0	0	0	0	0	1	0	1	0	0	0.693147	0.693147	1.09861	1.09861	0	2.83321	2.70805	3.98735	0.000299955	8.67026	3.15444	22.6056	0.0604712	0.368184	0.0343744	0.190089	0.399929	1.02818	0.190441	0.00335384	0	17.9504	12.4292	0
22	2015	20	150	0	0	0	0	0	0	0	0	0	0	1	0	1	0	0	1.09861	1.09861	1.60944	1.79176	0	2.89037	2.77259	4.15488	1.19951	8.66268	3.18304	22.9095	0.169376	0.573615	0.0241159	0.112417	0.435258	1.11719	0.20449	0.00314801	0	17.9665	0	0
22	2016	20	150	0	0	0	0	0	0	0	0	0	0	1	0	1	0	0	0	0.693147	1.09861	1.38629	0	2.94444	2.83321	4.15593	1.19918	8.68474	3.18924	23.1188	0.279528	0.684296	0.0198516	0.10092	0.46453	0.907213	0.240609	0.00247788	0	19.0329	0	0
22	2017	20	150	0	0	0	0	0	0	0	0	0	0	1	0	1	0.693147	1.38629	1.60944	2.19722	2.30259	2.70805	0	2.99573	2.89037	4.14887	1.19822	8.52813	3.18924	23.144	0.196341	0.681005	0.0189945	0.118494	0.464632	0.850772	0.282535	0.00338256	20.2351	19.1335	0	0
22	2018	20	150	0	0	0	0	0	0	0	0	0	0	1	0	1	0	0	0	0	0	0	0	3.04452	2.94444	4.16281	1.27729	8.53562	3.19335	22.9909	0.246391	0.680919	0.0232223	0.146291	0.469262	0.777566	0.324114	0.00192512	19.5151	18.7768	0	0
22	2019	20	150	0	0	0	0	0	0	0	0	0	0	1	0	1	0	0	0	0	0	0.693147	0	3.09104	2.99573	4.00913	1.13018	8.53405	3.19335	22.9689	0.201067	0.623648	0.0281578	0.15897	0.459535	0.852544	0.338751	0.00115183	19.5279	19.3595	0	0
22	2020	20	150	0	0	0	0	0	0	0	0	0	0	1	0	1	0	0	0	0	0	0	0	3.13549	3.04452	3.9178	1.02944	8.51879	3.1954	23.0142	0.2883	0.715123	0.0447181	0.155058	0.470389	0.813584	0.318194	0.00171011	19.5453	19.3534	0	0
22	2021	20	150	0	0	0	0	0	0	0	0	0	0	1	0	1	0	0	0	1.38629	1.38629	1.38629	0	3.17805	3.09104	3.82296	0.928733	8.5309	3.1999	23.1103	0.202381	0.617756	0.0398522	0.1392	0.486856	0.828849	0	0	19.3351	19.6491	0	0
22	2022	20	150	0	0	0	0	0	0	0	0	0	0	1	0	1	0	0	0	0	0	0	0	3.21888	3.13549	3.82149	0.786273	8.42814	3.1999	22.9916	0.219579	0.631762	0.0411679	0.110467	0.491744	0.780095	0	0	20.0455	19.7835	0	0
22	2023	20	150	0	0	0	0	0	0	0	0	0	0	1	0	1	0	0	0	0	0	0	0	3.2581	3.17805	3.69385	0.639061	8.27027	3.20153	22.9213	0.277107	0.616096	0.0413032	0.0883652	0.50581	0.899005	0	0	0	0	0	0
23	2011	9	152	0	0	0	0	0	0	0	0	0	0	0	1	0	0	0	0	0	0	0	0	2.63906	2.48491	3.7115	0	6.43935	3.13419	20.7934	0.436182	0.702845	0.06065	0.076699	0.30922	0.8163	0.296085	0.00306614	0	0	0	0
23	2012	9	152	0	0	0	0	0	0	0	0	0	0	0	1	0	0	0	0	0	0	0	0	2.70805	2.56495	3.7112	0	6.43935	3.13549	20.5901	0.487697	0.646764	0.0838686	0.0710156	0.277404	0.832319	0.329762	0.00306165	0	0	0	0
23	2013	9	152	0	0	0	0	0	0	0	0	0	0	0	1	0	0	0	0	0	0	0	0	2.77259	2.63906	3.69047	0	6.39859	3.13636	20.7499	0.61561	1.04582	0.0485149	0.0670603	0.310193	0.816005	0.350293	0.00256121	0	0	0	0
23	2014	9	152	0	0	0	0	0	0	0	0	0	0	0	1	0	0	0	0	0	0	0	0	2.83321	2.70805	3.67882	0	6.41999	3.14027	20.4818	0.643697	1.08955	0.110413	0.0576593	0.292603	1.02132	0.371695	0.00255287	0	0	0	0
23	2015	9	152	0	0	0	0	0	0	0	0	0	0	0	1	0	0	0	0	0	0	0	0	2.89037	2.77259	3.70518	0	6.44254	3.14458	20.3578	0.493936	0.922832	0.116493	0.0574705	0.247668	1.11227	0.393324	0.00245452	0	0	0	0
23	2016	9	152	0	0	0	0	0	0	0	0	0	0	0	1	0	0	0	0	0	0	0.693147	0	2.94444	2.83321	3.69636	0	6.48616	3.14974	20.4915	0.337689	0.648861	0.071024	0.119811	0.26605	0.960942	0.531415	0.00235402	0	0	0	0
23	2017	9	152	0	0	0	0	0	0	0	0	0	0	0	1	0	0	0	0	0	0	0	0	2.99573	2.89037	3.69478	0	6.35263	3.14458	20.8294	0.976587	1.59719	0.04071	0.0834069	0.416011	0.975336	0.644293	0.00469863	15.6111	0	0	0
23	2018	9	152	0	0	0	0	0	0	0	0	0	0	0	1	0	0	0	0	0	0	0	0	3.04452	2.94444	4.41854	0	9.48182	3.21125	23.6378	0.210979	0.488736	0.0351712	0.325456	0.305822	0.753775	0.611729	0.00221495	17.9428	20.3719	0	0
23	2019	9	152	0	0	0	0	0	0	0	0	0	0	1	0	1	1.79176	3.52636	4.04305	4.14313	4.2485	4.31749	0	3.09104	2.99573	4.42312	0	9.67608	3.23001	23.9376	0.287439	0.452218	0.040031	0.322876	0.26115	0.716895	0.703737	0.00112921	18.0692	20.4345	12.3014	0
23	2020	9	152	0	0	0	0	0	0	0	0	0	0	1	0	1	2.48491	4.11087	4.66344	4.7185	4.92725	5.05625	0	3.13549	3.04452	4.42428	0	9.83081	3.25308	23.849	0.53006	0.672352	0.0349452	0.197914	0.279742	0.737308	0.660357	0.00164899	18.7032	20.1761	11.6116	0
23	2021	9	152	0	0	0	0	0	0	0	0	0	0	1	0	1	2.48491	3.98898	4.44265	4.7185	4.85981	4.94876	0	3.17805	3.09104	4.39929	0	10.1048	3.28129	24.6692	0.217699	0.389219	0.0228773	0.212089	0.173551	0.776543	0	0	18.5005	21.0804	0	0
23	2022	9	152	0	0	0	0	0	0	0	0	0	0	1	0	1	2.48491	4.02535	4.52179	4.77068	4.96284	5.29832	0	3.21888	3.13549	4.35046	0	10.2198	3.28989	24.8794	0.168778	0.258536	0.0248077	0.215069	0.183739	0.806527	0	0	18.544	21.1934	0	0
23	2023	9	152	0	0	0	0	0	0	0	0	0	0	1	0	1	2.19722	3.93183	4.61512	5.17615	5.17615	5.42935	0	3.2581	3.17805	4.32975	0.0524976	10.3387	3.29473	25.668	0.0806311	0.175388	0.0254104	0.500099	0.159033	0.752494	0	0	0	22.4661	0	0
24	2011	19	167	0	0	0	0	0	0	0	0	0	0	0	0	0	3.49651	4.93447	4.93447	5.10595	5.10595	5.10595	0	2.30259	1.60944	4.11211	1.04176	10.6317	3.25192	24.8179	0.373469	0.741881	0.0186009	0.145698	0.527062	0.769609	0.108002	0.00344519	0	0	0	0
24	2012	19	167	0	0	0	0	0	0	0	0	0	0	0	0	0	0	0	0	0	0	0	0	2.3979	1.79176	4.09039	1.04176	11.0173	3.25501	24.5979	0.463316	0.842843	0.0320537	0.160246	0.464029	0.751468	0.406906	0.00344	0	21.4146	0	0
24	2013	19	167	0	0	0	0	0	0	0	0	0	0	0	0	0	0	0.693147	0.693147	0.693147	1.09861	1.09861	0	2.48491	1.94591	4.08892	1.00026	10.621	3.26155	24.7891	0.448832	0.853314	0.0285418	0.15483	0.477435	0.704402	0.453882	0.00347135	0	21.6465	0	0
24	2014	19	167	0	0	0	0	0	0	0	0	0	0	0	0	0	0	0.693147	0.693147	1.60944	1.60944	1.94591	0	2.56495	2.07944	4.05687	0.953201	11.0793	3.27752	25.1007	0.35518	0.730888	0.100388	0.169344	0.428268	0.722492	0.475381	0.00354141	0	21.9339	0	0
24	2015	19	167	0	0	0	0	0	0	0	0	0	0	0	0	0	0	0	0	0.693147	0.693147	0.693147	0	2.63906	2.19722	4.06296	0.93472	10.656	3.27601	25.0235	0.423352	0.766179	0.106118	0.187322	0.407298	0.686063	0.138162	0.00317957	0	21.9022	0	0
24	2016	19	167	0	0	0	0	0	0	0	0	0	0	0	0	0	0	0.693147	0.693147	1.38629	1.38629	1.38629	0	2.70805	2.30259	4.00945	0.934524	10.5769	3.28915	25.2578	0.312036	0.704401	0.143807	0.146121	0.382481	0.685319	0.199695	0.00323592	0	21.9929	0	0
24	2017	19	167	0	0	0	0	0	0	0	0	0	0	0	0	0	0	0	0	0	0	0	0	2.77259	2.3979	4.00109	0.957855	10.6311	3.29473	25.7443	0.288606	0.705909	0.118417	0.133422	0.424688	0.707753	0.213697	0.00975778	18.9033	22.4543	0	0
24	2018	19	167	0	0	0	0	0	0	0	0	0	0	0	0	0	0	0	0	0	0	0	0	2.83321	2.48491	4.06126	0.979003	10.6479	3.29769	25.7938	0.327836	0.686434	0.107511	0.134081	0.423065	0.692253	0.242494	0.00255142	19.2631	22.5941	0	0
24	2019	19	167	0	0	0	0	0	0	0	0	0	0	0	0	0	0	0	0	0	0	0	0	2.89037	2.56495	4.08176	0.984211	10.6879	3.30285	25.8844	0.336033	0.672104	0.0943597	0.105376	0.427099	0.754713	0.295285	0.00144112	19.578	22.7176	0	0
24	2020	19	167	0	0	0	0	0	0	0	0	0	0	0	0	0	0	0	0	0	0	0	0	2.94444	2.63906	4.15937	0.949184	10.7224	3.30762	26.009	0.355058	0.683302	0.0843402	0.110795	0.446802	0.736495	0.267557	0.00229441	19.6061	22.8388	0	0
24	2021	19	167	0	0	0	0	0	0	0	0	0	0	0	0	0	0	0	0	0	0	0	0	2.99573	2.70805	3.96995	0.866218	10.6679	3.30872	26.0392	0.44757	0.750701	0.0727568	0.113151	0.457317	0.74718	0	0	19.8441	22.8714	0	0
24	2022	19	167	0	0	0	0	0	0	0	0	0	0	0	0	0	0	0	0	0	0	0	0	3.04452	2.77259	3.97379	0.805449	10.746	3.31091	25.889	0.421426	0.755341	0.0746445	0.121367	0.453447	0.677988	0	0	20.4163	22.9038	0	0
24	2023	19	167	0	0	0	0	0	0	0	0	0	0	0	0	0	0	0	0	0	0	0	0	3.09104	2.83321	4.01355	0.785635	10.7711	3.31564	26.089	0.398661	0.739192	0.066747	0.123868	0.465087	0.698614	0	0	0	22.9186	0	0
25	2011	1	191	0	0	33	0.62704	1	0.455243	0	0	0	0	0	1	0	0	0	0	0	0	0	0.413681	3.73767	2.70805	3.82942	0.0535408	8.70301	3.16463	22.1963	0.309395	0.865548	0.0105996	0.112243	0.603799	0.888514	0.0763568	0.00143587	0	19.3085	0	0.90398
25	2012	1	191	0	0	45	0.103958	2	1.35367	0	0	0	0	1	0	1	0	0.693147	1.38629	1.79176	2.30259	2.48491	0.0670366	3.7612	2.77259	3.80291	0.0535408	8.60886	3.16379	22.6121	0.162958	0.872913	0.00653162	0.140231	0.60229	0.963633	0.0871632	0.00162731	0	19.5256	9.21044	0.737311
25	2013	1	191	0	0	85	1.4421	17	0.889532	0	0	0	0	1	0	1	0	2.3979	2.83321	3.17805	3.3673	3.52636	0.726874	3.78419	2.83321	3.67779	0.0487902	8.55063	3.17136	22.691	0.269858	0.876446	0.00474473	0.114203	0.618489	1.13621	0.0922667	0.00159511	0	19.5301	0	1.12623
25	2014	1	191	0.693147	0.688636	254	1.31304	37	1.21714	0	0	0	0	1	0	1	0	0	0	0	0	0.693147	0.777862	3.80666	2.89037	3.8645	0.0172504	8.69801	3.18221	22.8466	0.173513	1.09041	0.0071047	0.0910831	0.630669	1.02163	0.101096	0.00153212	0	19.8795	0	0.443279
25	2015	1	191	1.38629	0.628509	163	1.04719	60	0.920406	0	0	0	0	1	0	1	0	0	0.693147	0.693147	1.09861	1.38629	0.673443	3.82864	2.94444	3.99111	0.0241071	8.68609	3.18842	22.7175	0.15259	1.04768	0.00830145	0.0764294	0.627711	1.00978	0.116388	0.00134932	0	19.7995	0	0.901335
25	2016	1	191	1.94591	0.60244	144	1.0018	43	0.88678	0	0	0	0	1	0	1	0	0	0	0	0	0	0.725899	3.85015	2.99573	4.011	0.018331	8.68118	3.19376	22.9858	0.248364	1.00173	0.0154707	0.0697425	0.621712	0.936024	0.153305	0.00138329	0	19.9476	11.5278	0.529041
25	2017	1	191	2.70805	0.538495	210	0.874083	31	0.461968	0	0	0	0	1	0	1	0	0	0	0	0	0	0.625759	3.8712	3.04452	3.98492	0.0170538	8.64171	3.19663	23.0584	0.158559	0.951726	0.0253363	0.0753468	0.619538	0.849296	0.174432	0.00451122	18.1824	20.0111	0	0.446452
25	2018	1	191	2.83321	0.598275	90	0.590458	11	1.00158	0	0	0	0	1	0	1	0	0	0	0.693147	0.693147	0.693147	0.599956	3.89182	3.09104	3.96147	0.00757127	8.5984	3.19458	22.8294	0.138389	0.992409	0.0332017	0.0807068	0.609774	0.713886	0.192421	0.0011964	18.1029	20.0474	0	0.828121
25	2019	1	191	2.70805	0.576508	107	0.457975	7	0.478179	0	0	0	0	1	0	1	0	0	1.09861	1.38629	1.38629	1.60944	0.56864	3.91202	3.13549	4.00281	0.00757127	8.59119	3.19622	23.0413	0.180351	1.03704	0.0405813	0.0829422	0.610223	0.762977	0.218195	0.000614301	18.7139	20.1004	0	0.658803
25	2020	1	191	2.19722	0.56198	88	0.282993	15	0.452919	0	0	0	0	1	0	1	0	0	1.09861	1.60944	1.60944	1.60944	0.536526	3.93183	3.17805	4.07615	0.00757127	8.62119	3.20071	23.1384	0.211795	0.994902	0.0466565	0.0908119	0.606702	0.841643	0.20174	0.00103833	18.2624	20.0934	0	0
25	2021	1	191	0.693147	0.656334	84	0.116969	15	0	0	0	0	0	1	0	1	0	0.693147	1.09861	1.38629	1.60944	1.60944	0.370487	3.95124	3.21888	3.88524	0.00229736	8.60502	3.20275	23.2074	0.344447	1.01477	0.0443986	0.0825528	0.597858	1.06974	0	0	18.0154	20.2399	0	0
25	2022	1	191	0.693147	0.626426	69	0	10	0	0	0	0	0	1	0	1	0	1.38629	1.60944	1.94591	1.94591	2.19722	0.482905	3.97029	3.2581	3.90871	0.00229736	8.63994	3.20559	23.4258	0.375244	0.969236	0.0395255	0.0822194	0.603771	0.911033	0	0	18.1274	20.3498	0	0
25	2023	1	191	0	0	111	0	8	0	0	0	0	0	1	0	1	0	1.79176	1.79176	1.94591	1.94591	1.94591	0.580515	3.98898	3.29584	3.96844	0.000699755	8.64153	3.21125	23.5601	0.406495	0.929807	0.0357165	0.0773267	0.595539	0.909336	0	0	0	20.4924	0	0
26	2011	5	159	0	0	0	0	0	0	0	0	0	0	0	0	0	0	0	0	0	0.693147	1.09861	0	2.89037	2.77259	4.36296	0.00876151	9.76371	3.23317	23.4787	0.197896	0.388271	0.0470086	0.395391	0.217423	0.781755	0.139697	0.00234329	0	0	0	0
26	2012	5	159	0	0	0	0	0	0	0	0	0	0	0	0	0	0	0	0.693147	1.09861	1.09861	1.09861	0	2.94444	2.83321	4.23928	0.00508704	9.80184	3.23672	23.4052	0.21195	0.455794	0.0493548	0.457764	0.216185	0.748278	0.15388	0.00245547	0	15.5257	0	0
26	2013	5	159	0	0	0	0	0	0	0	0	0	0	0	0	0	0	0	0.693147	0.693147	1.09861	1.09861	0	2.99573	2.89037	4.2669	0.00508704	9.80173	3.23829	23.4776	0.161665	0.435294	0.0572354	0.474455	0.205278	0.666997	0.169793	0.0029517	0	15.6873	0	0
26	2014	5	159	0	0	0	0	0	0	0	0	0	0	0	0	0	0	0	0	0.693147	0.693147	0.693147	0	3.04452	2.94444	4.33455	0.00508704	9.85545	3.23907	23.4747	0.12986	0.350914	0.0625747	0.456395	0.212089	0.734895	0.168836	0.00323245	0	15.6919	0	0
26	2015	5	159	0	0	0	0	0	0	0	0	0	0	0	0	0	0.693147	2.3979	2.99573	3.21888	3.46574	3.55535	0	3.09104	2.99573	4.25591	0.00508704	9.70978	3.23632	23.131	0.0816703	0.301215	0.06741	0.467501	0.192452	0.732967	0.169182	0.00288572	0	15.6239	0	0
26	2016	5	159	0	0	0	0	0	0	0	0	0	0	0	0	0	0	1.94591	2.94444	2.99573	3.2581	3.4012	0	3.13549	3.04452	4.23926	0.001998	9.58445	3.23672	23.2357	0.114663	0.365282	0.0672146	0.446171	0.228986	0.75015	0.20043	0.00214422	0	15.6854	0	0
26	2017	5	159	0	0	0	0	0	0	0	0	0	0	0	0	0	0	1.38629	2.48491	2.56495	2.63906	2.70805	0	3.17805	3.09104	3.80107	0.0020978	9.56276	3.23632	23.4504	0.144101	0.367106	0.0664111	0.452365	0.241777	0	0.226831	0.00403482	19.3973	15.7537	0	0
26	2018	5	159	0	0	0	0	0	0	0	0	0	0	0	0	0	1.79176	2.77259	2.77259	3.09104	3.09104	3.09104	0	3.21888	3.13549	3.90148	0.001998	9.91056	3.25231	24.1524	0.241975	0.552923	0.0628358	0.372881	0.34553	0.633779	0.255123	0.0021632	19.955	17.6211	0	0
26	2019	5	159	0	0	0	0	0	0	0	0	0	0	0	0	0	0	0	0	0	0	0	0	3.2581	3.17805	3.85063	0.001998	10.0922	3.25154	24.2644	0.227265	0.499931	0.0822756	0.429855	0.252012	0.643223	0.337681	0.00142414	20.3017	18.0905	0	0
26	2020	5	159	0	0	0	0	0	0	0	0	0	0	0	0	0	0	0	0	0	0	0	0	3.29584	3.21888	3.89065	0	10.0623	3.25037	24.2922	0.3413	0.674735	0.0874081	0.426319	0.239723	0.57556	0.296232	0.00202755	20.3598	18.3922	0	0
26	2021	5	159	0	0	0	0	0	0	0	0	0	0	0	0	0	0	0	0	0	0	0	0	3.3322	3.2581	4.34533	9.9995e-05	10.0386	3.25115	24.3161	0.416101	0.665995	0.0933984	0.429342	0.235207	0.673482	0	0	20.385	18.4175	0	0
26	2022	5	159	0	0	0	0	0	0	0	0	0	0	0	0	0	0	0	0	0	0	0	0	3.3673	3.29584	4.27019	9.9995e-05	10.0162	3.25231	24.2655	0.357023	0.627832	0.0971703	0.42092	0.231564	0.641502	0	0	19.9776	18.5423	0	0
26	2023	5	159	0	0	0	0	0	0	0	0	0	0	0	0	0	0	0	0	0	0	0	0	3.4012	3.3322	4.26879	0	10.0035	3.25115	24.0638	0.311545	0.530255	0.107402	0.431623	0.209988	0.624754	0	0	0	18.6536	0	0
27	2011	24	86	0	0	3	0.873093	4	0	0	0	0	0	0	1	0	0	0	0	0	0	0	0.420778	2.89037	2.77259	3.90987	0.00508704	8.75526	3.14243	22.4037	0.142956	0.551373	0.0260614	0.169605	0.545048	0.734249	0.0826394	0.000706394	0	18.6048	0	0
27	2012	24	86	0	0	1	1.37591	1	0.451225	0	0	0	0	1	0	1	0	0.693147	0.693147	0.693147	0.693147	0.693147	0.651108	2.94444	2.83321	3.75251	0.00508704	8.69684	3.14759	22.4463	0.14446	0.514509	0.0318252	0.162347	0.553428	0.749001	0.0867094	0.000952652	0	18.756	10.309	0
27	2013	24	86	0	0	2	0.538808	2	0.354423	0	0	0	1	1	0	1	0	0	0	0	0	0.693147	0.335943	2.99573	2.89037	4.0706	0.00299551	8.71981	3.15997	22.6269	0.241429	0.661845	0.0237741	0.135809	0.563503	0.735701	0.134657	0.00112586	0	19.1599	0	0
27	2014	24	86	0	0	4	0.68737	13	0.548967	0	0	0	1	1	0	1	0.693147	1.38629	2.83321	3.2581	3.63759	3.85015	0.426182	3.04452	2.94444	3.75426	0.174457	8.80687	3.16167	22.6696	0.259964	0.709599	0.0226789	0.163651	0.551153	0.808342	0.134204	0.00126735	0	19.1731	0	0
27	2015	24	86	0	0	2	0.730701	12	0.322142	1	0	0	1	1	0	1	0	0	0	0	0.693147	0.693147	0.459892	3.09104	2.99573	3.65171	0.256656	8.80777	3.16379	22.6484	0.20278	0.76052	0.0231461	0.174897	0.556594	0.827511	0.134062	0.00061426	0	19.2825	0	0
27	2016	24	86	0	0	0	0	12	0.225186	1	0	0	1	1	0	1	0	0	0	0	0	0	0	3.13549	3.04452	3.7765	0.315832	8.77153	3.17053	22.6642	0.347414	0.76068	0.019174	0.154945	0.573032	0.827964	0.212175	0.000516458	0	19.2132	11.9287	0
27	2017	24	86	0	0	16	0.290194	20	0.314364	1	0	0	1	1	0	1	0	1.38629	2.19722	2.30259	2.63906	2.70805	0.239739	3.17805	3.09104	3.69017	0.267046	8.77059	3.17889	22.8169	0.258826	0.723266	0.0183211	0.129976	0.567933	0.713635	0.140286	0.00146048	16.9049	19.4013	11.6882	0
27	2018	24	86	1.38629	0.402144	12	0.546721	21	0.46168	1	0	0	1	1	0	1	0	0.693147	1.60944	2.07944	2.48491	2.77259	0.474209	3.21888	3.13549	3.78139	0.231508	8.9539	3.17972	22.9105	0.348579	0.766983	0.029984	0.144885	0.570277	0.614598	0.137201	0.000668453	17.2226	19.5043	11.5593	0
27	2019	24	86	0	0	9	0.308926	31	0.215952	1	0	0	1	1	0	1	0	0	1.38629	1.94591	2.30259	2.56495	0.333764	3.2581	3.17805	3.77121	0.1968	8.96226	3.18013	22.9839	0.393171	0.791585	0.0286701	0.140242	0.575077	0.616654	0.385885	0.000277942	17.3716	19.576	13.1038	0
27	2020	24	86	0	0	7	0.690286	13	0.0653249	1	0	0	1	1	0	1	0	0	0	1.38629	2.19722	2.30259	0.788989	3.29584	3.21888	3.73571	0.0429637	8.96047	3.18304	23.0702	0.320464	0.762585	0.0250438	0.126413	0.566448	0.651819	0.274437	0.000467823	17.4152	19.7977	0	0
27	2021	24	86	0	0	6	0	12	0.525165	1	0	0	1	1	0	1	0	0	0	0	0	0	0	3.3322	3.2581	3.71583	0.0429637	8.93353	3.18594	23.3034	0.414471	0.743779	0.0240085	0.116933	0.570638	0.6337	0	0	17.5127	19.9334	0	0
27	2022	24	86	0	0	8	0	7	0	1	0	0	1	1	0	1	0	0	0	0	1.38629	2.19722	0.475367	3.3673	3.29584	3.68654	0.141326	8.92052	3.18842	23.2955	0.401497	0.706214	0.0217175	0.114792	0.536381	0.64911	0	0	17.5142	19.9775	10.8198	0
27	2023	24	86	0	0	5	0	3	0	1	0	0	1	1	0	1	1.09861	1.38629	1.38629	2.48491	2.48491	3.04452	1.81791	3.4012	3.3322	3.74851	0.29966	8.96162	3.19294	23.2796	0.442623	0.741885	0.0145546	0.0965576	0.563066	0.653131	0	0	0	19.9829	0	0
28	2011	10	48	0	0	0	0	0	0	0	0	0	0	0	1	0	0	0	0	0	0	1.09861	0	2.77259	2.77259	3.29567	0	4.56435	3.03831	19.2043	0.007063	0.819967	0.0207424	0.137395	0.556834	1.72983	0	0	0	0	0	0
28	2012	10	48	0	0	0	0	0	0	0	0	0	0	0	1	0	0	0	0	0.693147	0.693147	0.693147	0	2.83321	2.83321	3.26031	0	4.57471	3.04118	17.3197	0.0222369	0.62819	0.019479	0.121597	0.556897	1.78399	0	0	0	0	0	0
28	2013	10	48	0	0	0	0	0	0	0	0	0	0	0	1	0	0	0	0.693147	0.693147	2.07944	2.07944	0	2.89037	2.89037	3.30481	0	4.64439	3.05259	19.0762	0.00693688	0.783079	0.0151004	0.0896551	0.590803	1.45299	0	0	0	0	0	0
28	2014	10	48	0	0	0	0	0	0	0	0	0	0	0	1	0	0	0	0	0.693147	0.693147	1.09861	0	2.94444	2.94444	3.2758	0.000499875	3.85015	3.04166	17.8523	0.00078769	0.855648	0.0143722	0.0455105	0.599973	2.02036	0	0	0	0	0	0
28	2015	10	48	0	0	0	0	0	0	0	0	0	0	0	1	0	0	0	0	0.693147	1.79176	2.07944	0	2.99573	2.99573	3.21162	0.000499875	3.68888	3.04262	18.6022	0.00309022	0.72554	0.0141435	0.0427002	0.584199	2.53519	0	0	0	0	0	0
28	2016	10	48	0	0	0	0	0	0	0	0	0	0	0	1	0	0	0.693147	1.09861	1.09861	1.09861	1.09861	0	3.04452	3.04452	4.4397	2.48678	7.54697	3.16632	21.6799	0.890612	1.30366	0.0445249	0.365386	0.365519	0.883441	0	0	0	0	0	0
28	2017	10	48	0	0	0	0	0	0	0	0	0	0	1	0	1	0	0	0	0	0	0	0	3.09104	3.09104	4.4135	2.47435	7.48268	3.16842	21.878	0.540697	1.33185	0.044828	0.352172	0.384037	1.0409	0	0	15.3841	0	12.2061	0
28	2018	10	48	0	0	0	0	0	0	0	0	0	0	1	0	1	0	0	0	0	0	0	0	3.13549	3.13549	4.43526	2.47444	7.44483	3.17639	21.7093	0.0309491	1.10438	0.0341231	0.290311	0.375658	0.857165	0	0	17.3115	11.583	0	0
28	2019	10	48	0	0	0	0	0	0	0	0	0	0	1	0	1	0	0	0	0	0	0	0	3.17805	3.17805	4.42633	0.0010994	7.44308	3.17764	21.4256	0.0470048	0.82604	0.0315636	0.330862	0.247016	0.773639	0	0	15.2989	14.3325	0	0
28	2020	10	48	0	0	0	0	0	0	0	0	0	0	1	0	1	0	0	0	0	0	0	0	3.21888	3.21888	4.44188	0.0010994	7.38026	3.17304	21.367	0.481505	1.19617	0.0321225	0.347246	0.234574	0.797682	0	0	15.201	15.5346	0	0
28	2021	10	48	0	0	0	0	0	0	0	0	0	0	1	0	1	1.79176	2.63906	2.83321	2.83321	2.99573	2.99573	0	3.2581	3.2581	4.38897	0.00079968	7.34536	3.1818	22.0105	0.540643	1.08374	0.0342691	0.265992	0.222448	1.28465	0	0	15.5458	16.6696	0	0
28	2022	10	48	0	0	0	0	0	0	0	0	0	0	1	0	1	0	1.09861	1.09861	1.60944	1.60944	1.60944	0	3.29584	3.29584	4.29186	0.00139902	7.36265	3.19171	22.8267	1.10253	1.42493	0.0258734	0.191318	0.310398	1.41983	0	0	15.5193	16.8377	0	0
28	2023	10	48	0	0	0	0	0	0	0	0	0	0	1	0	1	0	1.79176	2.30259	2.3979	2.70805	3.04452	0	3.3322	3.3322	4.14658	0.00139902	7.46049	3.19335	22.3769	0.991379	1.34235	0.0230171	0.184898	0.201397	1.36504	0	0	0	16.9751	0	0
29	2011	20	73	0	0	0	0	0	0	0	0	0	0	0	1	0	0	1.09861	1.60944	2.3979	2.3979	2.70805	0	2.94444	2.77259	3.54692	9.9995e-05	3.09104	2.92638	18.2814	0.138297	1.95624	0	0.0131403	0.515245	2.9127	0.19819	0.00214512	0	0	0	0
29	2012	20	73	0	0	0	0	0	0	0	0	1	0	0	1	0	0	0	0	0	0	0	0	2.99573	2.83321	3.51083	9.9995e-05	3.89182	3.08649	19.5161	0.630297	0.947098	0.279056	0.228726	0.262843	1.18998	0.251716	0.00212258	0	0	0	0
29	2013	20	73	0	0	0	0	0	0	0	0	1	0	0	1	0	0	0	0	0	0	0	0	3.04452	2.89037	4.2965	0	4.06044	3.10459	19.8293	0.342362	0.60329	0.263481	0.243622	0.219855	1.1006	0.253058	0.00219766	0	0	0	0
29	2014	20	73	0	0	0	0	0	0	0	0	1	0	0	1	0	0	0	0	0	0	0	0	3.09104	2.94444	4.05029	0	4.00733	3.13201	19.5764	0.121878	0.197662	0.333016	0.208246	0.100018	0.981752	0.284275	0.00231796	0	0	0	0
29	2015	20	73	0	0	0	0	0	0	0	0	1	0	1	0	1	0	0	0	0	0	0.693147	0	3.13549	2.99573	3.76686	9.9995e-05	7.76557	3.1553	21.5206	0.0890826	0.366057	0.220239	0.158608	0.297011	0.956187	0.316263	0.00211101	0	0	10.8198	0
29	2016	20	73	0	0	0	0	0	0	1	0	1	0	1	0	1	0	0	0	0	0	0	0	3.17805	3.04452	3.76415	0	7.66903	3.15913	21.5196	0.036196	0.27387	0.202466	0.143327	0.316916	0.976253	0.348213	0.00204817	0	0	0	0
29	2017	20	73	0	0	0	0	0	0	1	0	1	0	1	0	1	0	0	0	0	0	0	0	3.21888	3.09104	3.79577	0	7.54327	3.15743	21.0811	0.0128353	0.270586	0.189375	0.162158	0.311339	0.791429	0.384345	0.00225767	14.9468	0	11.5129	0
29	2018	20	73	0	0	0	0	0	0	1	0	1	0	1	0	1	0	0.693147	1.60944	1.60944	1.60944	2.19722	0	3.2581	3.13549	3.81824	0	7.34536	3.14802	21.8434	0.00718016	0.640607	0.109424	0.137497	0.482961	0.752702	0.42577	0.00192615	9.69996	13.7131	0	0
29	2019	20	73	0	0	0	0	0	0	1	0	1	0	1	0	1	0	0.693147	1.09861	1.09861	1.09861	1.09861	0	3.29584	3.17805	3.76585	0	7.28001	3.13853	21.5203	0.064746	0.620937	0.134482	0.159192	0.427609	0.808918	0.415205	0.00163288	9.8213	16.1153	0	0
29	2020	20	73	0	0	0	0	0	0	1	0	1	0	1	0	1	0	0	0.693147	0.693147	0.693147	0.693147	0	3.3322	3.21888	3.70612	0	5.94542	3.07823	21.495	0.355304	0.886298	0.0121222	0.171749	0.536948	1.16386	0.405886	0.00227338	14.597	16.368	0	0
29	2021	20	73	0	0	1	0	0	0	1	0	1	0	1	0	1	0	0	0	0	0	0	0	3.3673	3.2581	3.70269	0	6.4677	3.08694	20.0464	0.18431	0.766241	0.00969386	0.145193	0.551026	1.34855	0	0	14.8649	17.3567	0	0
29	2022	20	73	0	0	0	0	0	0	1	0	1	0	1	0	1	0	0	0	0	0	0	0	3.4012	3.29584	3.95403	0.0114344	6.9575	3.11928	20.8104	0.690316	1.14059	0.0267364	0.0824497	0.567309	0.983589	0	0	15.3751	18.0079	0	0
29	2023	20	73	0	0	7	0	0	0	1	0	1	0	1	0	1	0	0	0	1.09861	1.38629	1.38629	1.07657	3.43399	3.3322	3.8859	0.0114344	7.01121	3.12192	20.8556	0.674905	1.14442	0.0231617	0.0766397	0.574857	1.11922	0	0	0	18.1703	0	0
30	2011	24	147	0	0	8	1.14594	17	0.342873	0	0	0	0	0	1	0	0	0	0.693147	0.693147	1.09861	1.38629	1.00298	2.94444	2.77259	3.91313	0.0010994	9.60871	3.188	22.9862	0.0986645	0.404853	0.0370607	0.109765	0.5775	0.774676	0.189593	0.00420997	0	18.4546	0	1.48836
30	2012	24	147	0	0	8	1.44471	4	1.01526	0	0	0	0	0	1	0	0	0	0	0	0	0	0.674753	2.99573	2.83321	3.9137	0.0009995	9.57366	3.19048	22.7757	0.0401674	0.422306	0.0438083	0.095452	0.574058	0.756668	0.217684	0.00478937	0	19.572	0	1.65044
30	2013	24	147	0	0	5	1.4009	1	0.708845	0	0	0	0	0	1	0	0	0.693147	2.19722	2.56495	2.83321	2.99573	0.712005	3.04452	2.89037	4.1374	0.0010994	9.56472	3.19949	22.7219	0.0994715	0.479835	0.0455392	0.119958	0.587577	0.729565	0.188957	0.00511493	0	19.5909	0	0
30	2014	24	147	0	0	1	2.19958	3	1.64059	0	0	0	0	0	1	0	0.693147	1.09861	1.79176	2.56495	2.77259	2.99573	0.993428	3.09104	2.94444	3.53029	0.000299955	9.54845	3.20802	22.7793	0.0569992	0.556236	0.0446617	0.090674	0.607283	0.845059	0.199548	0.00609523	0	19.7308	0	0
30	2015	24	147	0	0	6	1.55883	2	0.828366	0	0	0	0	0	1	0	0	1.09861	1.94591	2.19722	2.48491	2.70805	0.809	3.13549	2.99573	3.53727	0.00019998	9.47815	3.21205	22.577	0.0538658	0.599992	0.047905	0.0789433	0.606747	1.00521	0.218033	0.00648607	0	19.7137	0	0
30	2016	24	147	0	0	7	1.44174	10	1.32109	0	0	0	0	0	1	0	0	0	0.693147	1.09861	1.09861	1.79176	0.797469	3.17805	3.04452	3.54871	0.00019998	9.42432	3.21607	22.5549	0.0221156	0.492938	0.0428622	0.107796	0.595394	0.861396	0.250099	0.00761094	0	19.4255	0	0
30	2017	24	147	1.60944	0.920317	12	0.722261	9	1.20312	0	0	0	1	0	1	0	0	0	0	0	0	0.693147	1.32307	3.21888	3.09104	3.53928	0.000299955	9.38244	3.21044	22.1558	0.11349	0.47784	0.0324014	0.131275	0.586611	0.829127	0.241453	0.00773643	17.3531	19.6071	0	0
30	2018	24	147	0	0	3	0.328032	7	0.566607	0	0	0	1	0	1	0	0	0	0	0	0	0	0.310455	3.2581	3.13549	3.51408	0.000299955	9.0287	3.20842	22.3357	0.00179639	0.417712	0.0388331	0.15505	0.564776	0.798391	0.278531	0.00633964	18.1575	19.059	0	0
30	2019	24	147	0	0	0	0	0	0	0	0	0	1	1	0	1	0	0	0	0	0	0	0	3.29584	3.17805	4.1874	9.9995e-05	8.98294	3.16548	20.7254	0.385641	0.643811	0.0642819	0.204703	0.47894	1.23416	0.30301	0.00377785	0	18.4361	11.5129	0
30	2020	24	147	0	0	2	0.185846	20	0.0424612	0	0	0	1	1	0	1	0	0	0	0	0	0	0.280198	3.3322	3.21888	4.05115	0	8.43338	3.15444	21.0183	0.16336	0.499104	0.0753477	0.252206	0.429453	1.11649	0.287349	0.00533512	17.3008	17.1958	0	0
30	2021	24	147	0.693147	0.822245	19	0.129282	40	0.315099	0	0	0	1	1	0	1	0	0	0	0	0	0	0.699375	3.3673	3.2581	4.01304	0	8.06212	3.12764	21.2532	0.0393947	0.336407	0.0557384	0.243573	0.428126	1.61375	0	0	16.8521	17.6304	0	0
30	2022	24	147	0	0	11	0	24	0.773215	0	0	0	1	1	0	1	0	0	0	0	0	0	0	3.4012	3.29584	4.1516	0	7.94839	3.13593	21.2363	0.285395	0.654131	0.0428257	0.23652	0.479482	1.48163	0	0	17.3149	17.985	0	0
30	2023	24	147	0	0	9	0	6	0	0	0	0	1	1	0	1	0	0	0	0	0	0	0	3.43399	3.3322	4.13403	0	7.88345	3.13026	21.1297	0.212907	0.550161	0.0370829	0.197308	0.441258	1.69106	0	0	0	17.9168	0	0
31	2011	11	150	0	0	0	0	0	0	0	0	0	0	0	1	0	0.693147	1.38629	2.19722	2.56495	2.56495	2.89037	0	2.99573	2.77259	3.82114	0.00319489	6.37843	3.03206	18.464	0.129961	0.70438	0.0302721	0.132249	0.525694	2.35597	0.155245	0.00218979	0	0	0	0
31	2012	11	150	0	0	0	0	0	0	0	0	0	0	0	1	0	0	2.3979	2.3979	2.63906	2.63906	2.63906	0	3.04452	2.83321	3.88258	0.00319489	7.54803	3.11129	20.4734	0.142616	1.13232	0.0278593	0.0241412	0.59822	1.29491	0.170383	0.00237364	0	17.2569	0	0
31	2013	11	150	0	0	0	0	0	0	0	0	0	0	0	1	0	0	0	0	0	0	0	0	3.09104	2.89037	4.27274	0.0010994	7.83676	3.17471	20.6527	1.38321	2.17315	0.0124087	0.0155002	0.556303	0.850683	0.174959	0.0029923	0	17.5542	0	0
31	2014	11	150	0	0	0	0	0	0	0	0	0	0	0	1	0	0	0	0	0	0	0	0	3.13549	2.94444	3.75242	0.0397014	7.98752	3.18842	21.4857	0.815045	1.42994	0.0175422	0.145918	0.500604	0	0.190441	0.00335384	0	17.9054	0	0
31	2015	11	150	0	0	0	0	0	0	0	0	0	0	1	0	1	0	0	0	0	0	0	0	3.17805	2.99573	3.95543	0.0188218	8.52734	3.22207	22.2602	1.02497	1.18456	0.0159255	0.21479	0.47201	0.866438	0.20449	0.00314801	0	18.373	10.9012	0
31	2016	11	150	0	0	5	0	1	0.300248	0	0	0	0	1	0	1	0	1.38629	1.38629	1.38629	1.38629	1.38629	0	3.21888	3.04452	3.72618	0.00458945	8.40335	3.24142	22.655	1.3212	1.50716	0.0122724	0.174946	0.554543	0.88605	0.240609	0.00247788	0	19.0687	12.3884	0
31	2017	11	150	0	0	29	0.0426952	0	0	0	0	0	0	1	0	1	0	0	0	0	0	0	0.0390853	3.2581	3.09104	3.63936	0.00389241	8.97866	3.25579	23.5761	0.793217	1.10315	0.0143239	0.151754	0.523193	0.798822	0.282535	0.00338256	19.6775	19.7707	0	1.39191
31	2018	11	150	1.09861	0.650895	61	0.112929	2	0	0	0	0	0	1	0	1	0	1.09861	1.09861	1.09861	1.09861	1.09861	0.118074	3.29584	3.13549	3.5748	0.00389241	9.06033	3.25848	24.063	0.437265	0.932836	0.0156794	0.124648	0.48619	0.643614	0.324114	0.00192512	19.3422	20.2058	0	0
31	2019	11	150	1.79176	0.560923	31	0.336331	15	1.07856	0	0	0	0	1	0	1	0	0	0	0	0	0	0.555551	3.3322	3.17805	3.46593	0.00249688	8.51459	3.25579	23.5871	0.0145073	0.803231	0.0212281	0.131403	0.468423	0.606066	0.338751	0.00115183	19.9507	20.9265	0	0
31	2020	11	150	0	0	1	0	3	0	0	0	0	0	1	0	1	0	0	0	0	1.09861	1.60944	0	3.3673	3.21888	3.35662	0	8.42464	3.25424	22.6761	0.0312099	0.709303	0.0616425	0.136518	0.424482	0.589127	0.318194	0.00171011	19.314	19.5279	0	0
31	2021	11	150	0	0	0	0	1	0	0	0	0	0	1	0	1	0	0	0	0	0.693147	0.693147	0	3.4012	3.2581	3.37174	0	8.22121	3.2527	22.4517	0.0238161	0.664342	0.0575706	0.111644	0.425684	0.593161	0	0	19.0467	19.1098	0	0
31	2022	11	150	0	0	0	0	0	0	0	0	1	0	1	0	1	0	0	0	0	0	0	0	3.43399	3.29584	3.26709	0	8.15565	3.24999	22.497	0.012301	0.626514	0.0558783	0.13348	0.421025	0.575184	0	0	18.5352	18.98	0	0
31	2023	11	150	0	0	0	0	0	0	0	0	1	0	1	0	1	0	0	0	0	0.693147	0.693147	0	3.46574	3.3322	3.27237	0	8.1496	3.24921	22.2414	0.0153959	0.622184	0.0517876	0.141636	0.430097	0.609039	0	0	0	18.9614	0	0
32	2011	9	71	0	0	0	0	0	0	0	0	0	0	0	1	0	0	0	0	0	0	0	0	2.94444	2.77259	3.33864	0.00329457	8.31434	3.12808	21.5636	0.144439	0.269425	0.0679549	0.394119	0.298989	0.796637	0	0	0	15.2954	0	0
32	2012	9	71	0	0	2	0.96314	1	2.70735	0	0	0	0	0	1	0	0.693147	1.38629	1.38629	1.38629	1.38629	1.38629	0.496137	2.99573	2.83321	3.30352	0.00329457	8.23642	3.13375	21.1613	0.151304	0.397363	0.0545526	0.318119	0.364739	0.762517	0	0	0	15.1387	0	0
32	2013	9	71	0	0	0	0	0	0	0	0	0	0	0	1	0	0.693147	1.79176	1.79176	2.07944	2.07944	2.07944	0	3.04452	2.89037	3.33744	0.00249688	8.81359	3.14027	21.0561	0.137556	0.245411	0.0702292	0.294063	0.269061	0.795066	0	0	0	15.4705	0	0
32	2014	9	71	0	0	1	2.47453	0	0	0	0	0	0	0	1	0	0	0	1.09861	1.09861	1.09861	1.09861	1.0692	3.09104	2.94444	4.08488	0.00179838	8.21474	3.13201	20.7596	0.203993	0.385569	0.0408367	0.387925	0.270642	0.858109	0	0	0	0	0	0
32	2015	9	71	0	0	2	1.16912	1	0.828366	0	0	0	0	0	1	0	0	0	0	1.38629	1.38629	1.38629	0.659717	3.13549	2.99573	4.08488	0.00179838	8.23084	3.12236	20.7589	0.0307018	0.423859	0.0435469	0.389551	0.320283	1.01367	0	0	0	0	0	0
32	2016	9	71	0	0	4	0.148414	6	0.200166	0	0	0	0	0	1	0	1.09861	2.19722	2.19722	2.3979	2.3979	2.3979	0.118298	3.17805	3.04452	3.99954	0.00129916	8.29054	3.14631	21.0558	0.330456	0.648449	0.0246175	0.287724	0.333302	0.854008	0	0	0	15.6965	0	0
32	2017	9	71	0	0	0	0	0	0	0	0	0	0	0	1	0	0	0	0	0	0	0	0	3.21888	3.09104	3.97367	0.00129916	8.44784	3.1587	21.5107	0.0469714	0.25655	0.0363406	0.370698	0.206429	0.901278	0	0	15.1976	0	0	0
32	2018	9	71	0.693147	0.421434	2	0.984097	1	0.881389	0	0	0	1	0	1	0	0	0	0	0	0	0	0.738186	3.2581	3.13549	3.91056	0.0230327	8.57603	3.16505	21.6642	0.0516746	0.273448	0.0352079	0.345871	0.220776	0.74075	0	0	14.6023	15.5888	0	0
32	2019	9	71	0	0	3	0	2	0.836813	0	0	1	1	0	1	0	0	0	0	0	0	0	0	3.29584	3.17805	4.03953	0.0203907	8.61631	3.1722	21.713	0.0785274	0.298695	0.0284242	0.447453	0.227527	0.759428	0	0	14.707	15.5346	0	0
32	2020	9	71	0	0	1	0	1	0	0	0	1	1	1	0	1	0	0	1.09861	1.38629	1.38629	1.60944	0	3.3322	3.21888	3.90244	0.0194104	8.59545	3.17346	21.6394	0.035233	0.284604	0.0264481	0.419996	0.241295	0.727769	0	0	15.0477	15.5222	12.2061	0
32	2021	9	71	0	0	0	0	1	0	0	0	1	1	1	0	1	0	0	1.38629	1.79176	2.07944	2.3979	0	3.3673	3.2581	3.81931	0.012225	8.54111	3.17346	21.9987	0.0128846	0.244236	0.0249082	0.469221	0.226809	1.08686	0	0	14.9181	15.4584	13.0605	0
32	2022	9	71	0	0	1	0	0	0	0	0	1	1	1	0	1	0	0	1.09861	1.60944	1.79176	1.79176	0	3.4012	3.29584	3.59075	0.00796817	8.48838	3.18138	22.0234	0.0683379	0.319742	0.0200438	0.439829	0.202981	0.936139	0	0	15.657	0	0	0
32	2023	9	71	0	0	0	0	0	0	0	0	1	1	1	0	1	0	0.693147	1.79176	2.19722	2.3979	2.63906	0	3.43399	3.3322	3.55674	0.00677698	8.46611	3.1818	22.0415	0.026453	0.31079	0.0225058	0.454795	0.204314	0.815913	0	0	0	0	0	0
33	2011	10	202	0	0	7	0.673529	3	0.293891	0	0	0	0	1	0	1	0	2.07944	2.56495	2.94444	3.04452	3.3322	0.339019	2.99573	2.77259	3.41003	0.0619414	8.45127	3.21928	23.6005	0.246518	0.503885	0.0202917	0.349152	0.347564	0.738989	0.106054	0.00165519	0	0	10.8198	0.876755
33	2012	10	202	0	0	7	0.746925	5	0.090245	0	0	0	0	1	0	1	0	0	0.693147	0.693147	0.693147	0.693147	0.404238	3.04452	2.83321	3.53606	0.0428679	8.17976	3.22327	23.686	0.100776	0.349207	0.0211919	0.35209	0.270302	0.723517	0.122535	0.00169556	0	17.9264	0	0
33	2013	10	202	0	0	9	0.449007	1	0	0	1	0	0	1	0	1	0	0	0.693147	0.693147	0.693147	1.09861	0.287219	3.09104	2.89037	3.35567	0.0243023	9.65329	3.23041	23.6823	0.141731	0.41603	0.0198154	0.441737	0.300654	0.667579	0.148593	0.00191562	0	18.0306	0	0
33	2014	10	202	0	0	2	0	1	0.492177	0	1	0	0	1	0	1	0	0	0	0	0	0	0	3.13549	2.94444	3.39542	0.00796817	9.21403	3.23238	23.6237	0.134763	0.344196	0.0175462	0.409934	0.28217	0.682765	0.165438	0.00213574	0	18.1154	0	0
33	2015	10	202	0	0	1	0.584561	0	0	0	1	0	0	1	0	1	0.693147	1.09861	1.09861	1.79176	2.07944	2.3979	0.383303	3.17805	2.99573	3.56113	0.00796817	9.1843	3.23514	23.6322	0.127519	0.341937	0.0166604	0.39676	0.28714	0.679398	0.17582	0.00218479	0	18.2178	0	0
33	2016	10	202	0	0	0	0	7	0.214463	0	1	0	0	1	0	1	1.09861	1.38629	1.60944	1.60944	1.60944	1.79176	0	3.21888	3.04452	3.67221	0.00796817	9.03551	3.23514	23.4434	0.150892	0.332545	0.0170734	0.418562	0.282044	0.69732	0.280077	0.00210648	0	18.2666	0	0
33	2017	10	202	0	0	2	1.23816	0	0	0	1	0	0	1	0	1	0	1.60944	2.30259	2.48491	2.63906	2.83321	0.768216	3.2581	3.09104	3.25306	0.00796817	9.19746	3.22724	23.2045	0.0952929	0.217282	0.0195967	0.488805	0.223958	0.7249	0.232766	0.0041368	18.2143	18.0554	0	0
33	2018	10	202	0	0	0	0	0	0	0	1	0	0	1	0	1	0	0	1.09861	1.09861	1.09861	1.60944	0	3.29584	3.13549	3.3551	0.00796817	9.04109	3.21487	23.2737	0.122203	0.207637	0.0243169	0.364818	0.216519	0.706859	0.269014	0.00151699	17.6206	18.6907	0	0
33	2019	10	202	0	0	2	0.347542	0	0	0	1	0	0	1	0	1	0	0.693147	0.693147	0.693147	1.09861	1.38629	0.368622	3.3322	3.17805	3.50201	0.00796817	9.03623	3.21326	23.4084	0.129799	0.287127	0.0168512	0.35967	0.233342	0.724601	0.334073	0.000797654	18.1258	19.9979	0	0
33	2020	10	202	0	0	5	0.297354	0	0	0	1	0	1	1	0	1	0	0	0	0	0	0	0.417016	3.3673	3.21888	3.63876	0.00796817	8.92266	3.21165	23.3483	0.207854	0.374992	0.016266	0.356213	0.262291	0.727295	0.307936	0.00104677	18.2936	19.603	0	0
33	2021	10	202	0	0	5	0.163757	3	0	0	1	0	1	1	0	1	0	0	0	0	0	0	0.389653	3.4012	3.2581	3.59753	0.00598207	8.98707	3.20923	23.6434	0.248275	0.389995	0.0128442	0.342476	0.297361	1.0031	0	0	18.1436	20.3817	0	0
33	2022	10	202	0	0	1	0	18	0	0	1	0	1	1	0	1	0	0	0	0	0	0	0	3.43399	3.29584	3.51263	0.00737275	8.98017	3.2068	23.754	0.337804	0.44906	0.0229193	0.351905	0.250335	0.843868	0	0	18.09	20.4158	0	0
33	2023	10	202	0	0	0	0	4	0	0	1	0	1	1	0	1	0	0	0	0	0	0	0	3.46574	3.3322	3.73302	0.00618086	8.95738	3.21044	23.5589	0.216836	0.347088	0.0212986	0.310943	0.233587	0.739724	0	0	0	20.4174	0	0
34	2011	27	98	0	0	7	1.6464	0	0	0	0	0	0	0	1	0	0	0	0	0	0	0	0.686376	2.94444	2.77259	3.52677	0.0472652	8.64224	3.14243	21.7381	1.161	1.67412	0.0340361	0.105681	0.574479	2.05695	0.0758351	0.00196593	0	17.5654	0	1.50579
34	2012	27	98	0	0	18	0.825549	1	1.35367	0	0	0	0	0	1	0	0	0	0	0	0.693147	0.693147	0.438641	2.99573	2.83321	3.52428	0.0472652	8.73681	3.15274	21.8404	1.35621	1.61747	0.02808	0.0935796	0.578229	1.81671	0.0865356	0.00197744	0	18.5517	0	1.3715
34	2013	27	98	0	0	88	1.11129	14	0.607582	0	0	0	0	0	1	0	0	0	0	0	0	0	0.628492	3.04452	2.89037	3.55304	0.0472652	8.64242	3.15743	22.1136	1.22297	1.69074	0.0303342	0.101876	0.520417	1.70025	0.0974434	0.00197484	0	18.6277	0	0.661259
34	2014	27	98	0	0	60	1.03564	29	0.424291	0	0	0	0	0	1	0	0	0	0	0	0	0	0.588143	3.09104	2.94444	3.54415	0.052877	8.52655	3.16674	22.1118	1.05752	1.36616	0.0305438	0.163617	0.546641	1.49498	0.0990909	0.00203666	0	18.6518	0	1.24243
34	2015	27	98	0.693147	0.64255	48	0.584561	13	0.658444	0	0	0	0	0	1	0	0	0	0	0	0	1.09861	0.541957	3.13549	2.99573	3.57733	0.0312079	8.54052	3.17304	22.4188	0.760758	1.44348	0.0228548	0.146988	0.558039	1.63894	0.111788	0.00196554	0	18.8644	0	0.911761
34	2016	27	98	0	0	74	0.465298	60	0.460381	0	0	0	0	0	1	0	0	0	0	0	0	0	0.331968	3.17805	3.04452	3.68129	0.0312079	8.38754	3.17889	22.5665	0.667352	1.40244	0.0182986	0.133228	0.566522	1.54705	0.165704	0.00199893	0	18.9396	0	0
34	2017	27	98	1.09861	0.495966	91	0.615679	60	0.360936	0	0	0	0	0	1	0	0	1.38629	2.30259	2.63906	2.94444	3.09104	0.454117	3.21888	3.09104	3.846	0.0312079	8.48011	3.188	22.721	0.534532	1.2445	0.0262231	0.129397	0.576024	1.47861	0.174165	0.0100996	16.628	19.2339	0	0
34	2018	27	98	1.09861	0.421434	68	0.328032	22	0.721136	0	0	0	0	0	1	0	0	1.79176	2.77259	2.99573	3.2581	3.49651	0.310455	3.2581	3.13549	3.94046	0.0312079	8.48405	3.19253	22.7164	0.623884	1.38665	0.0299209	0.117803	0.574568	1.11445	0.201095	0.00185173	17.1133	19.3114	0	0
34	2019	27	98	1.60944	0.509906	27	0.489133	24	0.418406	0	0	0	0	0	1	0	0	0	0	0.693147	1.60944	1.60944	0.585543	3.29584	3.17805	3.9332	0.0312079	8.50775	3.18553	21.808	0.792269	1.37836	0.0357503	0.169769	0.532475	1.13933	0.236906	0.000874817	17.045	19.1431	0	0
34	2020	27	98	0	0	9	0.289094	1	0	0	0	0	0	1	0	1	0	0	0.693147	0.693147	1.38629	1.38629	0.407499	3.3322	3.21888	3.96376	0.00618086	8.41405	3.18304	21.9498	0.864978	1.80558	0.0395726	0.184965	0.536419	1.22931	0.216611	0.00134143	17.9387	18.8501	13.4588	0
34	2021	27	98	0.693147	0.457311	20	0.122818	6	0	0	0	0	0	1	0	1	0	0	0	0	0	0	0.484859	3.3673	3.2581	3.84718	9.9995e-05	8.33831	3.18553	22.0711	1.13915	1.7694	0.0345705	0.163266	0.554714	1.35644	0	0	17.196	18.811	11.0021	0
34	2022	27	98	0	0	9	0.100353	1	7.42287	0	0	0	0	1	0	1	0	0	0	0.693147	0.693147	0.693147	0.913827	3.4012	3.29584	3.84961	9.9995e-05	8.21717	3.18883	22.12	1.2648	1.62289	0.0259484	0.144441	0.573551	1.19025	0	0	16.6854	18.7406	13.6911	0
34	2023	27	98	0	0	4	0	0	0	0	0	0	0	1	0	1	0	0	0	0	0	0.693147	0	3.43399	3.3322	3.99321	9.9995e-05	8.2104	3.19089	22.2741	1.22633	1.60087	0.0239479	0.129351	0.583261	1.27529	0	0	0	18.9184	0	0
35	2011	32	190	0	0	115	1.11604	279	0	0	0	0	0	0	1	0	0	0	1.09861	1.09861	1.09861	1.09861	0.512055	2.94444	2.77259	4.19918	0.00249688	9.71752	3.22962	24.2189	0.413871	0.831519	0.0374807	0.0713974	0.589655	0.790591	0.0758658	0.0032127	0	20.2649	0	0
35	2012	32	190	0	0	147	1.10073	258	0.747669	1	0	0	0	0	1	0	0	0.693147	1.38629	1.38629	1.79176	1.79176	0.608085	2.99573	2.83321	4.16736	0.00249688	9.62951	3.24025	24.1931	0.285435	0.872483	0.0413981	0.121621	0.583954	0.759622	0.0931266	0.00323213	0	21.004	0	0.638389
35	2013	32	190	0	0	205	0.689937	247	0.563441	1	0	0	0	0	1	0	2.19722	3.55535	3.55535	3.78419	3.78419	3.78419	0.431007	3.04452	2.89037	4.14542	0.00249688	9.02714	3.24337	24.0189	0.290555	0.961023	0.0428947	0.117632	0.577481	0.651551	0.0981553	0.00276937	0	20.7319	0	0.201317
35	2014	32	190	0.693147	0.58765	199	0.993405	285	0.739129	1	0	0	0	0	1	0	0.693147	0.693147	0.693147	0.693147	0.693147	0.693147	0.609007	3.09104	2.94444	4.05162	0.00229736	8.93155	3.24298	23.872	0.215615	0.899563	0.043814	0.155008	0.558462	0.814602	0.101096	0.00264719	0	20.4431	0	0.732051
35	2015	32	190	1.79176	0.648112	351	0.905154	383	0.865134	1	0	1	0	1	0	1	0.693147	0.693147	0.693147	1.09861	1.38629	1.38629	0.609429	3.13549	2.99573	4.00404	0.0020978	9.58603	3.23789	23.5361	0.21974	0.877092	0.0344662	0.132025	0.569577	0.79844	0.107102	0.00259701	0	20.1548	12.2061	0.199227
35	2016	32	190	1.09861	0.534236	155	0.620467	134	0.728214	1	0	1	0	1	0	1	0	0	0.693147	1.38629	1.79176	2.07944	0.461911	3.17805	3.04452	4.01488	0.00219758	9.50763	3.23907	23.5501	0.22536	0.798029	0.0405631	0.158381	0.526716	0.728862	0.195916	0.00238707	0	20.3581	12.2784	0.153614
35	2017	32	190	1.09861	0.668463	108	0.544562	131	0.482611	1	0	1	0	1	0	1	0	0	1.38629	1.79176	1.79176	1.79176	0.45445	3.21888	3.09104	3.97847	0.00219758	9.51937	3.24376	24.0951	0.250215	0.825229	0.0390717	0.134975	0.546346	0.773913	0.228816	0.00418695	17.8611	21.214	0	0
35	2018	32	190	2.89037	0.526929	122	0.68833	126	0.671534	1	0	1	0	1	0	1	0	1.09861	1.09861	1.09861	1.09861	1.09861	0.588944	3.2581	3.13549	4.0758	0.0018982	9.56934	3.25192	24.5167	0.312617	0.838526	0.0353237	0.110832	0.556979	0.655742	0.24554	0.00217209	18.8245	21.424	0	0
35	2019	32	190	2.77259	0.442486	177	0.4359	140	0.729222	1	0	1	0	1	0	1	0	0	0.693147	0.693147	1.09861	1.60944	0.444086	3.29584	3.17805	4.10893	0.00548493	9.57845	3.26079	24.8038	0.300073	0.855702	0.0305408	0.0937444	0.577589	0.744949	0.314305	0.00105623	19.9632	21.6219	0	0
35	2020	32	190	2.94444	0.523184	171	0.384735	120	0.467073	1	0	1	0	1	0	1	0	0.693147	0.693147	1.38629	1.60944	1.79176	0.600581	3.3322	3.21888	4.09841	0.00548493	9.62852	3.26728	25.0269	0.259566	0.752658	0.0268006	0.083279	0.567546	0.730833	0.279982	0.00152672	20.2992	22.0456	0	0
35	2021	32	190	2.19722	0.586259	286	0.14887	171	0.40539	1	0	1	0	1	0	1	0	0	0.693147	1.09861	1.38629	1.60944	0.497256	3.3673	3.2581	4.02424	0.0018982	9.64756	3.27412	25.158	0.23227	0.733593	0.0279595	0.0753366	0.573247	0.73645	0	0	19.9493	22.2167	0	0
35	2022	32	190	1.09861	0.59261	239	0.0151159	137	0.514724	1	0	1	0	1	0	1	0	0.693147	1.60944	1.79176	1.79176	1.79176	0.457402	3.4012	3.29584	3.98752	0.00019998	10.2204	3.29175	25.2646	0.200157	0.679958	0.03614	0.102799	0.552423	0.699269	0	0	19.9505	22.4726	0	0
35	2023	32	190	0	0	216	0	142	0.168092	1	0	1	0	1	0	1	0.693147	1.09861	1.09861	1.38629	1.38629	1.38629	0.221019	3.43399	3.3322	3.98572	0.0609069	10.2437	3.28877	25.2542	0.193337	0.647639	0.0445125	0.130113	0.522109	0.707947	0	0	0	22.3404	0	0
36	2011	31	167	0	0	0	0	0	0	0	0	0	0	0	0	0	0	0	0	0.693147	0.693147	0.693147	0	2.94444	2.48491	3.73356	0.462664	9.79049	3.24025	23.5995	0.110041	0.460492	0.0327072	0.404376	0.320437	0.643498	0.108002	0.00344519	0	0	0	0
36	2012	31	167	0	0	6	0.504502	9	0.225612	0	0	0	0	0	0	0	0	0	0	0	0.693147	0.693147	1.12742	2.99573	2.56495	3.73071	0.434053	9.66625	3.2422	23.707	0.110864	0.54939	0.0292481	0.346319	0.335846	0.634308	0.406906	0.00344	0	19.4981	0	0.512248
36	2013	31	167	0	0	0	0	0	0	0	0	0	0	0	0	0	0	0	0.693147	1.09861	1.09861	1.60944	0	3.04452	2.63906	3.79375	0.443275	9.46924	3.24181	23.7383	0.0369267	0.520296	0.028327	0.36861	0.304388	0.638409	0.453882	0.00347135	0	19.7537	0	0
36	2014	31	167	0	0	0	0	0	0	0	0	0	0	0	0	0	0	0	0	0	0	0	0	3.09104	2.70805	3.66391	0.453747	9.45985	3.24882	23.673	0.0341521	0.49834	0.0229496	0.361498	0.346993	0.663656	0.475381	0.00354141	0	19.9679	0	0
36	2015	31	167	0	0	0	0	0	0	0	0	0	0	0	0	0	0	0	0	0	0	0	0	3.13549	2.77259	3.74762	0.453747	9.38379	3.26117	23.7286	0.0380883	0.479882	0.0185882	0.270043	0.372281	0.68006	0.138162	0.00317957	0	20.2915	0	0
36	2016	31	167	0	0	0	0	9	0.0667218	0	0	0	0	0	0	0	0	0.693147	0.693147	0.693147	0.693147	0.693147	0	3.17805	2.83321	3.78053	0.423043	9.4717	3.26308	23.8398	0.0415133	0.507803	0.0185538	0.30021	0.360933	0.670576	0.199695	0.00323592	0	20.4163	0	0
36	2017	31	167	0	0	0	0	0	0	0	0	0	0	0	0	0	0	0	0	0.693147	0.693147	0.693147	0	3.21888	2.89037	3.82846	0.43593	9.51635	3.27261	24.1067	0.047824	0.564181	0.0193084	0.236843	0.383806	0.688039	0.213697	0.00975778	18.7247	20.7404	0	0
36	2018	31	167	0	0	3	0.218688	10	0.308486	0	0	0	0	0	0	0	0	0	0	1.09861	1.09861	1.09861	0.217284	3.2581	2.94444	3.84117	0.350023	9.62852	3.27261	24.0863	0.038045	0.513294	0.0182465	0.235106	0.375316	0.648693	0.242494	0.00255142	18.3986	20.6506	0	0
36	2019	31	167	0.693147	0.377555	2	1.2164	0	0	0	0	0	0	0	0	0	0	1.09861	1.38629	1.60944	1.79176	1.79176	0.940043	3.29584	2.99573	3.83622	0.391299	9.52354	3.26995	24.1376	0.0533948	0.566682	0.0180187	0.301271	0.377677	0.636282	0.295285	0.00144112	20.1462	20.7155	0	0
36	2020	31	167	0	0	4	0	22	0.34741	0	0	0	0	0	0	0	0	0.693147	1.09861	1.79176	1.94591	2.83321	0	3.3322	3.04452	3.85914	1.07418	9.45352	3.26728	24.1487	0.0824865	0.471462	0.0191936	0.344409	0.330622	0.647881	0.267557	0.00229441	19.7123	20.9657	0	0
36	2021	31	276	0	0	5	0.0818784	7	0	0	0	0	0	0	0	0	0	0	0	0	0	0	0.213686	3.3673	3.09104	3.8029	1.05442	9.41711	3.26347	24.2204	0.0608194	0.435617	0.0190435	0.357942	0.334175	0.669693	0	0	19.2119	21.0974	0	0
36	2022	31	276	0	0	0	0	10	0	0	0	0	0	0	0	0	0	0	0	0	0	0	0	3.4012	3.13549	3.85906	1.01596	9.29247	3.26423	24.1891	0.0407666	0.404799	0.0214914	0.337127	0.327955	0.637376	0	0	19.3054	20.9781	0	0
36	2023	31	276	0	0	0	0	0	0	0	0	0	0	0	0	0	0	0.693147	1.09861	1.09861	1.38629	1.38629	0	3.43399	3.17805	3.83711	0.851261	9.26908	3.26194	24.0045	0.0152363	0.388158	0.0248789	0.348898	0.307027	0.631508	0	0	0	20.8755	0	0
37	2011	8	133	0	0	0	0	0	0	0	0	0	0	0	0	0	0	0	1.60944	1.79176	2.07944	2.07944	0	3.04452	2.99573	3.44564	0	6.04263	3.09422	18.9083	0.915336	2.05969	0.0355747	0.0565505	0.557795	1.45244	0.217311	0.00304931	0	15.672	0	0
37	2012	8	133	0	0	0	0	0	0	0	0	0	0	0	0	0	0	0	0	0	0	0	0	3.09104	3.04452	3.55753	0	6.11589	3.09603	19.0779	1.14435	1.90481	0.0417991	0.0560514	0.542448	1.74323	0.249867	0.00310891	0	17.2495	0	0
37	2013	8	133	0	0	0	0	0	0	0	0	0	0	0	0	0	0	0	0	0	0	0	0	3.13549	3.09104	3.55247	0	6.44572	3.09467	19.1429	1.50291	2.12509	0.0418336	0.0614149	0.582095	2.65686	0.258889	0.00319633	0	17.3325	0	0
37	2014	8	133	0	0	0	0	0	0	0	0	0	0	0	0	0	0	0	0	0	0	0	0	3.17805	3.13549	3.59045	0	6.93634	3.09467	19.0889	2.05622	2.48927	0.0446808	0.0712987	0.590717	3.02767	0.640173	0.0033189	0	17.2564	0	0
37	2015	8	133	0	0	0	0	0	0	0	0	0	0	0	0	0	0	0	0	0	0	0	0	3.21888	3.17805	3.57919	0	7.36645	3.09648	19.0825	2.20691	2.54789	0.0879706	0.0465658	0.586523	3.06168	0.276473	0.00304833	0	18.0615	0	0
37	2016	8	133	0	0	0	0	0	0	0	0	0	0	0	0	0	0	0	0	0	0	0	0	3.2581	3.21888	3.59736	0.045069	7.46049	3.09648	19.1946	2.54791	2.72364	0.127495	0.0310276	0.557727	3.27258	0.317414	0.00292246	0	18.4336	0	0
37	2017	8	133	0	0	0	0	0	0	0	0	0	0	0	0	0	0	0	0	1.09861	1.09861	1.38629	0	3.29584	3.2581	3.49818	0	7.06305	3.09513	19.0304	2.51789	2.89854	0.1112	0.0266721	0.505616	3.32567	0.382417	0.00360319	11.3969	18.4769	0	0
37	2018	8	133	0	0	0	0	0	0	0	0	0	0	0	0	0	0	0.693147	0.693147	0.693147	0.693147	0.693147	0	3.3322	3.29584	3.51763	0	7.10988	3.08968	18.3744	2.45626	2.58417	0.130426	0.0255001	0.470249	2.50115	0.399281	0.00267269	12.7667	17.1997	0	0
37	2019	8	133	0	0	0	0	0	0	0	0	0	0	0	0	0	0	0	1.79176	2.07944	2.3979	2.56495	0	3.3673	3.3322	3.44666	0	7.05445	3.09059	18.6824	2.31832	2.53913	0.123336	0.00944723	0.527628	2.55323	0.390203	0.00167489	18.8288	17.2973	0	0
37	2020	8	133	0	0	0	0	0	0	0	0	0	0	0	0	0	0	1.09861	1.38629	1.79176	2.3979	2.77259	0	3.4012	3.3673	3.47219	0	7.12689	3.09013	19.15	0.909141	1.41049	0.100659	0.00894488	0.584757	1.9531	0.379234	0.00250126	13.669	17.1554	0	0
37	2021	8	133	0	0	0	0	0	0	0	0	0	0	0	0	0	0	0	0.693147	1.09861	1.38629	1.38629	0	3.43399	3.4012	3.43765	0.156063	7.36074	3.08649	19.347	0.621113	1.15578	0.101937	0.00914506	0.551419	2.64513	0	0	13.1938	17.286	0	0
37	2022	8	133	0	0	0	0	0	0	0	0	0	0	0	0	0	0	0.693147	1.38629	1.38629	1.79176	1.79176	0	3.46574	3.43399	3.48126	0.156149	7.39142	3.08283	19.5556	0.347577	1.09848	0.103445	0.00923225	0.532223	2.26449	0	0	13.7645	17.5785	0	0
37	2023	8	133	0	0	0	0	0	0	0	0	0	0	0	0	0	0	0	0	0.693147	0.693147	0.693147	0	3.49651	3.46574	3.56758	0.0960372	7.25912	3.10861	19.615	1.00477	1.38719	0.0579943	0.00493878	0.595998	2.00214	0	0	0	17.7086	0	0
38	2011	16	54	0	0	0	0	0	0	0	0	0	0	0	0	0	0	0	0	0	0	1.09861	0	2.99573	2.99573	3.43514	0.00796817	3.3673	3.09059	19.2672	0.0649934	0.447832	0.0245141	0.221572	0.355364	0.946021	0.25919	0.0147518	0	0	0	0
38	2012	16	54	0	0	0	0	0	0	0	0	0	0	0	0	0	0	0	0	0	0	0	0	3.04452	3.04452	3.42995	0.00796817	3.29584	3.09467	19.1337	0.0804928	0.522562	0.0219621	0.210788	0.374986	0.966315	0.264262	0.0154892	0	0	0	0
38	2013	16	54	0	0	0	0	0	0	0	0	0	0	0	0	0	0	0	0	0.693147	0.693147	0.693147	0	3.09104	3.09104	3.42785	0.00796817	3.2581	3.08831	19.233	0.0625447	0.385459	0.0248838	0.311735	0.380431	1.11022	0.282434	0.0155954	0	0	0	0
38	2014	16	54	0	0	0	0	0	0	0	0	0	0	0	0	0	0	0.693147	1.38629	1.94591	2.19722	2.19722	0	3.13549	3.13549	3.51884	0.00796817	8.17864	3.10099	19.2916	0.058898	0.317633	0.0184625	0.235482	0.421915	1.33161	0.288747	0.0131115	0	0	0	0
38	2015	16	54	0	0	0	0	0	0	0	0	0	0	0	0	0	0	0	0	0	0	0	0	3.17805	3.17805	3.54886	0.00796817	8.22148	3.10279	19.403	0.124146	0.320183	0.0170715	0.214104	0.502264	1.52088	0.29214	0.012954	0	0	0	0
38	2016	16	54	0	0	0	0	0	0	0	0	0	0	0	0	0	0	0	0	0	0	0	0	3.21888	3.21888	3.65222	0	8.22791	3.09331	20.6919	0.176614	0.440896	0.00266146	0.147633	0.539413	1.67143	0.321734	0.0115116	0	0	0	0
38	2017	16	54	0	0	0	0	0	0	0	0	0	0	0	0	0	0	0	0	0	0	0	0	3.2581	3.2581	4.1213	0	7.99598	3.15828	22.7924	0.266683	0.556568	0.0635136	0.198215	0.491983	0.823425	0.407436	0.0095344	16.5328	14.2538	0	0
38	2018	16	54	0	0	0	0	0	0	0	0	0	0	0	0	0	0	0	0	0	0	0	0	3.29584	3.29584	4.11949	0	8.00336	3.14931	22.726	0.374048	0.58504	0.0750778	0.230037	0.44361	0.743115	0.446747	0.00812982	16.6218	14.8244	0	0
38	2019	16	54	0	0	0	0	0	0	0	0	0	0	0	0	0	0	0	0	0	0	0.693147	0	3.3322	3.3322	4.0855	0	7.99699	3.15188	22.7302	0.23354	0.565906	0.0680128	0.208142	0.45555	0.726331	0.529733	0.00184458	16.8509	15.8253	0	0
38	2020	16	54	0	0	0	0	0	0	0	0	0	0	0	0	0	0	0	0.693147	0.693147	0.693147	0.693147	0	3.3673	3.3673	4.02532	1.89642	7.97522	3.1553	22.8914	0.127607	0.63113	0.0603225	0.181157	0.46661	0.853982	0.476924	0.00461543	16.6019	16.1084	0	0
38	2021	16	54	0	0	0	0	0	0	0	0	0	0	0	0	0	0	0	0	0	0	0.693147	0	3.4012	3.4012	4.01322	1.89642	7.92696	3.15785	23.1882	0.181605	0.575259	0.0547012	0.170041	0.496003	0.815601	0	0	16.4921	16.3046	0	0
38	2022	16	54	0	0	0	0	0	0	0	0	0	0	0	0	0	0	0	0	0	1.09861	1.60944	0	3.43399	3.43399	4.01147	1.89642	7.8973	3.15828	23.2772	0.240859	0.70415	0.0518721	0.158344	0.51802	0.839874	0	0	16.5744	16.6156	0	0
38	2023	16	54	0	0	0	0	0	0	0	0	0	0	0	0	0	0	0	0.693147	1.09861	1.79176	2.07944	0	3.46574	3.46574	4.00496	1.86068	7.9036	3.16082	23.1999	0.563829	0.783384	0.0615842	0.13507	0.522669	0.768666	0	0	0	17.0159	0	0
39	2011	10	34	0	0	0	0	0	0	0	0	0	0	0	0	0	0.693147	1.09861	1.09861	1.09861	1.09861	1.09861	0	3.13549	2.94444	2.73818	0.00119928	8.11999	3.11706	21.6738	0.244059	0.431467	0.0423696	0.463624	0.291117	1.03903	0.0902285	0.00177402	0	15.636	0	0
39	2012	10	34	0	0	0	0	0	0	0	0	0	0	0	0	0	0	0	0	0	0	0	0	3.17805	2.99573	2.77426	0.00119928	8.11403	3.11618	21.4992	0.295204	0.464731	0.0330362	0.467029	0.290988	1.10977	0.383922	0.00178056	0	0	0	0
39	2013	10	34	0	0	2	2.96345	0	0	0	0	0	0	0	0	0	0	0	0	0	0	0	1.16188	3.21888	3.04452	2.74367	0.000699755	8.03787	3.10593	21.4192	0.101549	0.313388	0.0387927	0.519573	0.21304	1.17901	0.122367	0.00168796	0	15.7389	0	0
39	2014	10	34	0	0	0	0	0	0	0	0	0	0	0	0	0	0	0	0	0	0	0	0	3.2581	3.09104	2.67247	0.000499875	8.04463	3.10504	21.4422	0.149161	0.354302	0.0385185	0.4865	0.259151	1.22665	0.157677	0.00174474	0	15.2018	0	0
39	2015	10	34	0	0	0	0	0	0	0	0	0	0	0	0	0	0	0	0	0.693147	0.693147	1.09861	0	3.29584	3.13549	3.62115	2.39794	7.94165	3.09829	21.2057	0.219959	0.355634	0.0408828	0.504899	0.227957	1.53203	0.173228	0.00167553	0	17.7503	0	0
39	2016	10	34	0	0	0	0	0	0	0	0	0	0	0	0	0	0	0	0	0	0	0	0	3.3322	3.17805	3.34748	2.3979	7.85941	3.09104	21.1512	0.0984797	0.293217	0.0462135	0.539415	0.16777	1.89018	0.198809	0.00153193	0	17.6452	0	0
39	2017	10	34	0	0	0	0	0	0	0	0	0	0	0	0	0	0	0	0	0	0	0	0	3.3673	3.21888	3.61616	2.64297	7.83913	3.09693	21.2703	0.197318	0.48931	0.0398071	0.47106	0.271692	1.54967	0.338302	0.00399373	15.6435	17.7524	0	0
39	2018	10	34	0	0	0	0	0	0	0	0	0	0	0	0	0	0	0	0	0	0.693147	0.693147	0	3.4012	3.2581	3.53244	2.64297	7.82244	3.09648	21.4505	0.100691	0.582837	0.0422038	0.455783	0.290867	1.05572	0.2799	0.00122036	15.6066	18.0017	0	0
39	2019	10	34	0	0	0	0	0	0	0	0	1	0	0	0	0	0	0	0	0	0	0	0	3.43399	3.29584	3.49151	2.64297	7.81843	3.10009	21.5644	0.160927	0.515361	0.0373285	0.405573	0.252643	1.04068	0.337718	0.00100001	16.23	18.0751	0	0
39	2020	10	34	0	0	0	0	0	0	0	0	1	0	0	0	0	0	0	0	0	0	0	0	3.46574	3.3322	3.531	2.40287	7.79811	3.10548	21.5149	0.202389	0.547047	0.0316421	0.414514	0.317401	1.05395	0.299913	0.0014221	16.1592	17.9666	0	0
39	2021	10	34	0	0	0	0	0	0	0	0	1	0	0	0	0	0	0	0	0	0	0	0	3.49651	3.3673	3.38956	2.28481	7.78197	3.11352	21.8146	0.478315	0.651888	0.0252378	0.373694	0.331958	1.08202	0	0	16.1869	18.0991	0	0
39	2022	10	34	0	0	0	0	0	0	0	0	1	0	0	0	0	0	0	0	0	0	0	0	3.52636	3.4012	3.40443	2.31824	7.78572	3.11618	21.8347	0.42061	0.615848	0.0264267	0.369152	0.304083	1.04919	0	0	15.8162	18.1384	0	0
39	2023	10	34	0	0	0	0	0	0	0	0	1	0	0	0	0	0	0	0	0	0	0	0	3.55535	3.43399	3.43178	2.31549	7.66435	3.12104	21.6747	0.133586	0.408668	0.0673511	0.347777	0.281146	1.01759	0	0	0	17.0461	0	0
40	2011	27	224	0	0	10	0.576242	0	0	0	0	0	0	0	1	0	0	0	0	0	1.09861	1.09861	0.296599	3.29584	2.94444	4.12456	0	8.57716	3.14631	21.8748	0.663498	0.96805	0.0363483	0.212633	0.489667	0.897884	0.395293	0.000652411	0	16.4994	0	0.849329
40	2012	27	224	0	0	17	1.05217	0	0	0	0	0	1	0	1	0	0.693147	0.693147	0.693147	0.693147	1.38629	1.60944	0.531653	3.3322	2.99573	4.16678	0	8.62838	3.15487	22.0953	0.402808	0.703862	0.0357638	0.182401	0.423873	1.09638	0.423181	0.000731459	0	19.1207	0	0.233552
40	2013	27	224	0	0	8	1.24599	0	0	0	0	0	1	0	1	0	0	0	0	0	0.693147	0.693147	0.654035	3.3673	3.04452	4.15029	0	8.52892	3.16167	22.2534	0.279396	0.695162	0.0336224	0.263197	0.374293	1.039	0.478333	0.000747473	0	19.2668	0	1.00113
40	2014	27	224	0	0	36	0.412422	0	0	0	0	0	1	0	1	0	0	0	0	0	0	0	0.276752	3.4012	3.09104	4.35222	0	8.62065	3.1659	22.436	0.2356	0.625181	0.0347569	0.338673	0.360139	1.05326	0.511191	0.000793941	0	19.4855	0	0.913817
40	2015	27	224	0.693147	0.628509	5	0.993754	0	0	0	0	0	1	0	1	0	0	0	0	0	0	0	1.08057	3.43399	3.13549	4.28922	0.238308	8.68508	3.17011	22.6134	0.21764	0.600041	0.0316178	0.34464	0.366684	1.1926	0.562153	0.000737784	0	19.7443	0	0.911045
40	2016	27	224	0	0	27	0.945453	0	0	0	0	0	1	0	1	0	0	0	0	0	0	0	0.58778	3.46574	3.17805	4.27979	0.235704	8.74799	3.18138	22.7582	0.484164	0.904822	0.0279925	0.275587	0.449205	1.08468	0.577008	0.000713696	0	19.9784	0	0.705036
40	2017	27	224	0	0	12	0.30954	0	0	0	0	0	1	0	1	0	0	0	0	1.09861	1.60944	1.60944	0.253851	3.49651	3.21888	4.23543	0.235783	8.84851	3.19826	22.867	0.985008	1.2009	0.0164578	0.18972	0.538789	1.10197	0.790786	0.000677592	18.3369	20.1708	0	0
40	2018	27	224	1.09861	0.503911	17	0.482401	0	0	0	1	0	1	0	1	0	0	0.693147	0.693147	0.693147	1.09861	1.60944	0.428766	3.52636	3.2581	4.22959	0.207339	8.94533	3.20193	22.9049	0.953531	1.13611	0.0139068	0.169339	0.539548	0.802669	0.625895	0.000694527	18.2593	20.3482	0	0
40	2019	27	224	0.693147	0.377555	8	0.304099	0	0	0	1	0	1	0	1	0	0	0	0	0	1.09861	1.38629	0.32932	3.55535	3.29584	4.27204	0.228967	9.1072	3.20315	22.9623	0.983053	1.16659	0.0126892	0.161941	0.540062	0.98632	0.598549	0.000380652	18.8666	20.5342	0	0
40	2020	27	224	0	0	20	0.185846	0	0	0	1	0	1	0	1	0	0	0	0	0	0	0	0.280198	3.58352	3.3322	4.23605	0.286682	9.03217	3.20883	23.0766	0.96929	1.1506	0.0114166	0.148778	0.536717	1.01747	0.600526	0.00049243	19.1916	20.7128	0	0
40	2021	27	224	0	0	14	0.204696	0	0	0	1	0	1	0	1	0	0	0	0	0	0	0	0.46724	3.61092	3.3673	4.22234	0.309835	9.05731	3.21205	23.2135	0.840584	1.05733	0.0115668	0.151891	0.504327	0.983756	0	0	19.1533	21.1441	0	0
40	2022	27	224	0	0	10	0	0	0	0	1	0	1	1	0	1	0.693147	0.693147	0.693147	0.693147	0.693147	0.693147	0.557856	3.63759	3.4012	4.19777	0.310495	9.10565	3.21647	23.2593	0.859416	1.10529	0.0221714	0.148047	0.520688	0.876469	0	0	19.0237	21.0606	13.2773	0
40	2023	27	224	0	0	4	0	0	0	0	1	0	1	1	0	1	0	0	0.693147	1.38629	1.38629	1.38629	0	3.66356	3.43399	4.24611	0.291251	9.09762	3.21647	23.2434	0.857501	1.05786	0.0168778	0.158253	0.52438	0.896674	0	0	0	20.9344	0	0
41	2011	27	172	0	0	2	1.57157	0	0	0	0	0	0	0	0	0	0	0	0	0.693147	1.09861	1.09861	0.663545	2.99573	2.94444	2.43049	0	5.95324	3.07685	19.3133	1.578	2.28864	0.163567	0.208373	0.419738	1.64165	0.281986	0.00217733	0	0	0	0
41	2012	27	172	0	0	0	0	0	0	0	0	0	0	0	0	0	0	0	0	0.693147	0.693147	1.09861	0	3.04452	2.99573	2.47689	0	6.15698	3.07408	19.3856	1.24482	1.84677	0.163061	0.219084	0.40543	1.69657	0.262856	0.00215289	0	15.8069	0	0
41	2013	27	172	0	0	0	0	0	0	0	0	0	0	0	0	0	0	0	0	0	0.693147	0.693147	0	3.09104	3.04452	2.44712	0	6.05209	3.06945	19.1566	0.969895	1.74105	0.112562	0.226988	0.436007	1.65668	0.266665	0.00183931	0	15.8351	0	0
41	2014	27	172	0	0	0	0	0	0	0	0	0	0	0	0	0	0	0	0	0	0	0	0	3.13549	3.09104	2.82469	0	5.96615	3.06898	19.3013	0.265209	1.46874	0.117483	0.268186	0.354979	2.08281	0.279379	0.00186684	0	15.8893	0	0
41	2015	27	172	0	0	0	0	0	0	0	0	0	0	0	0	0	0	0	0	0	0	0	0	3.17805	3.13549	3.47315	0	6.06611	3.06991	19.2871	0.0906439	0.743501	0.0684266	0.272985	0.425687	2.30555	0.292877	0.00188969	0	0	0	0
41	2016	27	172	0	0	0	0	0	0	0	0	0	0	0	0	0	0	0	0	0	0	0	0	3.21888	3.17805	3.74789	0	6.02587	3.07915	19.6064	0.148647	0.424469	0.0659385	0.210861	0.509445	2.34042	0.443307	0.00180721	0	0	0	0
41	2017	27	172	0	0	0	0	0	0	0	0	0	0	0	0	0	0	0	0	0.693147	1.38629	1.38629	0	3.2581	3.21888	3.98986	0	5.63835	3.07501	19.6621	0.148787	0.548912	0.0478278	0.0758132	0.602281	2.17858	0.47621	0.00313889	13.7581	0	0	0
41	2018	27	172	0	0	0	0	0	0	0	0	0	0	0	0	0	0	1.60944	1.60944	1.60944	1.60944	1.60944	0	3.29584	3.2581	3.99779	0	5.75257	3.07501	19.7957	0.13057	0.498696	0.0422555	0.0861025	0.601308	1.6396	0.514455	0.0014965	14.2397	16.3479	0	0
41	2019	27	172	0	0	0	0	0	0	0	0	0	0	0	0	0	0	1.09861	1.09861	1.09861	1.09861	1.09861	0	3.3322	3.29584	3.91016	0	5.80513	3.07454	19.8507	0.18993	0.579747	0.0372572	0.0846793	0.601757	1.67891	0.640793	0.000797361	15.6214	17.8756	0	0
41	2020	27	172	0	0	0	0	0	0	0	0	0	0	0	0	0	0	0	0	0	0	0	0	3.3673	3.3322	3.76253	0	5.66643	3.06945	20.0409	0.334019	0.954217	0.0346352	0.083544	0.594484	2.02389	0.582216	0.0011592	15.0868	17.5219	0	0
41	2021	27	248	0	0	0	0	0	0	0	0	0	0	0	0	0	0	0.693147	0.693147	0.693147	0.693147	1.38629	0	3.4012	3.3673	3.75462	9.9995e-05	5.54126	3.06805	19.6762	0.272384	0.943629	0.0287449	0.0696762	0.574486	1.76924	0	0	14.9116	17.7636	0	0
41	2022	27	248	0	0	0	0	0	0	0	0	0	0	0	0	0	0	0	0	0	0	0	0	3.43399	3.4012	3.7783	0	5.52545	3.06433	19.4145	0.213642	0.851342	0.0412283	0.0674652	0.568296	1.72592	0	0	13.0462	17.4783	0	0
41	2023	27	248	0	0	0	0	0	0	0	0	0	0	0	0	0	0	0	0	0.693147	0.693147	0.693147	0	3.46574	3.43399	3.79675	0	5.64545	3.05918	19.2769	0.121125	0.617127	0.0443986	0.0727661	0.571346	1.85559	0	0	0	17.188	0	0
42	2011	32	182	0	0	0	0	0	0	0	0	0	0	0	1	0	0	1.38629	1.94591	2.48491	3.04452	3.2581	0	3.17805	2.94444	3.68517	0	7.30182	3.04309	19.668	0.101939	0.8308	0.0354521	0.25061	0.417247	1.32267	0.067151	0.00109177	0	0	0	0
42	2012	32	182	0	0	0	0	0	0	0	0	0	0	0	1	0	0	0	1.38629	1.94591	2.77259	2.89037	0	3.21888	2.99573	3.64396	0	7.28001	3.04357	19.5261	0.143789	0.852649	0.0350872	0.243283	0.41253	1.79659	0.0822561	0.00128247	0	14.86	0	0
42	2013	32	182	0	0	0	0	0	0	0	0	0	0	0	1	0	0	0.693147	2.3979	2.99573	3.2581	3.55535	0	3.2581	3.04452	4.21486	0	8.41516	3.14931	21.4558	0.764738	0.952645	0.0252203	0.264627	0.441326	0.831436	0.0950289	0.00132346	0	18.2118	0	0
42	2014	32	182	0	0	0	0	0	0	0	0	0	0	1	0	1	0	0	0.693147	0.693147	1.09861	1.09861	0	3.29584	3.09104	4.17836	0	8.43837	3.14888	21.4341	0.49239	0.957215	0.0350573	0.286608	0.41075	0.927303	0.116751	0.00133302	0	18.2641	13.1224	0
42	2015	32	182	0	0	0	0	0	0	0	0	0	0	1	0	1	0	0	1.09861	1.38629	1.79176	1.79176	0	3.3322	3.13549	4.13654	0	8.41649	3.15103	21.1482	0.331229	0.827356	0.034212	0.299602	0.415908	1.14745	0.122973	0.00139183	0	18.2882	11.9184	0
42	2016	32	182	0	0	0	0	0	0	0	0	0	0	1	0	1	0	0.693147	0.693147	0.693147	0.693147	0.693147	0	3.3673	3.17805	4.04727	0	9.25579	3.18013	22.0585	0.688402	0.973138	0.055639	0.221138	0.491955	0.892626	0.170761	0.00135679	0	19.0085	0	0
42	2017	32	182	0	0	0	0	0	0	0	0	0	0	1	0	1	0	0	0	0	0.693147	1.38629	0	3.4012	3.21888	4.08235	0	9.08693	3.17805	22.2867	0.768948	1.2369	0.0566591	0.223315	0.49107	0.819251	0.200041	0.00219741	16.3932	19.112	0	0
42	2018	32	182	0	0	0	0	0	0	0	0	0	0	1	0	1	0	0	0	0	0	0.693147	0	3.43399	3.2581	4.08235	0.00079968	8.99777	3.18097	22.3234	0.908505	1.22151	0.0515331	0.193223	0.499615	0.71713	0.265818	0.00126821	16.9192	19.3228	0	0
42	2019	32	182	0	0	0	0	0	0	0	0	0	0	1	0	1	0	0	1.09861	1.09861	1.38629	1.38629	0	3.46574	3.29584	4.03893	0.00079968	9.02918	3.18304	22.395	0.941913	1.20061	0.0468979	0.182647	0.509815	0.764251	0.35617	0.000637668	17.1757	19.494	0	0
42	2020	32	182	0	0	0	0	0	0	0	0	0	0	1	0	1	0.693147	0.693147	0.693147	1.09861	1.09861	1.09861	0	3.49651	3.3322	3.97794	0.00079968	9.04747	3.18718	22.5894	0.958379	1.10371	0.0413185	0.18727	0.516377	0.894636	0.29972	0.00103444	18.1155	19.5567	0	0
42	2021	32	182	0	0	0	0	0	0	0	0	0	0	1	0	1	0	0	0	0	0	0	0	3.52636	3.3673	3.85636	0	9.05789	3.19294	22.74	0.870575	1.05623	0.0345183	0.181314	0.528518	1.38711	0	0	17.3833	19.8739	0	0
42	2022	32	182	0	0	0	0	0	0	0	0	0	0	1	0	1	0	0.693147	1.60944	2.07944	2.70805	2.89037	0	3.55535	3.4012	3.86499	0	9.04911	3.19581	22.6274	0.883564	1.05613	0.030889	0.182228	0.522375	1.15438	0	0	16.5046	20.1223	0	0
42	2023	32	182	0	0	0	0	0	0	0	0	0	0	1	0	1	0	0.693147	1.38629	1.94591	2.30259	2.30259	0	3.58352	3.43399	3.84759	0	9.03193	3.19745	22.5342	0.917624	1.11195	0.0284961	0.19445	0.517749	0.946898	0	0	0	20.3595	0	0
43	2011	1	58	0	0	0	0	0	0	0	0	0	0	0	1	0	0	0	0	0	0	0	0	2.99573	2.94444	3.90163	0	8.30623	3.16758	22.9209	0.279646	0.625477	0.0818758	0.116097	0.554666	0.673296	0.10434	0.00384848	0	16.686	0	0
43	2012	1	58	0	0	0	0	0	0	0	0	0	0	0	1	0	0	0	0	0.693147	1.09861	1.09861	0	3.04452	2.99573	3.79689	0	9.62053	3.16927	22.954	0.33494	0.692949	0.0766536	0.146462	0.549654	0.677919	0.123368	0.00408367	0	16.761	0	0
43	2013	1	58	0	0	0	0	0	0	0	0	0	0	0	1	0	0	0.693147	1.38629	1.79176	1.94591	2.3979	0	3.09104	3.04452	3.78923	0.226338	9.49228	3.17262	23.0783	0.382955	0.707536	0.0672754	0.125418	0.568925	0.711024	0.135288	0.00504532	0	0	0	0
43	2014	1	58	0	0	0	0	0	0	0	0	0	0	0	1	0	0	0.693147	1.38629	1.60944	2.07944	2.48491	0	3.13549	3.09104	3.75911	0.400118	9.57171	3.17471	23.0995	0.422508	0.70675	0.0604994	0.127371	0.570912	0.75367	0.14484	0.00548847	0	17.227	0	0
43	2015	1	58	0	0	0	0	0	0	0	0	0	0	1	0	1	0	0	0	0	1.09861	1.09861	0	3.17805	3.13549	3.60238	0.497071	9.81416	3.17513	23.0666	0.350334	0.734735	0.061807	0.12633	0.563019	0.782135	0.232257	0.00496807	0	20.256	12.5113	0
43	2016	1	58	0	0	0	0	0	0	0	0	0	0	1	0	1	1.09861	1.09861	1.09861	1.09861	1.38629	1.60944	0	3.21888	3.17805	3.70476	0.385738	9.85051	3.18842	23.2511	0.461598	0.79519	0.0479212	0.0919126	0.597673	0.733255	0.262152	0.00471363	0	20.338	0	0
43	2017	1	58	0	0	0	0	0	0	0	0	0	0	1	0	1	0	0	0.693147	0.693147	1.38629	1.38629	0	3.2581	3.21888	3.71464	0.393123	9.7515	3.19826	23.5445	0.408138	0.701573	0.0472843	0.0863437	0.602239	0.687817	0.300507	0.00646565	18.08	20.4509	13.3389	0
43	2018	1	58	0	0	0	0	0	0	0	0	0	0	1	0	1	0.693147	0.693147	1.79176	1.79176	2.07944	2.89037	0	3.29584	3.2581	3.63477	0.39703	9.71239	3.19745	23.5849	0.371627	0.694817	0.0512044	0.105642	0.577818	0.626368	0.350657	0.00408604	18.3471	20.5269	14.5239	0
43	2019	1	58	0	0	0	0	0	0	0	0	0	0	1	0	1	0.693147	0.693147	0.693147	1.94591	1.94591	2.3979	0	3.3322	3.29584	3.63134	0.29498	9.5481	3.19376	23.5298	0.499164	0.730119	0.0636422	0.142833	0.549742	0.629473	0.416909	0.00170699	18.5058	20.4778	14.1486	0
43	2020	1	58	0	0	0	0	0	0	0	0	0	0	1	0	1	0	0.693147	0.693147	1.09861	1.09861	1.09861	0	3.3673	3.3322	3.62848	0.29498	9.60965	3.19867	23.4569	0.470663	0.666072	0.0565476	0.138485	0.55096	0.714242	0.375348	0.00275947	18.4423	20.1367	14.4739	0
43	2021	1	58	0	0	0	0	0	0	0	0	0	0	1	0	1	0	0	0	0	0.693147	0.693147	0	3.4012	3.3673	3.61788	0.29498	9.45845	3.19622	23.6155	0.467973	0.677032	0.0608721	0.141166	0.538217	0.644968	0	0	18.5011	20.2509	13.3317	0
43	2022	1	58	0	0	0	0	0	0	0	0	0	0	1	0	1	0	0	0	0	0	0	0	3.43399	3.4012	3.68984	0.288632	9.56962	3.19908	23.7297	0.467148	0.683951	0.0540989	0.128942	0.546795	0.644656	0	0	18.4431	20.3015	12.5845	0
43	2023	1	58	0	0	0	0	0	0	0	0	0	0	1	0	1	0	0	0	0	0	0	0	3.46574	3.43399	3.71508	0.221703	9.68968	3.2064	23.9116	0.502687	0.68527	0.0446989	0.104538	0.563277	0.670469	0	0	0	20.37	0	0
44	2011	10	49	0	0	0	0	0	0	0	0	0	0	0	0	0	0	0	0	0	0	0	0	3.52636	2.94444	4.11928	0.0314018	6.39192	3.09739	21.4391	0.650063	1.00168	0.0270459	0.089411	0.54138	0.983881	0.532405	0.00474491	0	0	0	0
44	2012	10	49	0	0	0	0	0	0	0	0	0	0	0	0	0	0	0	0	0	0	0	0	3.55535	2.99573	3.81334	0.0548669	6.66058	3.10593	21.8934	0.26986	0.832252	0.0322561	0.0689989	0.531739	1.01771	0.523502	0.00527965	0	0	0	0
44	2013	10	49	0	0	0	0	0	0	0	0	0	0	0	0	0	0	0	0.693147	0.693147	1.09861	1.38629	0	3.58352	3.04452	3.7587	0.0548669	6.60665	3.11972	22.1311	0.129191	0.651147	0.0232555	0.180509	0.498173	1.1712	0.655395	0.00499197	0	0	0	0
44	2014	10	49	0	0	0	0	0	0	0	0	0	0	0	0	0	0	0	0	0	0	0	0	3.61092	3.09104	3.79203	0.0584576	6.5582	3.12808	22.4113	0.045714	0.595178	0.0187432	0.141441	0.53241	1.13606	0.571116	0.00479097	0	0	0	0
44	2015	10	49	0	0	0	0	0	0	0	0	0	0	0	0	0	0	0	0	0.693147	0.693147	0.693147	0	3.63759	3.13549	3.87429	0.0830536	6.61607	3.13462	22.7475	0.035868	0.637786	0.0159698	0.119143	0.561893	1.27854	0.406133	0.00426422	0	19.0953	0	0
44	2016	10	49	0	0	0	0	0	0	0	0	0	0	0	0	0	0	0	0	0	0	0	0	3.66356	3.17805	4.00562	0.10634	6.69208	3.14199	23.0106	0.0706663	0.788837	0.0139177	0.105452	0.58496	1.04711	0.454513	0.00388619	0	19.2338	0	0
44	2017	10	49	0	0	0	0	0	0	0	0	0	0	0	0	0	0	1.60944	1.60944	1.60944	1.60944	1.60944	0	3.68888	3.21888	4.00063	0.113061	6.74406	3.14802	23.1923	0.0929037	0.806049	0.011973	0.0870434	0.601482	0.878653	0.464047	0.00369094	17.003	19.6857	0	0
44	2018	10	49	0	0	0	0	0	0	0	0	0	0	0	0	0	0	0.693147	1.38629	1.38629	1.79176	1.94591	0	3.71357	3.2581	3.94928	0.113061	6.72743	3.15913	22.4707	0.096009	0.751997	0.00895181	0.0646963	0.617567	0.747584	0.467399	0.00366717	16.6608	19.4753	0	0
44	2019	10	49	0	0	0	0	0	0	0	0	0	0	0	0	0	0	0	0	0.693147	0.693147	1.09861	0	3.73767	3.29584	3.92597	0.0615654	6.96224	3.16548	22.4718	0.130834	0.741158	0.00993449	0.0783564	0.619191	0.890509	0.475686	0.00206735	16.5396	19.6005	0	0
44	2020	10	49	0	0	0	0	0	0	0	0	0	0	0	0	0	0	0	0	0	0	0	0	3.7612	3.3322	3.93622	0.0303352	7.01571	3.13332	21.9218	0.108235	0.304528	0.0180413	0.153202	0.494849	1.3107	0.470933	0.00267571	16.8287	18.3465	0	0
44	2021	10	49	0	0	0	0	0	0	0	0	0	0	0	0	0	0	0	0	0	0	0	0	3.78419	3.3673	4.28699	0.0119286	6.74641	3.12325	21.6732	0.465092	0.923604	0.0214845	0.257351	0.487228	1.21668	0	0	16.8448	18.2318	0	0
44	2022	10	49	0	0	0	0	0	0	0	0	0	0	0	0	0	0	0	0	0	0	0	0	3.80666	3.4012	4.16816	0.0104453	6.6695	3.11662	21.6348	0.426742	0.864538	0.023782	0.274529	0.440136	1.36248	0	0	16.5639	18.193	0	0
44	2023	10	49	0	0	0	0	0	0	0	0	0	0	0	0	0	0	0	0	0	0	0	0	3.82864	3.43399	4.18808	0	6.24222	3.1307	21.69	1.26407	1.52819	0.00517558	0.125225	0.420714	1.09216	0	0	0	18.0191	0	0
45	2011	32	103	0	0	64	1.74346	67	0.43104	0	0	0	0	0	0	0	0	0	0	0	0	0	0.744719	2.94444	2.94444	3.87875	0.001998	9.50024	3.21286	23.6069	0.288468	0.765766	0.0316004	0.0914464	0.524746	0.762832	0.14059	0.00305966	0	20.3886	0	0
45	2012	32	103	0	0	141	0.950455	108	0.614167	0	0	0	0	0	0	0	0	0.693147	1.60944	1.60944	1.94591	1.94591	0.521776	2.99573	2.99573	3.85366	0.001998	9.49747	3.21246	23.2593	0.355932	0.787856	0.0353585	0.109842	0.497914	0.734546	0.146664	0.00345003	0	20.0608	0	0
45	2013	32	103	0	0	186	0.908153	94	0.6083	0	0	0	0	0	0	0	0	0.693147	0.693147	1.38629	1.94591	2.19722	0.529551	3.04452	3.04452	3.76035	9.9995e-05	9.41491	3.21165	23.2557	0.470132	0.924368	0.0366713	0.129968	0.507549	0.642694	0.160919	0.00406729	0	20.0464	0	0
45	2014	32	103	0	0	295	0.822048	116	0.659772	0	0	0	0	0	0	0	0.693147	0.693147	1.60944	1.79176	2.07944	2.19722	0.506349	3.09104	3.09104	3.72946	0.0181346	9.27407	3.20923	23.0548	0.431957	0.922833	0.0328089	0.117045	0.529271	0.807255	0.180009	0.00530551	0	19.8481	0	0
45	2015	32	103	1.09861	0.621414	168	0.869883	62	0.525522	0	0	0	0	0	0	0	0	0	0.693147	0.693147	0.693147	0.693147	0.574503	3.13549	3.13549	3.83647	0.0181346	9.06508	3.20842	22.6188	0.451672	0.909536	0.0313989	0.112522	0.515267	0.703439	0.195496	0.00301445	0	19.396	0	0
45	2016	32	103	1.60944	0.722325	223	0.61096	106	0.501358	0	0	0	0	0	0	0	0	0	0	0	0	0.693147	0.501126	3.17805	3.17805	3.86589	0.0182328	8.98432	3.20883	22.6699	0.414929	0.760538	0.0325804	0.113184	0.497231	0.677928	0.212672	0.00264365	0	19.4851	0	0
45	2017	32	103	2.3979	0.64877	241	0.633209	141	0.53261	0	0	0	0	0	0	0	0	0	0	0	0	0	0.529202	3.21888	3.21888	3.8157	0.0182328	9.03848	3.21084	23.1449	0.299082	0.67556	0.0303575	0.108196	0.507529	0.704196	0.238568	0.00373254	17.8288	19.7618	0	0
45	2018	32	103	3.21888	0.596272	261	0.438633	144	0.440694	0	0	0	0	0	0	0	0	0	0	0	0	0	0.452894	3.2581	3.2581	3.84717	0.0164637	9.19095	3.21848	23.6183	0.270265	0.719843	0.0292209	0.0989481	0.521923	0.669638	0.286396	0.00306682	18.3266	20.1425	0	0
45	2019	32	103	2.94444	0.508374	188	0.399303	167	0.357441	0	0	0	0	0	0	0	0	0	0.693147	0.693147	0.693147	0.693147	0.4303	3.29584	3.29584	3.83086	0.100117	9.24329	3.22366	23.677	0.308433	0.733716	0.0261111	0.0920822	0.532926	0.683349	0.35557	0.00181532	18.8044	20.3281	0	0
45	2020	32	103	2.56495	0.488937	175	0.341957	191	0.400158	0	0	0	0	0	0	0	0	0	0	0	0	0	0.505459	3.3322	3.3322	3.81624	0.100117	9.48441	3.22883	23.8589	0.264095	0.617645	0.0279021	0.0863722	0.535325	0.677731	0.314736	0.00268064	19.4905	20.4275	0	0
45	2021	32	103	2.07944	0.566477	152	0.23971	214	0.301847	0	0	0	0	0	0	0	0	0	0	0	0.693147	0.693147	0.698816	3.3673	3.3673	3.81167	0.0812113	9.74818	3.23554	24.0802	0.268617	0.712265	0.0305185	0.101109	0.536564	0.632708	0	0	19.3206	20.6558	0	0
45	2022	32	103	1.09861	0.521343	115	0.027488	163	0.227695	0	0	0	0	0	0	0	0	1.09861	1.60944	1.94591	2.07944	2.19722	0.569194	3.4012	3.4012	4.03748	0.0594003	9.71045	3.2375	23.9996	0.273977	0.693747	0.0352194	0.109748	0.529535	0.659633	0	0	19.486	20.6587	0	0
45	2023	32	103	0	0	83	0	230	0.415115	0	0	0	0	0	0	0	0	0	1.09861	1.38629	2.19722	2.56495	0.665677	3.43399	3.43399	3.97793	0.045069	9.71878	3.24103	24.0381	0.353636	0.748131	0.0306844	0.123446	0.539054	0.654754	0	0	0	20.7692	0	0
46	2011	16	49	0	0	0	0	0	0	0	0	0	0	0	0	0	1.09861	2.19722	2.56495	2.89037	3.13549	3.3673	0	2.99573	2.94444	4.08963	0.00039992	6.87936	3.08329	21.051	0.934841	0.993532	0.11582	0.155788	0.48832	1.14893	0.532405	0.00474491	0	0	0	0
46	2012	16	49	0	0	0	0	0	0	0	0	0	0	0	0	0	0.693147	1.09861	1.38629	1.79176	1.79176	2.07944	0	3.04452	2.99573	4.11309	0	6.90073	3.08694	21.1739	0.799221	0.899278	0.10428	0.146749	0.444822	1.50679	0.523502	0.00527965	0	0	0	0
46	2013	16	49	0	0	0	0	0	0	0	0	0	0	0	0	0	0	0	0	0.693147	1.09861	1.09861	0	3.09104	3.04452	4.09508	0	6.93634	3.09059	21.3362	0.751061	0.863728	0.0947509	0.139164	0.422976	1.43426	0.655395	0.00499197	0	0	0	0
46	2014	16	49	0	0	0	0	0	0	0	0	0	0	0	0	0	0	0	0	0.693147	0.693147	0.693147	0	3.13549	3.09104	4.10616	0	7.15774	3.09603	21.3525	1.08071	1.12672	0.0775146	0.115326	0.477873	1.562	0.571116	0.00479097	0	0	0	0
46	2015	16	49	0	0	0	0	0	0	0	0	0	0	0	0	0	0	0	0.693147	0.693147	0.693147	0.693147	0	3.17805	3.13549	4.08923	0	6.82111	3.09558	21.3793	1.18838	1.24768	0.0769972	0.112705	0.46847	1.78316	0.406133	0.00426422	0	0	0	0
46	2016	16	49	0	0	0	0	0	0	0	0	0	0	0	0	0	0	0	0	0	0	0	0	3.21888	3.17805	4.10877	0	6.80572	3.09964	21.4496	0.829516	1.27701	0.0687272	0.105356	0.489802	1.69591	0.454513	0.00388619	0	0	0	0
46	2017	16	49	0	0	0	0	0	0	0	0	0	0	0	0	0	0.693147	1.38629	2.19722	2.19722	2.3979	2.3979	0	3.2581	3.21888	4.09252	0	6.80572	3.11085	21.5587	1.06916	1.15785	0.0521142	0.0797433	0.539729	1.16311	0.464047	0.00369094	16.5366	0	0	0
46	2018	16	49	0	0	0	0	0	0	0	0	0	0	0	0	0	0	0	0	0	0.693147	0.693147	0	3.29584	3.2581	4.09767	0	7.46737	3.11218	21.6391	1.14864	1.23914	0.0496232	0.0792963	0.540983	0.910189	0.467399	0.00366717	16.5836	0	0	0
46	2019	16	49	0	0	0	0	0	0	0	0	0	0	0	0	0	0	0	1.09861	1.09861	1.09861	1.38629	0	3.3322	3.29584	4.09111	0	7.40732	3.12104	21.8283	1.25197	1.35749	0.0407916	0.0623276	0.559447	1.0434	0.475686	0.00206735	16.7439	0	0	0
46	2020	16	49	0	0	0	0	0	0	0	0	0	0	0	0	0	0	0	0	0	0	0	0	3.3673	3.3322	4.10336	0	7.46394	3.13723	21.9455	1.04347	1.11687	0.0274955	0.0407618	0.601151	0.916596	0.470933	0.00267571	17.2504	16.0259	0	0
46	2021	16	49	0	0	0	0	0	0	0	0	0	0	0	0	0	0	0.693147	2.63906	2.77259	3.13549	3.21888	0	3.4012	3.3673	4.1199	0	7.42417	3.14716	22.0146	0.967872	1.03274	0.0210372	0.0411554	0.570429	0.815745	0	0	17.6478	16.2353	0	0
46	2022	16	49	0	0	0	0	0	0	0	0	0	0	0	0	0	0	1.60944	2.07944	2.56495	2.77259	3.52636	0	3.43399	3.4012	4.07949	0	6.66696	3.15572	21.9523	1.02948	1.04528	0.0278943	0.0521047	0.445343	0.855966	0	0	17.4234	15.3803	0	0
46	2023	16	49	0	0	0	0	0	0	0	0	0	0	0	0	0	0	0	0.693147	0.693147	1.79176	1.79176	0	3.46574	3.43399	4.08162	0	6.71538	3.16421	21.7494	0.770815	0.906955	0.031675	0.0448051	0.460199	0.747021	0	0	0	15.2547	0	0
47	2011	24	31	0	0	0	0	0	0	0	0	0	0	0	0	0	0	0	0	0.693147	1.38629	1.60944	0	2.94444	2.94444	3.86301	0.0347878	7.17549	3.12851	21.3456	0.474141	0.711849	0.0537891	0.107228	0.419054	0.753625	0.204222	0.0037957	0	0	0	0
47	2012	24	31	0	0	0	0	0	0	0	0	0	0	0	0	0	0	0	0.693147	1.09861	1.60944	1.79176	0	2.99573	2.99573	3.59493	0.0347878	7.66575	3.12676	21.1433	0.438988	0.708035	0.0549104	0.129165	0.385517	0.712927	0.215855	0.0043416	0	18.1886	0	0
47	2013	24	31	0	0	0	0	0	0	0	0	0	0	0	0	0	0	0	0	0	0	0	0	3.04452	3.04452	3.74647	0.0028958	7.66247	3.1272	21.1523	0.446849	0.740228	0.0509773	0.125048	0.364058	0.842594	0.198854	0.00461554	0	18.179	0	0
47	2014	24	31	0	0	0	0	0	0	0	0	0	0	0	0	0	0	0	0	0	0	0	0	3.09104	3.09104	3.64777	0.00399202	7.61628	3.12851	21.0779	0.410295	0.737689	0.0491691	0.127213	0.363289	0.869075	0.201008	0.00539761	0	18.1137	0	0
47	2015	24	31	0	0	0	0	0	0	0	0	0	0	0	0	0	0	0	0	0	0	0	0	3.13549	3.13549	3.72455	0.705224	7.5353	3.14113	21.198	0.167542	0.631997	0.0380701	0.104544	0.282096	0.96325	0.199314	0.0053681	0	18.2082	0	0
47	2016	24	31	0	0	0	0	0	0	0	0	0	0	0	0	0	0	0	0	0.693147	1.38629	1.38629	0	3.17805	3.17805	3.69666	0.684106	7.53743	3.14974	21.2996	0.39041	0.824514	0.0305729	0.0973281	0.349151	0.871256	0.224823	0.00730111	0	18.2693	0	0
47	2017	24	31	0	0	0	0	0	0	0	0	0	0	0	0	0	0	0	0	0	0	0	0	3.21888	3.21888	3.59318	0.594321	7.45414	3.15487	21.4555	0.185146	0.7262	0.0252876	0.147151	0.338755	0.736413	0.247385	0.00886273	14.3872	18.3566	0	0
47	2018	24	31	0	0	0	0	0	0	0	0	0	0	0	0	0	0	0	0	0.693147	1.09861	1.09861	0	3.2581	3.2581	3.50167	0.486369	7.42357	3.15444	21.3993	0.172657	0.761924	0.0260605	0.158031	0.345403	0.603039	0.265591	0.00608136	15.556	18.1431	0	0
47	2019	24	31	0	0	0	0	0	0	0	0	0	0	0	0	0	0	0	1.09861	1.09861	1.38629	1.60944	0	3.29584	3.29584	3.51733	0.394539	7.36708	3.15402	21.3286	0.159339	0.673622	0.0252934	0.165184	0.337427	0.636495	0.313344	0.0037385	15.4492	17.9786	0	0
47	2020	24	31	0	0	0	0	0	0	0	0	0	0	0	0	0	0	0	1.09861	1.09861	1.60944	1.79176	0	3.3322	3.3322	3.5264	0.37919	7.81923	3.1553	21.2698	0.152372	0.654877	0.0252768	0.1457	0.364856	0.67848	0.288938	0.00548169	16.8165	17.8653	0	0
47	2021	24	31	0	0	0	0	0	0	0	0	0	0	0	0	0	0	0	1.38629	1.38629	1.79176	1.94591	0	3.3673	3.3673	3.51418	0.366932	7.81843	3.15572	21.4601	0.17	0.599824	0.024557	0.139013	0.416274	0.7533	0	0	16.195	17.994	0	0
47	2022	24	31	0	0	0	0	0	0	0	0	0	0	0	0	0	0	0	1.38629	1.38629	1.60944	1.60944	0	3.4012	3.4012	3.52209	0.23444	7.6774	3.16758	21.7856	0.227187	0.674405	0.0218691	0.149861	0.495448	0.691916	0	0	15.7859	18.1566	0	0
47	2023	24	31	0	0	0	0	0	0	0	0	0	0	0	0	0	0	1.09861	1.79176	1.94591	2.19722	2.3979	0	3.43399	3.43399	3.56608	0.23444	8.37194	3.17053	22.2952	0.148725	0.626571	0.0254669	0.146919	0.498896	0.720072	0	0	0	18.9165	0	0
48	2011	1	41	0	0	0	0	0	0	0	0	0	0	0	1	0	0.693147	1.79176	1.94591	2.19722	2.30259	2.63906	0	2.99573	2.89037	3.83708	0.00488803	7.60837	3.1144	21.4276	0.0795632	0.624193	0.00250386	0.0350148	0.484925	1.09993	0.37181	0.00266981	0	0	0	0
48	2012	1	41	0	0	0	0	0	0	0	0	0	0	0	1	0	0.693147	1.09861	1.38629	1.60944	1.60944	1.79176	0	3.04452	2.94444	3.84381	0.00488803	0	3.11839	21.4033	0.156314	0.757885	0.0155002	0.0278914	0.456899	0.990066	0.458777	0.00296868	0	17.8444	0	0
48	2013	1	41	0	0	0	0	0	0	0	0	0	0	0	1	0	0.693147	1.38629	1.38629	1.79176	1.79176	1.79176	0	3.09104	2.99573	3.83145	0.00488803	8.20767	3.13853	21.5609	0.24043	0.976201	0.109805	0.0413329	0.557735	0.807816	0.478594	0.00285967	0	17.9971	0	0
48	2014	1	41	0	0	0	0	0	0	0	0	0	0	1	0	1	0	1.09861	1.38629	1.38629	1.38629	1.38629	0	3.13549	3.04452	3.80992	0	8.34117	3.1394	22.0833	0.222183	1.00315	0.106543	0.0478249	0.549474	0	0.498656	0.00304352	0	18.5633	8.0067	0
48	2015	1	41	0	0	0	0	0	0	0	0	0	0	1	0	1	0	0	0	0.693147	0.693147	0.693147	0	3.17805	3.09104	3.82599	0	8.34546	3.14199	22.1416	0.132596	0.948983	0.0775192	0.0369634	0.580246	1.15368	0.488592	0.00283483	0	18.6264	0	0
48	2016	1	41	0	0	0	0	0	0	0	0	0	0	1	0	1	0	0	0	0	0	0	0	3.21888	3.13549	3.83828	0	8.32385	3.13114	22.1908	0.247847	1.11566	0.0793609	0.0688393	0.588468	1.40297	0.466834	0.00272343	0	18.4079	0	0
48	2017	1	41	0	0	0	0	0	0	0	0	0	0	1	0	1	0	0	0	0	0	0	0	3.2581	3.17805	4.01075	0	7.35436	3.14415	22.8355	0.087168	0.847331	0.0585038	0.0511901	0.580034	1.15311	0.50299	0.00259423	17.2961	17.9237	0	0
48	2018	1	41	0	0	0	0	0	0	0	0	0	0	1	0	1	0	0	1.09861	1.09861	1.38629	1.38629	0	3.29584	3.21888	3.85201	0	7.18992	3.11972	22.9808	0.0983093	0.812726	0.0986174	0.0857776	0.56959	0.842268	0.527048	0.00255839	14.8137	17.8912	0	0
48	2019	1	41	0	0	0	0	0	0	0	0	0	0	1	0	1	0.693147	1.09861	1.38629	1.38629	1.60944	1.79176	0	3.3322	3.2581	3.85654	0	7.15462	3.11751	21.0408	0.132732	0.813837	0.101283	0.0843237	0.566179	0.887413	0.533406	0.00149823	14.9576	17.8856	0	0
48	2020	1	41	0	0	0	0	0	0	0	0	0	0	1	0	1	0	0	0	0	0	0	0	3.3673	3.29584	3.86142	0	7.14756	3.11883	21.1137	0.104863	0.809473	0.0958973	0.0772582	0.573087	0.902605	0.521018	0.00183952	15.4537	17.9017	0	0
48	2021	1	41	0	0	0	0	0	0	0	0	0	0	1	0	1	0	0	0	0	0	0	0	3.4012	3.3322	3.81839	0	7.12769	3.11751	21.1008	0.0631832	0.751382	0.0962706	0.0751047	0.560745	1.10304	0	0	15.7481	17.9379	0	0
48	2022	1	41	0	0	0	0	0	0	0	0	0	0	1	0	1	0	0	0	0	0	0	0	3.43399	3.3673	3.81791	0	7.1333	3.1206	21.2964	0.101073	0.748737	0.0875511	0.0664439	0.56915	0.986905	0	0	15.4387	18.0165	0	0
48	2023	1	41	0	0	0	0	0	0	0	0	0	0	1	0	1	0	0	0	0	0	0	0	3.46574	3.4012	3.83726	0	7.20042	3.12236	21.4493	0.0782639	0.754666	0.0819698	0.0634507	0.559337	1.05269	0	0	0	18.2056	0	0
49	2011	27	140	0	0	0	0	0	0	0	0	0	0	0	1	0	0	0	0	0	0	0	0	2.99573	2.89037	3.30594	0.00179838	6.55536	3.0915	19.1099	0.0289547	0.451323	0.0194251	0.0159452	0.567769	0.806148	0.139316	0.00243522	0	0	0	0
49	2012	27	140	0	0	0	0	0	0	0	0	0	0	0	1	0	0	0	0	0	0	0	0	3.04452	2.94444	4.12383	0.666495	6.25575	3.1272	20.2716	0.048047	0.330951	4.99999e-06	0.00774394	0.598686	0.795209	0.154903	0.00285742	0	0	0	0
49	2013	27	140	0	0	0	0	0	0	0	0	0	0	0	1	0	1.09861	1.60944	1.60944	1.94591	1.94591	1.94591	0	3.09104	2.99573	4.11684	0.662379	6.22851	3.1307	20.8387	0.234826	0.615512	0.000544852	0.0920056	0.559201	0.746852	0.161474	0.00288613	0	0	0	0
49	2014	27	140	0	0	0	0	0	0	0	0	0	0	0	1	0	0	0	0	0	0	0	0	3.13549	3.04452	4.14314	0.533858	6.12687	3.13419	20.082	0.0570134	0.352069	0.000406917	0.0827167	0.638992	0.810018	0.162712	0.00302742	0	16.3805	0	0
49	2015	27	140	0	0	0	0	0	0	0	0	0	0	0	1	0	0	0	0	0	0	0	0	3.17805	3.09104	4.19202	0.126456	6.04263	3.13157	20.0136	0.068646	0.51125	2e-06	0.0302411	0.644226	0	0.178205	0.00289251	0	0	0	0
49	2016	27	140	0	0	0	0	0	0	0	0	0	0	1	0	1	0	0	0	0	0	0	0	3.21888	3.13549	4.16962	0.101744	5.96101	3.11706	19.0869	0.575526	0.857524	0.0275315	0.0501064	0.615599	1.57227	0.186816	0.00269526	0	16.548	14.5087	0
49	2017	27	140	0	0	0	0	0	0	0	0	0	0	1	0	1	0	0	0	0	0	0	0	3.2581	3.17805	4.22163	0.101744	5.96615	3.11795	19.3574	0.671066	0.793017	0.0378457	0.0724034	0.523758	1.42859	0.21241	0.00263578	15.2784	17.2284	13.8155	0
49	2018	27	140	0	0	0	0	0	0	0	0	0	0	1	0	1	0	0	0	0	0	0	0	3.29584	3.21888	4.22216	0.0834216	5.78383	3.12148	19.3702	0.280921	0.578219	0.0389101	0.0728136	0.441344	1.21835	0.237502	0.00147721	16.2247	17.9031	0	0
49	2019	27	140	0	0	0	0	0	0	0	0	0	0	1	0	1	0	0	0	0	0	0	0	3.3322	3.2581	4.15182	0.0725067	6.75926	3.11129	20.1231	0.260486	0.767009	0.0794967	0.167198	0.308291	1.32245	0.258544	0.00139106	16.4955	18.2891	13.1224	0
49	2020	27	140	0	0	0	0	0	0	0	0	0	0	1	0	1	0	0	0	0	0	0	0	3.3673	3.29584	4.17399	0.0725067	6.79234	3.11263	20.1301	0.456123	0.766095	0.0879156	0.222511	0.323276	1.54687	0.241537	0.00175459	17.1595	18.5919	13.2192	0
49	2021	27	140	0	0	0	0	0	0	0	0	0	0	1	0	1	0	0	0	0	0	0	0	3.4012	3.3322	4.06597	0.159991	6.94601	3.11218	20.3021	0.435911	0.677274	0.10894	0.257621	0.272539	1.73155	0	0	16.8023	18.5911	10.779	0
49	2022	27	140	0	0	0	0	0	0	0	0	0	0	1	0	1	0	0.693147	0.693147	0.693147	0.693147	1.09861	0	3.43399	3.3673	3.94915	0.284652	7.10824	3.11839	20.4924	0.393853	0.671014	0.0969207	0.256143	0.249101	1.47031	0	0	17.1132	18.7856	0	0
49	2023	27	140	0	0	0	0	0	0	0	0	0	0	1	0	1	0.693147	2.07944	2.07944	2.19722	2.19722	2.19722	0	3.46574	3.4012	3.89478	0.394539	7.23778	3.12939	20.7045	0.275678	0.604006	0.107805	0.220472	0.251017	1.29965	0	0	0	18.9137	0	0
50	2011	11	43	0	0	0	0	0	0	0	0	0	0	0	1	0	0	0	0	0	0	0	0	3.43399	2.94444	4.51282	9.9995e-05	8.67676	3.14587	21.5038	0.541172	0.918985	0.0204485	0.375482	0.323895	0.792385	0.187107	0.00245726	0	0	0	0
50	2012	11	43	0	0	0	0	0	0	0	0	0	0	0	1	0	0	0.693147	1.09861	1.38629	1.60944	1.79176	0	3.46574	2.99573	4.48175	9.9995e-05	8.6663	3.15615	21.3234	0.421534	0.750884	0.00981765	0.268203	0.365826	0.861921	0.235242	0.00244148	0	0	0	0
50	2013	11	43	0	0	0	0	8	0.383958	0	0	0	0	0	1	0	0	1.09861	1.60944	2.48491	2.70805	2.70805	0	3.49651	3.04452	4.45522	0	8.89289	3.17805	22.436	0.275981	0.783135	0.00626533	0.168011	0.524401	0.869544	0.26281	0.00287524	0	0	0	0
50	2014	11	43	0	0	0	0	0	0	0	0	0	0	1	0	1	0.693147	1.79176	2.07944	2.07944	2.19722	2.30259	0	3.52636	3.09104	4.30898	0	8.72988	3.18097	22.6718	0.375037	0.790756	0.00598207	0.185318	0.540871	0.813598	0.270298	0.00273798	0	0	10.5967	0
50	2015	11	43	0	0	0	0	0	0	0	0	0	0	1	0	1	0	0	0	0	0	0	0	3.55535	3.13549	4.28484	0.00059982	8.78753	3.17471	22.4159	0.344003	0.682945	0.00883288	0.19509	0.503177	0.833491	0.266907	0.00247408	0	18.2259	0	0
50	2016	11	43	0	0	0	0	0	0	0	0	0	0	1	0	1	0	0	1.09861	1.09861	1.09861	1.94591	0	3.58352	3.17805	4.38509	0.000299955	8.67982	3.20518	22.213	0.7554	1.23455	0.0150512	0.0879889	0.559671	0.839752	0.306537	0.00222964	0	18.0052	0	0
50	2017	11	43	1.09861	0.896347	0	0	0	0	0	0	0	0	1	0	1	0	0	0	0	0	0	0.707428	3.61092	3.21888	4.3204	0	8.50188	3.20963	22.3103	0.464566	0.799864	0.0140331	0.278979	0.366693	0.707296	0.346771	0.0032891	19.9751	18.6959	0	0
50	2018	11	43	1.38629	0.837405	0	0	1	0.440694	0	0	0	0	1	0	1	0	0	0	0	0	0	1.04964	3.63759	3.2581	4.21958	0	8.52298	3.20559	22.2313	0.238231	0.484377	0.0149073	0.423282	0.295009	0.647209	0.40642	0.00178137	16.2052	19.4906	0	0
50	2019	11	43	0	0	0	0	0	0	0	0	0	0	1	0	1	0	0	0	0	0	0	0	3.66356	3.29584	4.15775	0	8.10198	3.19499	21.1113	0.0321545	0.353291	0.018703	0.456277	0.231476	0.775852	0.460703	0.000853587	19.6193	19.6917	0	0
50	2020	11	43	0	0	0	0	0	0	0	0	0	0	1	0	1	0	0.693147	0.693147	0.693147	0.693147	0.693147	0	3.68888	3.3322	4.14523	0	8.08825	3.18718	21.5089	0.0567848	0.301737	0.019226	0.486045	0.186738	0.791354	0.421391	0.00123615	19.6439	19.4875	0	0
50	2021	11	43	0	0	0	0	8	0.196937	0	0	0	0	1	0	1	0	1.09861	1.09861	1.09861	1.38629	1.38629	0.334368	3.71357	3.3673	4.10502	0	8.05548	3.18511	21.8264	0.0369412	0.362876	0.019633	0.461881	0.215329	0.754035	0	0	18.6456	19.4563	0	0
50	2022	11	43	0	0	0	0	40	0.185572	0	0	0	0	1	0	1	0	0.693147	1.09861	1.09861	1.38629	1.38629	0.158003	3.73767	3.4012	4.08353	0	7.63192	3.17597	21.5776	0.238241	0.525315	0.0312603	0.500344	0.256608	0.752859	0	0	16.7844	19.3374	12.1368	0
50	2023	11	43	0	0	0	0	61	0.195648	0	0	0	0	1	0	1	0	0.693147	0.693147	1.09861	1.09861	1.09861	0.369111	3.7612	3.43399	4.02898	0	7.58731	3.16632	21.0986	0.028117	0.30988	0.0378996	0.53377	0.188656	1.14314	0	0	0	19.0675	0	0
51	2011	27	89	0	0	2	1.17868	4	0	0	0	0	0	0	1	0	0	1.09861	2.19722	2.30259	2.56495	2.77259	0.534296	2.94444	2.94444	4.26761	0.00399202	8.2797	3.17513	23.1492	0.29413	0.765193	0.0265222	0.107643	0.594127	1.63211	0.189929	0.00782787	0	0	0	0
51	2012	27	89	0	0	2	3.02701	2	0.112806	0	0	0	0	0	1	0	0	1.38629	1.94591	2.48491	2.77259	2.94444	1.10488	2.99573	2.99573	4.24876	0.00439035	9.46157	3.1818	23.3397	0.405578	0.827921	0.0212447	0.110974	0.602342	1.75232	0.230545	0.00753679	0	18.37	0	0
51	2013	27	89	0	0	5	1.07762	0	0	0	0	0	0	1	0	1	0	1.09861	1.38629	2.19722	2.19722	2.83321	0.586963	3.04452	3.04452	4.23474	0.00439035	8.54403	3.18965	23.4842	0.450574	0.984668	0.0171766	0.0940157	0.612876	1.91634	0.218326	0.00747151	0	19.0183	13.7645	0
51	2014	27	89	0	0	5	0.989813	6	1.14841	0	0	0	0	1	0	1	0	1.60944	1.60944	2.30259	2.30259	2.30259	0.568272	3.09104	3.09104	4.21879	0.00439035	8.85894	3.19949	23.6579	0.414523	1.19532	0.0151122	0.0963133	0.620931	1.67393	0.21557	0.00821185	0	18.8821	0	0
51	2015	27	89	0	0	4	1.16912	1	0	0	0	0	0	1	0	1	0	0	0	0	0	0	0.659717	3.13549	3.13549	4.29765	0.000899595	9.00602	3.20599	23.7552	0.447978	1.22729	0.012305	0.081603	0.629273	1.65231	0.21842	0.0084274	0	18.4244	15.0818	0
51	2016	27	89	0	0	5	1.00922	9	0.600497	0	0	0	0	1	0	1	0	0	0	0	0	0	0.617313	3.17805	3.17805	4.29568	0.000899595	9.03563	3.21607	23.8328	0.24512	1.17851	0.00935015	0.069984	0.640563	1.52192	0.289025	0.00852999	0	18.3145	14.5087	0
51	2017	27	89	0	0	14	1.41504	2	1.57182	0	0	0	0	1	0	1	0	0	0	0	0	0	0.842019	3.21888	3.21888	4.3605	0.000899595	9.02341	3.22047	23.9143	0.209908	1.15843	0.011463	0.0610989	0.645103	1.64318	0.320558	0.0099755	18.1769	18.2467	0	0
51	2018	27	89	0.693147	0.477168	7	0.609203	5	0.0881389	0	0	0	0	1	0	1	0	0	0	0	0	0	0.516461	3.2581	3.2581	4.36619	0.000899595	8.99578	3.22446	24.0082	0.171873	0.992257	0.0102127	0.0549294	0.640878	1.35574	0.364055	0.00805118	18.3257	18.5188	0	2.11679
51	2019	27	89	0	0	1	0	2	0.278938	0	0	0	0	1	0	1	0	0	0	0	0	0	0	3.29584	3.29584	4.40653	0.536727	9.0027	3.24376	24.1132	0.825887	1.48785	0.0107836	0.0396533	0.641951	1.00164	0.428526	0.00457292	19.1985	18.9739	0	0
51	2020	27	89	1.09861	0.888547	8	0.743385	3	0	0	0	0	0	1	0	1	0	0	0	0	0	0	1.33572	3.3322	3.3322	4.35164	0.536727	9.00356	3.24766	24.2119	0.648724	1.23765	0.00964434	0.0545658	0.637684	1.06866	0.390866	0.00589312	19.0004	19.0145	0	0
51	2021	27	89	1.09861	0.457311	10	0.818784	0	0	1	0	0	0	1	0	1	0	0	0	0	0	0	1.38076	3.3673	3.3673	4.32632	0.63663	9.0437	3.24571	24.3171	0.909739	1.36584	0.0132794	0.0552578	0.626033	1.05261	0	0	18.8212	19.6187	0	0
51	2022	27	89	0	0	13	0.0347375	3	0	1	0	0	0	1	0	1	0	0.693147	1.60944	1.79176	2.30259	2.3979	0.932373	3.4012	3.4012	4.3008	0.619662	9.08046	3.24649	24.3203	0.674078	1.11246	0.011023	0.0498125	0.512284	1.11186	0	0	18.4669	19.6525	0	0
51	2023	27	89	0	0	2	0	2	0	1	0	0	0	1	0	1	0	0	0	0	2.07944	2.48491	0	3.43399	3.43399	4.23366	0.589008	9.08648	3.24688	24.3897	0.747165	1.20754	0.0107886	0.0483243	0.515937	1.06267	0	0	0	19.6574	0	0
52	2011	1	41	0	0	2	1.96446	4	0.522473	0	0	0	0	0	0	0	0	1.79176	2.63906	2.89037	3.04452	3.3322	0.777984	2.99573	2.94444	3.46761	0.13837	8.897	3.12983	21.539	1.20908	1.60969	0.0669921	0.185477	0.424644	1.24083	0.37181	0.00266981	0	0	0	0
52	2012	1	41	0	0	0	0	5	0.225612	0	0	0	0	0	0	0	0	0	0.693147	0.693147	1.79176	2.07944	0	3.04452	2.99573	3.45109	0.137586	8.94351	3.13375	21.5126	1.19884	1.54619	0.0426983	0.14527	0.458519	0.999321	0.458777	0.00296868	0	18.072	0	0
52	2013	1	41	0	0	1	0.538808	38	0.410384	0	0	0	0	0	0	0	0	0	1.09861	1.60944	1.94591	2.30259	0.335943	3.09104	3.04452	3.46094	0.0440169	9.09111	3.13288	21.6502	1.12362	1.49965	0.0500722	0.131135	0.469519	1.03264	0.478594	0.00285967	0	18.2026	0	0
52	2014	1	41	0	0	7	0.510618	11	0.447434	0	0	0	0	0	0	0	0	0	0.693147	1.09861	1.60944	1.60944	0.332718	3.13549	3.09104	3.4658	0.0446865	9.09885	3.13723	21.8445	1.02443	1.39588	0.0488616	0.116874	0.481316	1.26441	0.498656	0.00304352	0	18.4087	0	0
52	2015	1	41	0	0	17	0.687719	25	1.25912	0	0	0	0	0	0	0	0	0	0	0	0.693147	1.09861	0.437968	3.17805	3.13549	3.76099	0.645951	8.99082	3.15785	21.7799	0.949401	1.32268	0.0267354	0.077049	0.308079	1.43191	0.488592	0.00283483	0	18.3469	0	0
52	2016	1	41	1.09861	0.553303	16	0.723519	32	0.37531	0	0	0	0	0	0	0	0	0	0	0	0	0	0.775683	3.21888	3.17805	3.80183	0.644797	9.14644	3.15828	21.9371	0.983256	1.3801	0.0259435	0.0705647	0.441332	1.10451	0.466834	0.00272343	0	18.5166	0	1.30195
52	2017	1	41	0.693147	0.510345	41	0.588882	46	0.402446	0	0	0	0	0	0	0	0	0.693147	0.693147	0.693147	0.693147	0.693147	0.438103	3.2581	3.21888	3.79866	0.650448	9.12805	3.1553	22.0583	0.572535	1.46887	0.0270362	0.0817551	0.448705	1.09873	0.50299	0.00259423	15.7436	18.6674	0	0.646617
52	2018	1	41	0	0	21	0.249929	51	0.362925	0	0	0	0	0	0	0	0	0	0	0	0	0	0.244802	3.29584	3.2581	3.79523	0.657624	9.13076	3.15444	22.0588	0.510411	1.1918	0.0304409	0.0876821	0.486932	0.872224	0.527048	0.00255839	17.2563	18.7543	0	0
52	2019	1	41	0.693147	0.377555	17	0.531534	48	0.197581	0	0	0	0	0	0	0	0.693147	1.38629	2.3979	2.48491	2.77259	2.94444	0.519818	3.3322	3.29584	3.79748	0.663873	8.92824	3.1587	21.9285	0.656787	1.27882	0.0268152	0.0971213	0.456053	0.783209	0.533406	0.00149823	16.2316	18.7504	0	0
52	2020	1	41	1.09861	0.412959	20	0.427447	107	0.269847	0	0	0	0	0	0	0	1.09861	1.94591	2.30259	2.48491	2.56495	2.70805	0.556067	3.3673	3.3322	3.88458	0.639852	8.97677	3.17262	22.0437	0.398034	0.956663	0.0198379	0.0774128	0.353044	0.76387	0.521018	0.00183952	17.1824	18.8981	0	0
52	2021	1	41	1.09861	0.561765	50	0.196508	117	0.188521	0	0	0	0	0	0	0	0	1.38629	1.94591	2.56495	2.70805	3.04452	0.613867	3.4012	3.3673	3.89167	0.639852	9.13648	3.17805	22.2862	0.304061	0.800448	0.0276239	0.12787	0.415408	0.722869	0	0	16.6074	19.2653	0	0
52	2022	1	41	0	0	52	0.0607907	126	0.235647	0	0	0	0	0	0	0	2.48491	3.17805	3.17805	3.58352	3.58352	3.58352	0.697638	3.43399	3.4012	3.91847	0.650866	9.46436	3.19663	22.8935	0.297225	0.746517	0.022008	0.206592	0.432434	0.600882	0	0	18.2569	20.0375	0	0
52	2023	1	41	0	0	41	0	68	0.351016	0	0	0	0	0	0	0	0	0.693147	2.19722	2.56495	2.89037	3.04452	0.431711	3.46574	3.43399	3.89447	0.585395	9.41271	3.20071	22.9268	0.383202	0.759821	0.0253373	0.18558	0.446381	0.66529	0	0	0	20.097	0	0
53	2011	10	71	0	0	0	0	0	0	0	0	0	0	0	0	0	0.693147	1.79176	2.48491	3.17805	3.17805	3.49651	0	2.99573	2.94444	3.63875	0.000699755	5.84064	3.00022	18.3665	0.000122992	0.255277	0	0.328131	0.470592	1.76858	0	0	0	0	0	0
53	2012	10	71	0	0	0	0	0	0	0	0	0	0	0	0	0	0.693147	1.38629	1.38629	1.79176	1.79176	1.79176	0	3.04452	2.99573	3.57455	0.000699755	5.38907	2.99972	18.4072	0.000367932	0.200315	0.0347405	0.355117	0.430679	0	0	0	0	0	0	0
53	2013	10	71	0	0	0	0	0	0	0	0	0	0	0	0	0	0	0	0.693147	0.693147	0.693147	0.693147	0	3.09104	3.04452	4.16499	0	6.29895	3.08557	20.5515	0.556892	0.848343	0.044501	0.396327	0.335828	0.986675	0	0	0	17.3328	0	0
53	2014	10	71	0	0	0	0	0	0	0	0	0	0	0	0	0	0.693147	1.09861	1.09861	1.60944	1.60944	1.60944	0	3.13549	3.09104	4.16234	0	6.70319	3.11218	20.4153	0.265922	1.35219	0.0242437	0.231551	0.42359	0.99122	0	0	0	16.9921	0	0
53	2015	10	71	0	0	0	0	0	0	0	0	0	0	0	0	0	0	0.693147	1.94591	2.3979	2.70805	2.83321	0	3.17805	3.13549	3.97006	0	6.99026	3.12016	20.3806	0.273549	1.03047	0.0197575	0.211255	0.397555	1.31218	0	0	0	17.1999	0	0
53	2016	10	71	0	0	0	0	0	0	0	0	0	0	0	0	0	0	0	1.09861	1.38629	1.79176	2.19722	0	3.21888	3.17805	3.81264	0	6.98286	3.12325	20.7683	0.21206	0.979561	0.0244028	0.383716	0.376845	1.21827	0	0	0	17.117	0	0
53	2017	10	71	0	0	0	0	0	0	0	0	0	0	0	0	0	0	0.693147	1.09861	2.30259	2.30259	2.56495	0	3.2581	3.21888	3.78569	0	6.98008	3.12413	21.2777	0.60792	0.950304	0.0189876	0.367677	0.380183	1.11825	0	0	16.6685	17.9522	0	0
53	2018	10	71	0	0	0	0	0	0	0	0	0	0	0	0	0	0	1.60944	1.60944	1.94591	1.94591	1.94591	0	3.29584	3.2581	3.7887	0	6.91473	3.12939	21.3409	0.237173	0.679515	0.0162384	0.319465	0.333033	0.842439	0	0	16.6292	17.9481	0	0
53	2019	10	71	0	0	0	0	0	0	0	0	0	0	0	0	0	0	0	0	0.693147	0.693147	1.09861	0	3.3322	3.29584	3.78029	0	6.89871	3.12895	21.3571	0.192118	0.746938	0.0160072	0.322746	0.344156	0.828741	0	0	17.8412	17.965	0	0
53	2020	10	71	0	0	0	0	0	0	0	0	0	0	0	0	0	0	0	0	0	0.693147	0.693147	0	3.3673	3.3322	3.71751	0	6.87213	3.12588	21.3298	0.216896	0.753369	0.0170439	0.328973	0.365339	0.935249	0	0	16.7108	18.0144	0	0
53	2021	10	71	0	0	0	0	0	0	0	0	0	0	0	0	0	0	1.38629	2.07944	2.30259	2.3979	2.63906	0	3.4012	3.3673	3.66738	0	6.95177	3.12895	21.6865	0.180943	0.79103	0.0156105	0.295144	0.415428	0.97755	0	0	16.7046	18.3359	0	0
53	2022	10	71	0	0	0	0	0	0	0	0	0	0	0	0	0	0	0	1.38629	1.60944	1.60944	1.60944	0	3.43399	3.4012	3.6526	0	7.20564	3.12895	21.6435	0.197383	0.730804	0.0228832	0.279392	0.409076	0.921786	0	0	16.6822	18.2726	0	0
53	2023	10	71	0	0	0	0	0	0	0	0	0	0	0	0	0	0	0	0	0	0	0.693147	0	3.46574	3.43399	3.66985	0	7.11233	3.12676	21.5405	0.181111	0.497256	0.0234958	0.324372	0.290596	0.901963	0	0	0	18.2163	0	0
54	2011	11	43	0	0	0	0	0	0	0	0	0	0	0	0	0	0	0	0	0	0	0	0	2.94444	2.94444	3.77776	0.00518653	6.91274	3.11352	19.8286	1.11568	1.39302	0.014112	0.0400828	0.483754	0.852178	0.187107	0.00245726	0	0	0	0
54	2012	11	43	0	0	0	0	0	0	0	0	0	0	0	0	0	0	0	0	0	0.693147	1.09861	0	2.99573	2.99573	3.66334	0.00518653	6.95845	3.12104	19.8642	1.23507	1.88898	0.0115589	0.033341	0.511502	0.849112	0.235242	0.00244148	0	17.6088	0	0
54	2013	11	43	0	0	0	0	0	0	0	0	0	0	0	0	0	0	0	0	0	0	0	0	3.04452	3.04452	3.62958	0.00508704	6.8977	3.12544	20.0999	0.697304	1.39818	0.0110715	0.052601	0.544791	0.889293	0.26281	0.00287524	0	17.6697	0	0
54	2014	11	43	0	0	0	0	0	0	0	0	0	0	0	0	0	0	0	0	0	0	0.693147	0	3.09104	3.09104	3.65431	2.04796	7.15774	3.13419	20.5678	0.858736	1.70125	0.0274838	0.0525184	0.558074	1.52638	0.270298	0.00273798	0	18.0418	0	0
54	2015	11	43	0	0	0	0	0	0	0	0	0	0	0	0	0	0	0	0	0	0	0	0	3.13549	3.13549	3.91287	1.71939	7.31788	3.16294	20.839	1.35367	1.59731	0.0252944	0.0349655	0.452968	1.35336	0.266907	0.00247408	0	18.9444	0	0
54	2016	11	43	0	0	0	0	0	0	0	0	0	0	0	0	0	0	0	0	0	0	0	0	3.17805	3.17805	3.90289	1.71939	7.40853	3.16379	21.4372	1.11484	1.42161	0.0270644	0.0588301	0.452891	0	0.306537	0.00222964	0	19.3592	0	0
54	2017	11	43	0	0	0	0	0	0	0	0	0	0	0	0	0	0	0	0.693147	0.693147	0.693147	0.693147	0	3.21888	3.21888	3.81578	1.6355	7.52672	3.16758	21.5777	0.724458	1.10063	0.0354569	0.0794782	0.449964	0	0.346771	0.0032891	16.3997	19.447	0	0
54	2018	11	43	0	0	0	0	0	0	0	0	0	0	0	0	0	0	0	0	0.693147	1.60944	1.79176	0	3.2581	3.2581	3.73797	1.45594	7.76387	3.17597	21.9805	0.646044	1.11328	0.0373208	0.0640915	0.421726	0.836828	0.40642	0.00178137	17.2831	19.8893	0	0
54	2019	11	43	0	0	0	0	0	0	0	0	0	0	0	0	0	0	0.693147	0.693147	1.38629	1.60944	1.60944	0	3.29584	3.29584	3.63275	0.0884686	7.75234	3.18221	22.1193	0.369497	1.06128	0.0393851	0.061586	0.424487	0.925814	0.460703	0.000853587	18.2281	20.1488	0	0
54	2020	11	43	0	0	0	0	0	0	0	0	0	0	0	0	0	0	0.693147	1.09861	1.60944	2.30259	2.48491	0	3.3322	3.3322	3.57794	0.0884686	7.85941	3.188	22.1694	0.414696	1.0393	0.0387196	0.0516033	0.449287	1.41259	0.421391	0.00123615	18.1465	20.1388	0	0
54	2021	11	43	0	0	0	0	0	0	0	0	0	0	0	0	0	0	1.38629	1.79176	1.94591	1.94591	1.94591	0	3.3673	3.3673	3.502	0	7.97865	3.19294	22.1644	0.176618	0.868003	0.0445765	0.0480442	0.425112	1.07296	0	0	18.2047	20.1252	0	0
54	2022	11	43	0	0	0	0	0	0	0	0	0	0	0	0	0	0	1.09861	1.09861	1.09861	1.09861	1.09861	0	3.4012	3.4012	3.32275	0	8.06086	3.19458	21.9942	0.26582	0.92848	0.0391707	0.0479946	0.448362	0.846624	0	0	18.5203	19.9666	0	0
54	2023	11	43	0	0	0	0	0	0	0	0	0	0	0	0	0	0	0	1.09861	1.38629	1.60944	2.30259	0	3.43399	3.43399	3.31112	0	8.08425	3.18965	21.3452	0.232912	0.736863	0.0408031	0.0526807	0.442718	0.886174	0	0	0	20.159	0	0
55	2011	19	116	0	0	61	0.85878	151	0	0	0	0	0	0	0	0	0	0.693147	1.09861	1.09861	1.79176	1.79176	0.415131	2.94444	2.94444	4.39621	0.00019998	9.2321	3.18594	23.583	0.825984	0.967997	0.0245111	0.176381	0.516239	0.954073	0.13554	0.00277068	0	0	0	0.17507
55	2012	19	116	0	0	16	0.756753	72	0.42929	0	0	0	0	0	0	0	0	0	0	0	0.693147	0.693147	0.408604	2.99573	2.99573	4.39161	0.00019998	9.30792	3.19048	23.584	0.779132	0.928103	0.0213172	0.16176	0.495323	0.900089	0.15051	0.00358255	0	20.5701	0	0
55	2013	19	116	0	0	21	0.449007	103	0.337218	0	0	0	0	0	0	0	0	1.38629	1.60944	2.07944	2.30259	2.3979	0.287219	3.04452	3.04452	4.38746	0.00019998	9.49009	3.1999	23.7625	0.653273	0.795179	0.0371474	0.231225	0.484885	0.998999	0.205304	0.0040966	0	20.8955	0	0
55	2014	19	116	0	0	26	1.24784	65	0.36724	0	0	0	0	0	0	0	0	0.693147	1.09861	1.09861	1.09861	1.09861	0.675336	3.09104	3.09104	4.38812	0.00019998	9.54945	3.2064	23.9634	0.714849	0.823433	0.0312729	0.205765	0.499606	0.98905	0.209863	0.00464311	0	21.1641	0	0
55	2015	19	116	0	0	15	0.993754	63	0.36378	0	0	0	0	0	0	0	1.09861	1.94591	1.94591	1.94591	1.94591	1.94591	0.584508	3.13549	3.13549	4.41805	0.00019998	9.66135	3.20963	23.9231	0.697637	0.849122	0.0319695	0.201013	0.494348	0.931572	0.22042	0.00230729	0	21.3281	0	0
55	2016	19	116	0.693147	0.71833	37	0.970708	95	0.360298	0	0	0	0	0	0	0	0	0	0	0	1.09861	1.09861	0.698754	3.17805	3.17805	4.4114	0.00019998	9.73306	3.21567	24.0055	0.684623	0.794088	0.0298471	0.205512	0.510668	0.835639	0.242119	0.00205399	0	21.3846	0	0.780147
55	2017	19	116	2.56495	0.690561	75	0.883222	109	0.406975	0	0	0	0	0	0	0	0.693147	1.38629	1.38629	1.38629	1.60944	1.60944	0.864384	3.21888	3.21888	4.40568	0.00019998	9.76089	3.21888	24.1683	0.600217	0.77282	0.0301664	0.206035	0.522968	0.683069	0.302364	0.0035029	16.2717	21.4434	0	0.414638
55	2018	19	116	3.55535	0.685144	131	0.743707	166	0.453968	1	0	0	0	0	0	0	0	0	0	0	0	0	0.794174	3.2581	3.2581	4.4222	9.9995e-05	9.7136	3.21406	24.0643	0.470768	0.678575	0.035203	0.217307	0.490805	0.662908	0.372086	0.00285811	18.8433	21.2745	0	0
55	2019	19	116	3.98898	0.745662	146	0.759354	190	0.352342	1	0	0	0	0	0	0	0	0	0	0.693147	0.693147	0.693147	1.06852	3.29584	3.29584	4.40775	9.9995e-05	9.60164	3.21527	24.0965	0.510308	0.682034	0.038303	0.211215	0.482664	0.662206	0.464388	0.00121116	19.3244	21.3844	0	0.330244
55	2020	19	116	3.80666	0.697449	176	0.487847	206	0.404	1	0	0	0	0	0	0	0	0.693147	0.693147	0.693147	0.693147	0.693147	1.03195	3.3322	3.3322	4.39718	9.9995e-05	9.50547	3.22127	24.2227	0.511811	0.705641	0.0325108	0.168295	0.518394	0.725524	0.402965	0.00194834	19.4073	21.2328	0	0
55	2021	19	116	4.04305	0.629111	583	0.252798	145	0.21731	1	0	0	0	0	0	0	0	0	0.693147	0.693147	1.09861	1.60944	0.9	3.3673	3.3673	4.37216	9.9995e-05	9.46738	3.21888	24.2849	0.444593	0.626252	0.039932	0.205987	0.494349	0.731422	0	0	20.1274	21.3578	0	0
55	2022	19	116	2.07944	0.567736	489	0.0323222	20	0.556715	1	0	0	0	0	0	0	0	0	0	0	0	0	0.782799	3.4012	3.4012	4.36761	9.9995e-05	9.4206	3.22047	24.1278	0.397382	0.641244	0.0425852	0.180886	0.501055	0.689245	0	0	20.6649	21.4256	0	0
55	2023	19	116	0	0	603	0	1	0	1	0	0	0	0	0	0	0.693147	1.38629	1.79176	1.94591	2.56495	2.70805	0.636884	3.43399	3.43399	4.40578	9.9995e-05	9.36048	3.22287	24.2248	0.492848	0.676103	0.0564077	0.1697	0.50981	0.726587	0	0	0	21.3365	0	0
56	2011	10	85	0	0	0	0	0	0	0	0	0	0	0	0	0	0	0	0	0.693147	0.693147	0.693147	0	2.99573	2.94444	3.18905	0.00876151	7.73849	3.11574	21.3657	0.311266	0.512201	0.0623323	0.396102	0.26653	0.90141	0.0642638	0.00187853	0	0	0	0
56	2012	10	85	0	0	0	0	0	0	0	0	0	0	0	0	0	0	1.09861	1.09861	1.09861	1.60944	1.79176	0	3.04452	2.99573	3.17672	0.00179838	7.72179	3.11795	21.5756	0.155164	0.349179	0.0581019	0.434387	0.288021	0.91524	0.0935261	0.00221744	0	15.997	0	0
56	2013	10	85	0	0	0	0	0	0	0	0	0	0	0	0	0	0	0.693147	1.09861	1.38629	1.38629	1.38629	0	3.09104	3.04452	3.70934	0.00727348	7.66059	3.12325	21.8477	0.395394	0.612551	0.0494785	0.398075	0.306914	1.24519	0.108663	0.0025724	0	16.0815	0	0
56	2014	10	85	0	0	10	0.714865	0	0	0	0	0	0	0	0	0	0	0.693147	1.09861	1.09861	1.09861	1.09861	0.439966	3.13549	3.09104	3.57151	0.00727348	7.629	3.12676	21.8647	0.635285	0.875742	0.0466154	0.35459	0.291107	1.27383	0.118507	0.00279536	0	15.8888	0	0
56	2015	10	85	0	0	3	0.584561	0	0	0	0	0	0	0	0	0	0	0.693147	1.09861	1.09861	1.09861	1.09861	0.383303	3.17805	3.13549	3.59128	0.00458945	7.53796	3.1272	21.498	0.586518	0.83643	0.0541197	0.448292	0.277893	0	0.158789	0.00235469	0	15.8177	0	0
56	2016	10	85	0	0	6	0.494714	0	0	0	0	0	0	0	0	0	0	0	0	0	0	0	0.349669	3.21888	3.17805	3.55203	0.00458945	7.4553	3.12764	21.341	0.650274	0.939517	0.0672894	0.430157	0.31167	1.3001	0.184902	0.00233549	0	15.9836	0	1.93282
56	2017	10	85	0	0	4	0.619081	0	0	0	0	0	0	0	0	0	0	0	0	0.693147	0.693147	0.693147	0.456132	3.2581	3.21888	4.44416	0.000299955	7.37713	3.23475	23.8938	0.52841	0.876519	0.0970341	0.14413	0.463069	0.715136	0.155038	0.00751157	0	19.7027	0	0
56	2018	10	85	0	0	0	0	0	0	0	0	0	0	0	0	0	0	0.693147	0.693147	0.693147	0.693147	1.38629	0	3.29584	3.2581	4.43553	0.00019998	7.2937	3.23789	23.9664	0.435041	0.859441	0.124526	0.143972	0.455327	0.686242	0.189564	0.00239282	0	19.9066	0	0
56	2019	10	85	0	0	7	0.446839	0	0	0	0	0	0	0	0	0	0	1.38629	1.38629	1.38629	1.38629	1.38629	0.453045	3.3322	3.29584	4.44266	0.00019998	8.95571	3.24025	24.0397	0.308697	0.821233	0.121206	0.142567	0.441573	0.688797	0.221605	0.00078734	0	19.8973	0	0
56	2020	10	85	0	0	6	0.309744	0	0	0	0	0	0	0	0	0	0	0	0	0	0.693147	0.693147	0.431124	3.3673	3.3322	4.42951	0.000299955	8.9579	3.24142	24.0712	0.259927	0.836074	0.105867	0.131477	0.458556	0.651134	0.205779	0.00154048	0	19.9867	0	0
56	2021	10	85	0	0	14	0.0584846	0	0	0	0	0	0	0	0	0	0	0	0	0	0	0	0.157147	3.4012	3.3673	4.42366	0.000299955	9.12718	3.24415	24.1585	0.336698	0.768471	0.100774	0.148604	0.447958	0.670729	0	0	0	20.0329	0	0
56	2022	10	85	0	0	2	0	0	0	0	0	0	0	0	0	0	0	0.693147	2.30259	2.3979	2.77259	2.99573	0	3.43399	3.4012	4.42717	0.000299955	9.12794	3.2496	24.3445	0.185628	0.57813	0.0881455	0.143581	0.452083	0.667945	0	0	0	20.1748	0	0
56	2023	10	85	0	0	0	0	0	0	0	0	0	0	0	0	0	0	1.60944	2.19722	2.70805	3.17805	3.2581	0	3.46574	3.43399	4.4148	0.000299955	9.09077	3.24805	24.2131	0.228793	0.628633	0.0916562	0.166539	0.428295	0.632738	0	0	0	19.995	0	0
57	2011	20	146	0	0	0	0	0	0	0	0	0	0	0	1	0	0.693147	2.77259	3.17805	3.3673	3.52636	3.66356	0	2.89037	2.89037	3.40061	0	2.30259	2.88703	18.4194	0.189089	0.189165	0.00380475	0.00318991	0.682995	3.42117	0.732849	0.00184029	0	0	0	0
57	2012	20	146	0	0	0	0	0	0	0	0	0	0	0	1	0	0.693147	1.38629	1.38629	1.94591	1.94591	1.94591	0	2.94444	2.94444	3.44369	0	2.30259	2.87695	17.6384	0.155944	0.156064	0.00351083	0.00297357	0.689894	3.71838	0.739225	0.00199541	0	0	0	0
57	2013	20	146	0	0	0	0	0	0	0	0	0	0	0	1	0	0	0.693147	1.60944	1.94591	2.19722	2.48491	0	2.99573	2.99573	4.45461	0	8.36823	3.15785	22.7662	0.31924	0.736856	0.00111738	0.0307765	0.617356	0.839476	0.895139	0.00244065	0	19.3121	0	0
57	2014	20	146	0	0	0	0	0	0	0	0	0	0	0	1	0	0	0	0.693147	1.60944	2.07944	2.19722	0	3.04452	3.04452	4.44738	0	8.33878	3.1604	22.6041	0.429501	0.858135	0.00554361	0.0258441	0.569993	0.896949	0.865276	0.00231715	0	19.5362	0	0
57	2015	20	146	0	0	0	0	0	0	0	0	0	0	0	1	0	0.693147	0.693147	0.693147	0.693147	0.693147	0.693147	0	3.09104	3.09104	4.38577	0	8.55179	3.16632	22.6273	0.38375	0.777572	0.00376291	0.0193564	0.588373	1.17042	1.08277	0.00224646	0	19.7379	0	0
57	2016	20	146	0	0	0	0	0	0	0	0	0	0	0	1	0	0	1.09861	2.30259	2.83321	3.29584	3.46574	0	3.13549	3.13549	4.31578	0.614374	9.05216	3.1768	22.8045	0.312076	0.72696	0.0144324	0.0549474	0.515852	0.894015	0.99625	0.00228148	0	19.8742	0	0
57	2017	20	146	0	0	0	0	0	0	0	0	0	0	0	1	0	0.693147	1.94591	2.63906	2.89037	3.17805	3.46574	0	3.17805	3.17805	4.30862	0.975126	9.20462	3.18221	22.8258	0.273345	0.706482	0.0129705	0.0570191	0.535184	0.935373	0.755778	0.0024629	17.8252	20.0024	0	0
57	2018	20	146	0	0	0	0	0	0	0	0	0	0	1	0	1	0	1.09861	2.30259	2.83321	3.2581	3.46574	0	3.21888	3.21888	4.22157	0.899999	9.12565	3.1818	22.929	0.235948	0.726863	0.0141908	0.0486101	0.541376	0.858917	0.75944	0.00269402	18.0359	20.01	11.5129	0
57	2019	20	146	0	0	0	0	0	0	0	0	0	0	1	0	1	0	0	2.19722	2.56495	2.89037	3.09104	0	3.2581	3.2581	4.16091	0.800341	9.23112	3.18221	23.0403	0.224981	0.742126	0.00992261	0.0446138	0.544134	1.0353	0.637203	0.00188961	17.8256	20.0577	12.6115	0
57	2020	20	146	0	0	0	0	0	0	0	0	0	0	1	0	1	0	0.693147	1.94591	2.07944	2.83321	3.17805	0	3.29584	3.29584	4.06008	0.319762	9.46491	3.18677	23.0922	0.2485	0.710956	0.0108569	0.0369026	0.572858	1.0206	0.699779	0.00220893	17.8609	20.125	0	0
57	2021	20	146	0	0	0	0	0	0	0	0	0	0	1	0	1	0	1.60944	2.19722	2.77259	2.89037	3.13549	0	3.3322	3.3322	4.04844	0.40052	9.50017	3.188	23.153	0.211967	0.717832	0.0117023	0.0328321	0.574254	0.921409	0	0	18.0284	20.2534	0	0
57	2022	20	146	0	0	0	0	0	0	0	0	0	0	1	0	1	0	0	0.693147	1.94591	2.07944	3.09104	0	3.3673	3.3673	4.05215	0.3496	9.53892	3.188	23.2081	0.234553	0.787489	0.0123652	0.0312612	0.578149	0.857481	0	0	17.9244	20.2639	0	0
57	2023	20	146	0	0	0	0	0	0	0	0	0	0	1	0	1	0	0	0	1.94591	1.94591	2.48491	0	3.4012	3.4012	4.012	0.3496	9.65567	3.18924	23.2128	0.263848	0.828428	0.0136731	0.0315878	0.585028	0.863236	0	0	0	20.4074	0	0
58	2011	19	57	0	0	20	2.02994	25	0	0	0	0	0	0	1	0	0	0	0.693147	0.693147	1.38629	1.38629	0.795845	2.94444	2.89037	4.16704	0.227534	9.25961	3.17388	22.8242	0.270075	0.66143	0.0156637	0.215001	0.51424	0.938035	0.298824	0.00267842	0	0	0	1.45432
58	2012	19	57	0	0	21	1.42833	28	1.04749	0	0	0	0	0	1	0	0.693147	2.19722	2.56495	2.83321	2.94444	3.04452	0.992392	2.99573	2.94444	4.07666	0.227534	9.18163	3.17262	22.8443	0.229219	0.824407	0.0222682	0.245883	0.46912	0.863015	0.333152	0.00269396	0	19.5814	0	0.991568
58	2013	19	57	0	0	11	1.00414	11	0.794766	0	0	0	0	0	1	0	1.09861	2.07944	2.77259	2.94444	2.94444	3.2581	0.85335	3.04452	2.99573	4.06282	0.227614	9.30801	3.17805	22.9492	0.160579	0.680432	0.020996	0.236747	0.462246	0.905448	0.393263	0.00319236	0	19.6996	0	0.849329
58	2014	19	57	0	0	16	1.76998	12	1.14841	0	0	0	0	0	1	0	1.60944	3.09104	3.09104	3.13549	3.13549	3.13549	1.01178	3.09104	3.04452	4.04446	0.227614	9.28322	3.18635	23.0086	0.376569	0.723028	0.0153486	0.208732	0.505981	1.26341	0.330953	0.00306683	0	19.8723	0	0
58	2015	19	57	0	0	12	1.55883	16	0.759335	0	0	0	0	0	1	0	0	0.693147	1.09861	1.38629	1.94591	1.94591	0.941204	3.13549	3.09104	4.10925	0.227852	9.25989	3.18924	23.0497	0.428753	0.775281	0.0142529	0.204652	0.50896	1.74164	0.34353	0.00290667	0	19.8006	0	0
58	2016	19	57	0.693147	0.617314	18	1.08837	19	0.458274	0	0	0	0	0	1	0	0	0.693147	0.693147	0.693147	0.693147	0.693147	0.795766	3.17805	3.13549	4.0968	0.227932	9.23513	3.18511	23.1015	0.229533	0.665369	0.0166595	0.226987	0.482986	1.44148	0.475127	0.00254702	0	19.8995	0	0
58	2017	19	57	0	0	22	0.745711	38	0.560707	0	0	0	0	0	1	0	0	0	0	0	0	0	0.528377	3.21888	3.17805	4.21077	0.000499875	9.17967	3.18511	23.1351	0.243281	0.676586	0.0167057	0.233619	0.473177	1.37525	0.523764	0.00246049	18.049	20.0038	0	0
58	2018	19	57	2.07944	0.710895	37	0.487616	68	0.913793	0	0	0	0	0	1	0	0	0	0	0.693147	0.693147	0.693147	0.644717	3.2581	3.21888	4.21531	0.000499875	9.1581	3.18677	23.1535	0.193462	0.693116	0.016081	0.229021	0.464741	0.999372	0.510564	0.0022038	17.8345	20.0558	0	1.0389
58	2019	19	57	1.60944	0.697721	52	0.307441	107	0.448386	0	0	0	0	0	1	0	0	0	0	0	0.693147	1.38629	0.519251	3.29584	3.2581	4.23537	0.000499875	9.02099	3.18677	23.0823	0.2487	0.69512	0.0126832	0.237154	0.463772	1.02108	0.518222	0.00147476	18.5953	20.0076	0	0
58	2020	19	57	1.38629	0.47843	38	0.440162	59	0.532564	0	0	0	0	0	1	0	0.693147	0.693147	0.693147	0.693147	0.693147	0.693147	0.568676	3.3322	3.29584	4.27259	0.000499875	9.01748	3.19704	23.1103	0.607337	0.909269	0.011381	0.181992	0.51597	0.906259	0.511335	0.00195114	18.332	19.9716	0	0
58	2021	19	57	0.693147	0.528145	34	0.325105	61	1.08477	0	0	0	0	0	1	0	0	0	0.693147	1.09861	1.38629	1.38629	0.752879	3.3673	3.3322	4.26539	0.00488803	8.98244	3.20071	23.3851	0.665818	0.936818	0.0125292	0.156157	0.542346	0.958351	0	0	18.5427	20.0271	0	0
58	2022	19	57	1.38629	0.581079	13	0	24	0.927859	0	1	0	0	1	0	1	0	0	0	0	0	0	1.56487	3.4012	3.3673	4.25466	0.00488803	9.11625	3.20599	23.3634	0.37115	0.67976	0.0116489	0.13095	0.451902	0.837844	0	0	18.3617	20.0893	12.5425	0
58	2023	19	57	0	0	0	0	0	0	0	1	0	0	1	0	1	0	0	0	1.09861	1.09861	1.09861	0	3.43399	3.4012	4.2614	0.000499875	9.09684	3.20923	23.3965	0.374231	0.642258	0.0106115	0.114009	0.466484	0.870271	0	0	0	20.1292	0	0
59	2011	11	12	0	0	0	0	3	0.489818	0	0	0	0	0	1	0	0	0	0	0	0.693147	0.693147	0	2.99573	2.89037	4.13614	0.0100493	7.74932	3.09467	20.6674	0.452634	1.0401	0.038987	0.0988195	0.604249	1.06227	0.0744911	0.00265862	0	0	0	0
59	2012	11	12	0	0	0	0	15	0.90245	0	0	0	0	0	1	0	0	0.693147	1.79176	2.07944	2.19722	2.56495	0	3.04452	2.94444	4.09788	0.00488803	7.80751	3.10054	20.6235	0.320823	0.933365	0.0329714	0.0984942	0.614248	0.955821	0.0897015	0.00288172	0	18.3309	0	0
59	2013	11	12	0	0	6	0.583709	16	0.546402	0	0	0	0	0	1	0	0	0	0	0	0	0	0.359442	3.09104	2.99573	4.09409	0.00488803	7.85516	3.10144	20.4893	0.421589	0.949835	0.0391842	0.0884998	0.618198	1.25053	0.105932	0.0032765	0	18.5528	0	0
59	2014	11	12	0	0	13	1.03634	10	0.984354	0	0	0	0	0	1	0	0	0	0.693147	0.693147	1.38629	1.79176	0.588445	3.13549	3.04452	4.11877	0.0037928	7.88495	3.10772	20.6464	0.364048	0.894232	0.0329153	0.0748041	0.618392	1.42974	0.144936	0.00361391	0	18.4182	0	0
59	2015	11	12	0	0	16	1.15085	18	1.01245	0	0	0	0	0	1	0	0	0	0	0	0	0	0.652142	3.17805	3.09104	4.12865	0.0037928	7.97556	3.11529	20.7975	0.40166	0.85395	0.0268337	0.0585094	0.614356	1.65272	0.15408	0.00402993	0	18.422	0	0
59	2016	11	12	0	0	15	0.514502	23	0.535225	0	0	0	0	0	1	0	0	0	0	0	0	0	0.361403	3.21888	3.13549	4.13951	0.0037928	8.03333	3.11618	20.8358	0.326706	0.905551	0.0296345	0.0774554	0.580168	1.52524	0.1555	0.00754799	0	18.7178	0	0
59	2017	11	12	0.693147	0.481378	14	0.619081	21	0.449091	0	0	0	0	0	1	0	0.693147	0.693147	0.693147	0.693147	0.693147	0.693147	0.456132	3.2581	3.17805	4.10446	0.0960372	8.01961	3.12413	20.9194	0.374651	0.830696	0.0351828	0.108457	0.57739	1.20327	0.172262	0.00695109	15.544	18.845	0	0
59	2018	11	12	0.693147	0.717006	4	1.23012	3	0.146898	0	0	0	0	0	1	0	0	1.09861	1.38629	1.60944	1.60944	1.60944	0.860851	3.29584	3.21888	4.05848	0.0972175	8.00537	3.12632	20.9252	0.307073	0.851659	0.0324643	0.0917384	0.580602	0.970184	0.219964	0.00321216	16.3845	18.9946	0	0
59	2019	11	12	0.693147	0.550397	13	0.481211	8	0.209203	1	0	0	0	0	1	0	0	0	0	0	0	0	0.480683	3.3322	3.2581	4.06788	0.0972175	7.97074	3.13114	21.0195	0.433951	0.90033	0.0301053	0.0733536	0.580519	1.04834	0.327602	0.00101505	15.9091	19.0779	0	0
59	2020	11	12	1.09861	0.509626	17	0.218643	19	0.312872	1	0	0	0	1	0	1	0	0	0	0	0	0	0.498824	3.3673	3.29584	4.0982	0.0966729	7.97728	3.13549	21.0506	0.285256	0.815559	0.0268415	0.0740893	0.561894	1.00394	0.269664	0.00271374	16.2505	19.1483	13.1224	0
59	2021	11	12	0	0	3	0.545856	17	0	1	0	0	0	1	0	1	0	0	0	0	0	0	0.950973	3.4012	3.3322	4.06871	0.0856271	7.96901	3.13897	21.1303	0.270497	0.744256	0.0221195	0.135784	0.562921	1.03946	0	0	16.8372	19.274	0	0
59	2022	11	12	0.693147	0.483709	15	0.0301059	14	0.530205	1	0	0	0	1	0	1	0	0	0	0	0	0	0.706567	3.43399	3.3673	3.98249	0.0795503	7.96728	3.14329	21.1933	0.250293	0.751601	0.0191593	0.13488	0.579344	1.0372	0	0	16.4177	19.3842	0	0
59	2023	11	12	0	0	19	0	26	0	1	0	0	0	1	0	1	0	0	0	0	0	0.693147	0.327087	3.46574	3.4012	3.95179	0.0412379	7.8973	3.14329	21.1087	0.262461	0.807123	0.0178959	0.126499	0.576012	0.994562	0	0	0	19.3177	0	0
60	2011	10	221	0	0	8	0.818525	0	0	0	0	0	0	0	0	0	0	0	0	0	0	1.09861	0.399078	2.99573	2.89037	3.85162	0	6.93537	3.07777	20.0325	0.169846	0.517246	0.0555965	0.271061	0.331301	0.973092	0.380404	0.00345011	0	0	0	0.61921
60	2012	10	221	0	0	2	0.550366	0	0	0	0	0	0	0	0	0	0	0	0	0.693147	0.693147	1.38629	0.312667	3.04452	2.94444	3.85808	0	7.17012	3.08053	20.0719	0.463022	0.843653	0.0230278	0.198863	0.444575	1.0221	0.110007	0.00334247	0	16.7168	0	0
60	2013	10	221	0	0	5	1.29314	0	0	0	0	0	0	0	0	0	0	0	0	0	0	0	0.672037	3.09104	2.99573	3.82504	0	7.09755	3.07685	20.1265	0.273444	0.761159	0.024355	0.212125	0.418113	1.01564	0.140375	0.00343204	0	16.8606	0	1.61228
60	2014	10	221	0	0	3	2.47453	0	0	0	0	0	0	0	0	0	0	0	0	0	0	1.09861	1.0692	3.13549	3.04452	3.85429	0	7.05272	3.07639	20.1306	0.293413	0.857958	0.0242125	0.222688	0.408351	1.31814	0.148756	0.00433694	0	16.7682	0	0
60	2015	10	221	0	0	3	0.681988	0	0	0	0	0	0	0	0	0	0	0	0	0	1.09861	1.09861	0.435009	3.17805	3.09104	3.79061	0	6.98657	3.08099	20.2899	0.411808	0.933403	0.0212849	0.199266	0.391799	1.99899	0.187814	0.00290024	0	16.715	0	0
60	2016	10	221	0	0	3	1.48414	0	0	0	0	0	0	0	0	0	0	0.693147	0.693147	0.693147	0.693147	1.38629	0.813502	3.21888	3.13549	3.808	0	6.91672	3.0915	21.5808	0.801068	1.123	0.0165827	0.167449	0.449105	1.67878	0.223971	0.00253002	0	16.7282	0	0
60	2017	10	221	1.38629	0.574838	17	1.05608	0	0	0	0	0	0	0	0	0	0	0	0	0	0.693147	0.693147	0.797568	3.2581	3.17805	3.81343	0	6.84907	3.09919	22.0067	0.676493	0.918763	0.0137471	0.148246	0.43565	1.19627	0.227675	0.00277116	14.5718	16.7712	0	0
60	2018	10	221	0	0	6	0.164016	0	0	0	0	0	0	0	0	0	0	0	0	0	1.09861	1.09861	0.167227	3.29584	3.21888	3.80521	0	6.81783	3.09603	20.2632	0.816892	1.27148	0.0143367	0.139491	0.377666	0.925476	0.31848	0.00285892	14.6419	16.881	0	0
60	2019	10	221	0	0	6	0.231694	0	0	0	0	0	0	0	0	0	0	0	0	1.09861	1.38629	1.79176	0.260178	3.3322	3.2581	3.8177	0	6.82002	3.09784	19.9747	0.739673	1.22109	0.0133436	0.126423	0.379645	1.02318	0.388506	0.00124308	15.8718	16.8842	0	0
60	2020	10	221	0	0	6	0.185846	0	0	0	0	0	0	0	0	0	0	0	0	0	0.693147	0.693147	0.280198	3.3673	3.29584	3.81527	0	6.83411	3.09964	19.886	0.708072	1.21193	0.0203417	0.114907	0.341951	0.932568	0.338147	0.00183194	15.4897	16.8908	0	0
60	2021	10	221	0.693147	0.528145	3	0.272928	0	0	0	0	0	0	0	0	0	0	0	0	0	1.09861	1.38629	1.21857	3.4012	3.3322	3.82977	0	6.81783	3.10009	20.0085	0.867106	1.20113	0.0196281	0.162232	0.315751	1.10302	0	0	14.1027	16.9194	0	0
60	2022	10	221	0	0	4	0	0	0	0	0	0	0	0	0	0	0	0.693147	1.09861	1.09861	1.38629	1.60944	0	3.43399	3.3673	3.80986	0	6.78559	3.10009	19.9658	1.14719	1.3988	0.0191073	0.158975	0.293875	1.02023	0	0	14.591	16.9487	0	0
60	2023	10	221	0	0	4	0	0	0	0	0	0	0	0	0	0	0	0	0	0	0	0	0	3.46574	3.4012	3.83264	0	6.72863	3.09784	20.0305	0.951888	1.22252	0.0194761	0.159819	0.304505	1.08918	0	0	0	16.9948	0	0
61	2011	27	54	0	0	0	0	0	0	0	0	0	0	0	1	0	0	0	0	0	1.60944	1.60944	0	2.99573	2.89037	3.95782	0.492071	6.92363	3.1104	20.3973	0.810081	1.09432	0.0782149	0.130905	0.540955	1.26963	0.25919	0.0147518	0	17.1506	0	0
61	2012	27	54	0	0	0	0	0	0	0	0	0	0	0	1	0	0	0	0	0	0	0	0	3.04452	2.94444	3.945	0.196882	7.28345	3.12413	20.6734	0.470975	1.01166	0.0765536	0.117625	0.474573	1.16042	0.264262	0.0154892	0	17.6991	0	0
61	2013	27	54	0	0	0	0	0	0	0	0	0	0	0	1	0	0	0	0	0	0	0.693147	0	3.09104	2.99573	3.93967	0.17185	7.32317	3.13419	20.7742	0.349611	0.693811	0.0619311	0.13107	0.39175	1.12707	0.282434	0.0155954	0	18.2324	0	0
61	2014	27	54	0	0	0	0	0	0	0	0	0	0	1	0	1	0.693147	3.04452	3.63759	3.8712	4.11087	4.15888	0	3.13549	3.04452	3.80846	0.170755	7.41878	3.13636	21.0488	0.495993	0.862006	0.059438	0.153799	0.4323	1.27487	0.288747	0.0131115	0	17.8698	12.2061	0
61	2015	27	54	0	0	0	0	0	0	0	0	0	0	1	0	1	0	0	0	1.09861	1.09861	1.09861	0	3.17805	3.09104	3.89427	0.156234	7.55956	3.14888	21.241	0.58248	0.911618	0.0517012	0.169344	0.415421	1.69814	0.29214	0.012954	0	17.2874	12.6115	0
61	2016	27	54	0	0	0	0	0	0	0	0	0	0	1	0	1	0	0	0.693147	0.693147	0.693147	0.693147	0	3.21888	3.13549	3.96347	0.126104	7.72798	3.17764	21.1576	0.450551	1.14518	0.0443948	0.100438	0.517682	1.05581	0.321734	0.0115116	0	17.9329	0	0
61	2017	27	54	0	0	0	0	0	0	0	0	0	0	1	0	1	0	0	0.693147	0.693147	0.693147	0.693147	0	3.2581	3.17805	4.11665	0.126104	7.7626	3.18138	21.3246	0.516322	1.01393	0.0433085	0.100873	0.438781	0	0.407436	0.0095344	17.4652	17.9456	0	0
61	2018	27	54	0	0	0	0	0	0	0	0	0	0	1	0	1	0	0	0	0	0	0	0	3.29584	3.21888	4.04902	0.126104	7.76642	3.18055	21.6282	0.36172	0.825176	0.0422651	0.123472	0.414101	0.770552	0.446747	0.00812982	17.0172	18.248	0	0
61	2019	27	54	0	0	0	0	0	0	0	0	0	0	1	0	1	0	0	0	0	1.09861	1.09861	0	3.3322	3.2581	3.98353	0.126104	7.85903	3.18221	21.6174	0.114967	0.7836	0.0432683	0.116534	0.441537	0.824498	0.529733	0.00184458	17.072	19.1587	0	0
61	2020	27	54	0	0	0	0	0	0	0	0	0	0	1	0	1	0	0.693147	0.693147	1.09861	1.09861	1.09861	0	3.3673	3.29584	4.01381	0.0831456	8.05484	3.18013	21.5119	0.0734791	0.682503	0.0389553	0.172217	0.410142	1.00521	0.476924	0.00461543	17.8145	19.2914	0	0
61	2021	27	54	0	0	0	0	0	0	0	0	0	0	1	0	1	1.09861	3.46574	4.20469	4.47734	4.80402	4.97673	0	3.4012	3.3322	3.96561	0.0278097	7.85941	3.17178	21.4455	0.110889	0.528109	0.0532962	0.194611	0.35081	0.906423	0	0	17.062	18.8337	0	0
61	2022	27	54	0	0	0	0	0	0	0	0	0	0	1	0	1	0	0	0	0	0	0	0	3.43399	3.3673	3.97047	0.0322736	7.7178	3.16632	21.2993	0.0779661	0.445943	0.0457379	0.196708	0.294918	0.871536	0	0	16.9195	18.7733	0	0
61	2023	27	54	0	0	0	0	0	0	0	0	0	0	1	0	1	0.693147	1.79176	1.79176	2.07944	2.07944	2.07944	0	3.46574	3.4012	3.92488	0.0322736	7.65397	3.16632	21.1143	0.0784368	0.460061	0.0669949	0.184957	0.291821	0.894844	0	0	0	18.6891	0	0
62	2011	14	106	0	0	0	0	0	0	0	0	0	0	0	0	0	0	0	0	1.60944	1.94591	2.07944	0	2.94444	2.89037	4.11818	0.00129916	7.50439	3.18842	22.8548	0.470245	0.824547	0.0258929	0.0780151	0.536124	1.34583	0.0504692	0.00167152	0	17.7874	0	0
62	2012	14	106	0	0	2	0.96314	0	0	0	0	0	0	0	0	0	0	0	0.693147	0.693147	1.94591	2.19722	0.496137	2.99573	2.94444	4.12552	0.0915759	7.52994	3.19745	23.1705	0.789681	0.995035	0.0178949	0.0621059	0.598211	1.51483	0.0689796	0.00175226	0	18.0669	0	0
62	2013	14	106	0	0	0	0	0	0	0	0	1	0	0	0	0	0	0	0	0	0	0	0	3.04452	2.99573	4.1203	0.171513	7.51043	3.19212	23.0681	1.01022	1.32112	0.0187344	0.0778088	0.581478	1.18782	0.0723023	0.00185593	0	18.1763	0	0
62	2014	14	106	0	0	0	0	0	0	0	0	1	0	0	0	0	0	0	0	0	0	0	0	3.09104	3.04452	4.09639	0.152034	7.55486	3.19048	22.401	0.878074	1.1403	0.018912	0.0792658	0.561414	1.23155	0.0991094	0.00204053	0	17.8294	0	0
62	2015	14	106	0	0	0	0	0	0	0	0	1	0	0	0	0	0	0	0	0	0	0	0	3.13549	3.09104	4.16214	0.0446865	7.39203	3.19048	22.6548	0.834786	1.2239	0.0183094	0.0808867	0.537132	1.41054	0.122311	0.00201557	0	18.0596	0	0
62	2016	14	106	0	0	0	0	0	0	0	0	1	0	0	0	0	0	0	0	0	0	0	0	3.17805	3.13549	4.17014	0.0446865	7.60589	3.19212	22.84	1.07649	1.36646	0.0170597	0.0826909	0.53548	1.51944	0.16005	0.0018139	0	18.0836	0	0
62	2017	14	106	0	0	0	0	0	0	0	0	1	0	0	0	0	0	0	0	0	0	0	0	3.21888	3.17805	4.10431	0.0427721	7.80466	3.20721	23.0646	1.07662	1.28741	0.0116271	0.0556173	0.543636	1.78192	0.187547	0.00321945	17.1146	18.2559	0	0
62	2018	14	106	0	0	0	0	0	0	0	0	1	0	0	0	0	0	0	0	0	0	0	0	3.2581	3.21888	4.17852	0.0427721	7.96589	3.21246	23.2925	1.00411	1.18315	0.0102097	0.044544	0.52203	1.35356	0.212895	0.00150132	16.9974	18.2621	0	0
62	2019	14	106	0	0	3	0.695083	1	1.67363	0	0	1	0	0	0	0	0	0	0	0	0	0	0.63736	3.29584	3.2581	4.16671	0.0397975	8.07993	3.22247	23.4843	0.890721	1.05332	0.0114225	0.0511873	0.44731	1.74086	0.267098	0.00105465	17.599	18.2796	0	0
62	2020	14	106	0.693147	0.412959	7	0.477891	5	0.339689	0	0	1	0	0	0	0	0.693147	1.60944	1.60944	1.60944	1.60944	1.60944	0.605178	3.3322	3.29584	4.17565	0.0397975	8.11103	3.23001	23.5358	0.913542	1.08557	0.0731557	0.179587	0.449883	2.37931	0.236802	0.00165392	17.2827	18.5377	0	0
62	2021	14	106	0.693147	0.457311	35	0.257332	27	0.641868	0	0	1	0	0	0	0	0	0	0	0	0	0	0.638362	3.3673	3.3322	4.17786	0.0391246	8.14177	3.23829	23.7506	0.799449	1.01626	0.058567	0.171603	0.479337	2.29773	0	0	17.7729	18.9462	0	0
62	2022	14	106	0	0	26	0.0868438	81	0.412382	0	0	1	0	0	0	0	0	0	0	0	0	1.38629	0.965506	3.4012	3.3673	4.17844	0.0665365	8.19035	3.24493	23.9471	0.979964	1.17122	0.0582717	0.159009	0.502557	2.04477	0	0	17.4135	19.1446	0	0
62	2023	14	106	0	0	75	0	50	0.238691	1	0	1	0	0	0	0	0	0	0	0	0.693147	0.693147	0.40283	3.43399	3.4012	4.17115	0.0655068	8.2351	3.25308	24.1322	1.27287	1.47015	0.0522926	0.127586	0.54036	1.7045	0	0	0	19.4045	0	0
63	2011	24	23	0	0	0	0	2	0	0	0	0	0	0	1	0	0	0	0	0	0	0	0	2.89037	2.89037	3.46869	0	8.09438	3.12588	21.8667	0.378557	0.753998	0.0303109	0.139274	0.447817	0.80298	0.235551	0.00163727	0	15.7115	0	0
63	2012	24	23	0	0	0	0	6	0.376021	0	0	0	0	0	1	0	0	0	0	0.693147	0.693147	0.693147	0	2.94444	2.94444	3.50184	0	8.06527	3.12939	21.8069	0.44838	0.758324	0.0272416	0.166894	0.441511	0.822242	0.245003	0.00163466	0	18.5341	0	0
63	2013	24	23	0	0	2	0.269404	16	0.236282	0	0	0	1	1	0	1	0	0	0	0	0	1.09861	0.182013	2.99573	2.99573	3.5493	0	8.06117	3.12851	21.7974	0.439964	0.773703	0.0273058	0.18533	0.45732	0.896504	0.259011	0.00170169	0	18.6627	10.9367	0
63	2014	24	23	0	0	2	0	8	0.215327	0	0	0	1	1	0	1	0.693147	0.693147	1.09861	1.38629	1.38629	1.38629	0	3.04452	3.04452	3.57937	0	8.02976	3.13026	21.6355	0.353009	0.772066	0.0324478	0.166254	0.445156	0.991556	0.276526	0.00140879	0	18.316	9.21044	0
63	2015	24	23	0	0	0	0	12	0.115051	0	0	0	1	1	0	1	0	0.693147	0.693147	0.693147	0.693147	0.693147	0	3.09104	3.09104	3.56946	0	8.18507	3.13114	21.6474	0.392316	0.857161	0.0313979	0.15835	0.459326	1.0935	0.289202	0.00131651	0	18.1717	12.1227	0
63	2016	24	23	0	0	3	0.0989427	14	0.493265	0	0	0	1	1	0	1	0	0	0.693147	1.09861	1.09861	1.09861	0.0803993	3.13549	3.13549	3.65249	0	8.14931	3.13723	21.5488	0.393057	0.83849	0.0264705	0.138582	0.444427	0.961518	0.420543	0.00130872	0	18.1826	11.2898	0
63	2017	24	23	0	0	0	0	5	0.558869	0	0	0	1	1	0	1	0	0	0	0.693147	1.09861	1.09861	0	3.17805	3.17805	3.52917	0	8.14119	3.13723	21.6108	0.227966	0.811965	0.0285155	0.140067	0.449751	0.758622	0.480795	0.00131226	15.9505	18.1621	0	0
63	2018	24	23	0	0	1	0	8	0.0550868	0	0	0	1	1	0	1	0	1.09861	1.60944	1.94591	1.94591	1.94591	0	3.21888	3.21888	3.52925	0	8.06684	3.13506	21.4837	0.408111	0.817182	0.0286574	0.134733	0.498536	0.661859	0.483689	0.00112854	15.6547	18.0947	0	0
63	2019	24	23	0	0	0	0	9	0.371917	0	0	0	1	1	0	1	0	2.3979	3.21888	3.71357	4.12713	4.29046	0	3.2581	3.2581	3.53446	0	8.01003	3.13419	21.4391	0.364268	0.864351	0.0281763	0.123276	0.48536	0.701903	0.559617	0.000596509	15.4855	18.0085	0	0
63	2020	24	23	0	0	0	0	9	0.566149	0	0	0	1	1	0	1	0.693147	2.30259	3.04452	3.2581	3.4012	3.55535	0	3.29584	3.29584	3.56725	0	7.95997	3.13983	21.5546	0.346251	0.784092	0.0394034	0.108762	0.477455	0.729848	0.523248	0.000884007	15.8708	18.0958	0	0
63	2021	24	23	0	0	3	0	15	0.315099	0	0	0	1	1	0	1	0	1.38629	2.30259	2.99573	3.43399	3.85015	0	3.3322	3.3322	3.72862	0	7.9248	3.14845	21.6203	0.300171	0.911556	0.0314231	0.0796408	0.48602	0.720826	0	0	15.7076	18.227	0	0
63	2022	24	23	0	0	18	0.0250882	26	0	0	0	0	1	1	0	1	0	0.693147	2.07944	2.56495	3.43399	3.82864	0.359372	3.3673	3.3673	3.59796	0	7.88495	3.15188	21.5035	0.396632	0.867542	0.0297093	0.129237	0.438289	0.651762	0	0	15.7705	18.2129	11.6953	0
63	2023	24	23	0	0	2	0	19	0	0	0	0	1	1	0	1	0.693147	1.60944	2.70805	3.21888	3.71357	4.00733	0	3.4012	3.4012	3.5821	0	7.85322	3.15103	21.4914	0.503459	0.883495	0.0283678	0.123054	0.445585	0.689409	0	0	0	18.3191	0	0
64	2011	19	54	0	0	0	0	0	0	0	0	0	0	0	0	0	1.38629	2.07944	3.04452	3.49651	3.82864	4.04305	0	2.94444	2.89037	4.21801	0	8.96047	3.19048	23.1405	0.657923	0.905271	0.0722481	0.178122	0.452642	0.564723	0.25919	0.0147518	0	18.7571	0	0
64	2012	19	54	0	0	0	0	0	0	0	0	0	0	0	0	0	0	1.60944	1.60944	1.60944	1.60944	1.60944	0	2.99573	2.94444	4.14397	0	9.01954	3.18883	22.8588	0.589328	0.906808	0.0813117	0.20962	0.399867	0.521002	0.264262	0.0154892	0	19.7497	0	0
64	2013	19	54	0	0	0	0	0	0	0	0	0	0	0	0	0	0	0	0	0	0	0	0	3.04452	2.99573	4.16595	0	9.09751	3.19253	23.0491	0.431673	0.771001	0.0920968	0.214367	0.362148	0.57067	0.282434	0.0155954	0	20.0398	0	0
64	2014	19	54	0	0	0	0	0	0	0	0	0	0	0	0	0	0	0	0	0	0	0	0	3.09104	3.04452	4.1259	0	9.15831	3.19867	23.2371	0.326419	0.646664	0.0928845	0.186946	0.361757	0.659976	0.288747	0.0131115	0	20.334	0	0
64	2015	19	54	0	0	0	0	0	0	0	0	0	0	0	0	0	0	0	1.09861	1.94591	2.19722	2.30259	0	3.13549	3.09104	4.00054	0.00359354	9.1581	3.20193	23.2231	0.284873	0.599063	0.0852993	0.164975	0.367281	0.716276	0.29214	0.012954	0	19.9659	0	0
64	2016	19	54	0	0	0	0	0	0	0	0	0	0	0	0	0	0	0.693147	1.09861	1.79176	2.30259	2.99573	0	3.17805	3.13549	3.99878	0.000299955	9.17108	3.20356	23.377	0.218394	0.470185	0.0832762	0.158094	0.310771	0.670246	0.321734	0.0115116	0	20.395	0	0
64	2017	19	54	0	0	0	0	0	0	0	0	0	0	0	0	0	0	1.09861	1.38629	1.60944	1.60944	1.94591	0	3.21888	3.17805	4.00928	0.000299955	9.01067	3.19786	23.0256	0.224554	0.527528	0.0852865	0.149233	0.312877	0.66963	0.407436	0.0095344	18.2852	20.3138	0	0
64	2018	19	54	0	0	0	0	0	0	0	0	0	0	0	0	0	0	0	0	0	0	0	0	3.2581	3.21888	3.9891	0	8.74497	3.1847	22.3906	0.101089	0.378458	0.0958237	0.236416	0.246973	0.588826	0.446747	0.00812982	17.7118	20.6697	0	0
64	2019	19	54	0	0	0	0	0	0	0	0	0	0	0	0	0	0	0	0.693147	0.693147	1.09861	1.38629	0	3.29584	3.2581	3.95533	0	8.20412	3.18221	22.2986	0.25597	0.432595	0.116024	0.247511	0.259857	0.563479	0.529733	0.00184458	18.3792	20.3359	0	0
64	2020	19	54	0	0	0	0	0	0	0	0	0	0	0	0	0	0	0	0	0	0	0	0	3.3322	3.29584	3.90703	0	8.04655	3.17555	21.0936	0.221361	0.47936	0.150407	0.257491	0.300664	0.723201	0.476924	0.00461543	18.1959	19.2756	0	0
64	2021	19	54	0	0	0	0	0	0	0	0	0	0	0	0	0	0	0	0	0	0	0	0	3.3673	3.3322	3.80714	0	7.69984	3.17095	21.3175	0.342321	0.539767	0.134263	0.240316	0.327604	0.961899	0	0	17.3674	18.8281	0	0
64	2022	19	54	0	0	0	0	0	0	0	0	0	0	0	0	0	0	0	0	0	0	0	0	3.4012	3.3673	3.76935	0	7.5999	3.15955	21.6025	0.409709	0.526175	0.1316	0.249159	0.379449	1.02142	0	0	18.1807	19.2067	0	0
64	2023	19	54	0	0	0	0	0	0	0	0	0	0	0	0	0	0	0	0	0	0	0	0	3.43399	3.4012	3.7726	0	7.60887	3.16632	21.6725	0.407434	0.558103	0.0982477	0.196095	0.452374	1.0003	0	0	0	18.7567	0	0
65	2011	32	79	0	0	0	0	0	0	0	0	0	0	0	0	0	0	0	0	0	0	0	0	2.94444	2.89037	3.27422	0.0254728	7.63916	3.07408	19.7749	0.09773	0.353355	0.167356	0.294714	0.318183	1.32479	0.158948	0.00189201	0	0	0	0
65	2012	32	79	0	0	0	0	0	0	0	0	0	0	0	0	0	0	0	0	0	0	0	0	2.99573	2.94444	3.21694	0.0254728	6.10032	3.07454	19.9662	0.156374	0.401489	0.0927469	0.0957555	0.273336	1.28442	0.260718	0.00209441	0	14.0545	0	0
65	2013	32	79	0	0	0	0	0	0	0	0	0	0	0	0	0	0	0	0.693147	0.693147	0.693147	1.09861	0	3.04452	2.99573	3.9368	0.00955421	6.11147	3.09603	19.9272	0.709825	1.17593	0.0590497	0.071579	0.261506	1.18011	0.191875	0.00205843	0	15.0275	0	0
65	2014	32	79	0	0	0	0	0	0	0	0	0	0	0	0	0	1.09861	1.94591	1.94591	2.3979	2.3979	2.3979	0	3.09104	3.04452	4.06309	0.00488803	6.44095	3.09558	19.9812	0.300161	1.06478	0.0598893	0.360088	0.226473	1.31327	0.268294	0.00214164	0	15.9074	0	0
65	2015	32	79	0	0	0	0	0	0	0	0	0	0	0	0	0	0	0	0.693147	0.693147	0.693147	1.09861	0	3.13549	3.09104	4.07112	1.06915	6.47235	3.10906	19.8023	1.19953	1.53969	0.058201	0.286218	0.407611	1.42395	0.243126	0.00201438	0	15.9195	0	0
65	2016	32	79	0	0	0	0	0	0	0	0	0	0	0	0	0	0	0	0	0	0	0	0	3.17805	3.13549	4.07109	1.06915	6.30079	3.09919	19.975	0.730579	1.50843	0.061666	0.340326	0.338703	1.70117	0.341548	0.0019755	0	15.9	0	0
65	2017	32	79	0	0	0	0	0	0	0	0	0	0	0	0	0	0	0	0	0.693147	1.60944	2.07944	0	3.21888	3.17805	4.12862	0.891506	6.19032	3.08694	19.9788	0.749497	1.86201	0.0771601	0.201674	0.370903	1.98432	0.318224	0.0035769	16.0494	15.8178	0	0
65	2018	32	79	0	0	0	0	0	0	0	0	0	0	0	0	0	0	0.693147	1.60944	1.60944	2.07944	2.48491	0	3.2581	3.21888	3.94077	0.00488803	5.46383	3.10144	19.8297	0.619274	1.11322	0.0202702	0.0409087	0.305876	1.06093	0.359184	0.00181793	13.6633	15.2097	0	0
65	2019	32	79	0	0	0	0	0	0	0	0	0	0	0	0	0	1.09861	1.79176	2.48491	2.56495	3.04452	3.09104	0	3.29584	3.2581	3.99668	1.19198	5.45104	3.09919	20.0192	0.446986	1.05621	0.0173309	0.0372486	0.294037	1.21065	0.363321	0.000885892	14.1219	16.8685	0	0
65	2020	32	79	0	0	0	0	0	0	0	0	0	0	0	0	0	0.693147	1.79176	2.07944	2.07944	2.3979	2.63906	0	3.3322	3.29584	3.97144	1.19049	5.63121	3.10861	20.0593	1.18644	1.69073	0.00689915	0.0163624	0.407698	1.24441	0.355925	0.00116523	16.5353	17.2863	0	0
65	2021	32	79	0	0	0	0	0	0	0	0	0	0	0	0	0	0	0	1.94591	2.19722	2.30259	2.48491	0	3.3673	3.3322	3.88935	1.2557	5.78996	3.10638	20.1064	0.361917	1.74546	0.00442619	0.0209578	0.383845	1.38581	0	0	16.2891	17.7403	0	0
65	2022	32	79	0	0	0	0	0	0	0	0	0	0	0	0	0	0.693147	1.38629	2.07944	2.19722	2.19722	2.3979	0	3.4012	3.3673	3.92654	1.25176	6.10702	3.10995	19.9144	0.481703	1.78095	0.00544316	0.0283824	0.374513	1.19693	0	0	16.1496	18.1038	0	0
65	2023	32	79	0	0	0	0	0	0	0	0	0	0	0	0	0	1.60944	2.83321	2.83321	3.29584	3.29584	3.29584	0	3.43399	3.4012	3.96414	1.2233	6.1203	3.10593	19.594	0.980246	1.8974	0.005472	0.0341173	0.380872	1.19749	0	0	0	18.364	0	0
66	2011	19	172	0	0	0	0	2	0.78371	0	0	0	0	0	1	0	0	0	1.38629	1.79176	2.48491	2.83321	0	2.99573	2.63906	3.64089	0.0118298	8.58317	3.16927	22.4979	0.261528	0.86908	0.0310325	0.158031	0.436409	1.21408	0.281986	0.00217733	0	0	0	0
66	2012	19	172	0	0	2	1.23832	2	0.676837	0	0	0	0	0	1	0	0	0	0	0	0.693147	0.693147	0.602072	3.04452	2.70805	3.86753	0.00667765	8.55256	3.18346	22.3358	0.815084	1.32485	0.0250369	0.119615	0.439046	1.01782	0.262856	0.00215289	0	18.9052	0	0
66	2013	19	172	0	0	7	1.23156	4	0.295352	0	0	0	0	1	0	1	0	0	0	0	0	0	0.648459	3.09104	2.77259	3.78864	0.00667765	8.545	3.19006	22.4441	0.604519	1.21261	0.0271841	0.106622	0.453288	1.14366	0.266665	0.00183931	0	19.1707	12.2061	0
66	2014	19	172	0	0	9	0.122199	7	0.421866	0	0	0	0	1	0	1	0	0	0	0.693147	1.60944	1.60944	0.090271	3.13549	2.83321	3.81179	0.00667765	8.54384	3.19458	22.5724	0.543849	1.19766	0.0248038	0.0890717	0.421785	1.04987	0.279379	0.00186684	0	19.5576	0	0
66	2015	19	172	0	0	10	0.730701	8	0.448698	0	0	0	0	1	0	1	0	0	1.09861	1.60944	2.07944	2.19722	0.459892	3.17805	2.89037	3.86498	0.0103463	8.52318	3.19786	22.471	0.717863	1.29474	0.0227033	0.137823	0.434191	1.00235	0.292877	0.00188969	0	19.4753	0	0
66	2016	19	172	0	0	29	0.747188	18	0.617177	0	0	0	0	1	0	1	0	0	0.693147	0.693147	1.60944	1.94591	0.489946	3.21888	2.94444	3.86066	0.0103463	8.55853	3.20153	22.5831	0.790732	1.31408	0.0199124	0.132598	0.454022	0.906666	0.443307	0.00180721	0	19.5819	0	0.780147
66	2017	19	172	0	0	16	0.870583	32	0.611263	0	0	0	0	1	0	1	0	0	0.693147	0.693147	0.693147	2.07944	0.594847	3.2581	2.99573	3.7831	0.0103463	8.59637	3.20802	22.9224	0.522196	1.24088	0.0166968	0.12024	0.46728	0.855521	0.47621	0.00313889	17.5142	19.785	0	0
66	2018	19	172	0.693147	0.36241	15	0.349901	26	0.525443	0	0	0	0	1	0	1	0	1.09861	1.60944	1.94591	2.63906	2.83321	0.328091	3.29584	3.04452	3.862	0.0105442	8.61668	3.20923	22.8891	0.483041	1.31115	0.0154313	0.121854	0.451857	0.701959	0.514455	0.0014965	17.6951	19.8151	0	0
66	2019	19	172	1.38629	0.634907	17	0.490647	15	0.743833	0	0	0	0	1	0	1	0	0.693147	1.09861	1.94591	2.48491	2.83321	0.650367	3.3322	3.09104	3.87296	0.0105442	8.6019	3.21487	22.8962	0.128324	1.03514	0.0178134	0.112216	0.441512	0.703932	0.640793	0.000797361	18.3282	19.8508	0	0
66	2020	19	172	3.17805	0.670839	61	0.517932	52	0.702243	0	0	0	0	1	0	1	0	1.09861	1.60944	2.07944	2.3979	2.56495	1.12849	3.3673	3.13549	3.88179	0.230953	8.5923	3.22008	23.2792	0.112006	0.982016	0.0164775	0.10019	0.464966	0.740862	0.582216	0.0011592	18.2018	20.0932	0	0
66	2021	19	172	1.79176	0.568356	71	0.242176	58	0.543274	0	0	0	0	1	0	1	0	1.38629	1.60944	1.79176	2.30259	2.30259	0.777257	3.4012	3.17805	3.75196	0.220179	8.58317	3.22087	23.3394	0.135641	0.966823	0.0156292	0.0996924	0.44592	0.695789	0	0	18.0821	20.2048	0	0
66	2022	19	172	0	0	60	0.00752646	60	0.494858	0	0	0	0	1	0	1	0	1.79176	2.48491	2.56495	2.77259	2.89037	0.732396	3.43399	3.21888	3.74752	0.220259	8.68101	3.22167	23.2672	0.217622	0.828392	0.0169476	0.124115	0.407748	0.665174	0	0	18.5298	20.1811	13.9421	0
66	2023	19	172	0	0	62	0	48	0	0	0	0	0	1	0	1	0	1.38629	1.60944	1.94591	2.30259	2.56495	0.467039	3.46574	3.2581	3.74508	0.131554	8.65869	3.22127	23.1296	0.253615	0.967483	0.0171186	0.132221	0.397846	0.57511	0	0	0	20.3196	0	0
67	2011	11	27	0	0	4	2.68476	6	0.587782	0	0	0	0	0	1	0	1.38629	2.19722	2.19722	2.48491	2.48491	2.48491	0.958842	3.17805	2.83321	3.52185	0	6.61874	3.04785	19.9907	0.291785	0.760816	0.0485073	0.0972283	0.544346	1.32188	0.15119	0.00406327	0	15.1456	0	0
67	2012	11	27	0	0	2	0.412774	5	0.54147	0	0	0	0	0	1	0	0	0	0	0	0	0	0.243181	3.21888	2.89037	3.55279	0	6.57647	3.04738	19.8994	0.3348	0.768429	0.0468588	0.0874659	0.54571	1.20793	0.149948	0.00422751	0	16.1978	0	0
67	2013	11	27	0	0	2	0	5	0.661589	0	0	0	0	0	1	0	0	0.693147	0.693147	1.09861	1.38629	1.38629	0	3.2581	2.94444	3.69921	0	6.94601	3.045	19.8376	0.30768	0.909875	0.0408905	0.081072	0.601201	1.3651	0.196937	0.00448666	0	16.2644	0	0
67	2014	11	27	0	0	3	1.74134	3	0.902324	0	0	0	0	0	1	0	0	1.38629	1.60944	1.79176	2.19722	2.56495	0.852801	3.29584	2.99573	3.62822	0	7.06902	3.04927	19.9786	0.302347	0.865274	0.0373594	0.0674661	0.607939	0	0.215208	0.00477568	0	16.0705	0	0
67	2015	11	27	0.693147	0.797254	26	1.41644	20	0.800753	0	0	0	0	0	1	0	1.79176	2.63906	2.94444	3.43399	3.73767	3.85015	0.911428	3.3322	3.04452	3.88402	0	6.98193	3.0488	19.8908	0.218209	0.876109	0.0389274	0.0634188	0.610314	0	0.328382	0.00471369	0	16.3536	0	1.46916
67	2016	11	27	0	0	0	0	15	0.300248	0	0	0	0	0	1	0	0	0	0	0	0	0	0	3.3673	3.09104	3.87498	0	6.98286	3.05069	19.9358	0.227355	0.866763	0.0360214	0.0577527	0.614762	2.19695	0.375597	0.00453367	0	16.4781	0	0
67	2017	11	27	1.09861	0.565875	5	1.05244	7	0.149697	0	0	0	0	0	1	0	0	0	0	0.693147	1.09861	1.09861	1.00572	3.4012	3.13549	4.00921	0	6.9976	3.05117	19.7825	0.192952	0.856801	0.0353575	0.0640718	0.611574	2.0435	0.391012	0.00550918	15.6077	16.4145	0	0
67	2018	11	27	1.38629	0.477168	3	2.29623	5	0.705111	0	0	0	0	0	1	0	0	0.693147	0.693147	0.693147	1.09861	1.38629	1.26647	3.43399	3.17805	3.94508	0	6.89163	3.05447	19.8716	0.226036	0.832395	0.0364312	0.0724286	0.612159	1.66739	0.382774	0.0042235	15.7061	16.4966	0	0
67	2019	11	27	0.693147	1.00909	6	0.0579236	11	0.507159	0	0	0	0	0	1	0	0	0	0.693147	1.09861	1.60944	1.94591	0.82134	3.46574	3.21888	3.79481	0	6.6107	3.05636	19.8892	0.266323	0.820662	0.0349916	0.0710296	0.622365	1.54993	0.444646	0.00307927	14.9552	16.9461	0	0
67	2020	11	27	0	0	0	0	4	1.06153	0	0	0	0	0	1	0	0	0	0	0	1.09861	1.09861	0	3.49651	3.2581	3.89358	0	6.40357	3.045	19.9999	0.353237	0.997751	0.0343802	0.0858933	0.611449	1.45973	0.422347	0.00386041	15.105	17.1066	0	0
67	2021	11	27	0	0	4	0.102348	7	0.900283	0	0	0	0	0	1	0	0	0	0	0	0	1.09861	0.260665	3.52636	3.29584	3.82551	0	6.12905	3.04738	19.924	0.30747	1.02908	0.0315113	0.0989282	0.606642	1.56122	0	0	15.2219	17.0258	0	0
67	2022	11	27	0	0	3	0	4	0	1	0	0	0	1	0	1	0	0	0	0	0	0	0.86262	3.55535	3.3322	3.84709	0	6.16121	3.05117	19.9165	0.29505	1.00955	0.0278972	0.0986437	0.613918	1.45753	0	0	15.8718	17.217	11.4938	0
67	2023	11	27	0	0	2	0	3	0	1	0	0	0	1	0	1	0	0	0	0	0	0	0	3.58352	3.3673	3.89306	0	6.1506	3.05306	20.0217	0.300559	1.03246	0.0257408	0.0922893	0.616132	1.72598	0	0	0	17.1777	0	0
68	2011	26	50	0	0	0	0	0	0	0	0	0	0	0	1	0	0	0	0	0	0	0	0	2.77259	2.77259	3.61373	0.0154796	9.07738	3.16463	22.743	0.130444	0.630426	0.0187717	0.229062	0.466083	0.708422	0.165098	0.00330923	0	0	0	0
68	2012	26	50	0	0	9	0.764397	1	2.03051	0	0	0	0	0	1	0	0	0	0	0	0	0.693147	0.411986	2.83321	2.83321	3.6685	0.0154796	9.08228	3.16252	22.6098	0.162667	0.582647	0.0276842	0.274352	0.454616	0.699935	0.195425	0.00308666	0	19.1917	0	0
68	2013	26	50	0	0	3	0.808212	5	0.661589	0	0	0	0	0	1	0	0	0	0	0	0	0.693147	0.469309	2.89037	2.89037	3.60502	0.0154796	9.08466	3.16758	22.5916	0.129082	0.527692	0.0429896	0.237382	0.41619	0.702585	0.222719	0.00287782	0	19.1164	0	0
68	2014	26	50	0	0	0	0	11	0.984354	0	0	0	0	0	1	0	0	1.09861	1.79176	1.94591	1.94591	1.94591	0	2.94444	2.94444	4.09748	0.00975229	8.97411	3.17805	22.4395	0.254436	0.632159	0.0331243	0.275184	0.444297	0.738157	0.243409	0.00259814	0	18.957	0	0
68	2015	26	50	0	0	2	0.14614	2	0	0	0	0	0	0	1	0	0	0	0	0	0	0	0.11045	2.99573	2.99573	3.39244	0.00975229	8.93682	3.18387	22.2779	0.414391	0.666874	0.0283348	0.26881	0.439729	0.780762	0.261957	0.00251324	0	18.8709	0	0
68	2016	26	50	0	0	3	0.395771	3	0.900745	0	0	0	0	1	0	1	0	0	0	0	0	0	0.28884	3.04452	3.04452	3.39185	0.00975229	8.79164	3.18097	22.4438	0.325401	0.636227	0.0285117	0.309415	0.411921	0.740425	0.271814	0.00248157	0	18.8455	12.6115	0
68	2017	26	50	0	0	3	0.10318	3	0.465724	0	0	0	0	1	0	1	0	0	0	0.693147	0.693147	0.693147	0.0919649	3.09104	3.09104	3.40871	0.00975229	8.7167	3.17805	22.6634	0.150524	0.534513	0.0298733	0.323696	0.382946	0.707547	0.307848	0.00290339	16.5844	18.9899	0	0
68	2018	26	50	0.693147	1.04187	15	0.131213	6	0.220347	0	0	0	0	1	0	1	0	0	0	0	0	0	0.478919	3.13549	3.13549	3.41493	0.00975229	8.75432	3.18097	22.6439	0.137139	0.541871	0.0272571	0.310229	0.409559	0.653374	0.380127	0.00203612	16.6551	19.0612	0	0
68	2019	26	50	0.693147	0.550397	7	0.645434	4	0.139469	0	0	0	0	1	0	1	0	0	0	0	0	0	0.603115	3.17805	3.17805	3.41049	0.00359354	8.70831	3.18138	22.5886	0.19419	0.54665	0.0210352	0.273179	0.425593	0.68791	0.411889	0.00284656	16.5814	19.0625	0	0
68	2020	26	50	0	0	17	0.240507	12	0.0707686	0	0	0	0	1	0	1	0	0	0	0	0	0	0.349605	3.21888	3.21888	3.38974	0.227773	8.72128	3.18511	22.6415	0.247935	0.580838	0.0204005	0.282723	0.367994	0.70848	0.377497	0.00170184	16.5615	19.1252	0	0
68	2021	26	50	0	0	4	0.204696	7	0.450141	0	0	0	0	1	0	1	0	0	0	0	0	0	0.46724	3.2581	3.2581	3.61756	0.193344	8.72826	3.18965	22.7165	0.254026	0.600442	0.0280003	0.30656	0.379673	0.691051	0	0	17.2518	19.143	0	0
68	2022	26	50	0	0	20	0	18	1.64953	0	0	0	0	1	0	1	0	0	0.693147	1.38629	1.38629	1.60944	0.231771	3.29584	3.29584	3.57664	0.188221	8.75826	3.19786	22.8562	0.392058	0.744839	0.0259435	0.292341	0.409536	0.661896	0	0	16.8881	19.389	0	0
68	2023	26	50	0	0	11	0	11	2.16992	0	0	0	0	1	0	1	0	1.79176	1.79176	1.94591	1.94591	1.94591	1.07657	3.3322	3.3322	3.71103	0.321359	8.81715	3.20275	22.9852	0.308574	0.601826	0.023739	0.300465	0.388616	0.699243	0	0	0	19.5931	0	0
69	2011	27	62	0	0	0	0	0	0	0	0	0	0	0	0	0	0	0	0	0	0	0	0	2.94444	2.77259	3.89898	0	7.52402	3.05494	19.6547	0.109664	0.466948	0.201024	0.246679	0.322703	1.50923	0.0424195	0.0022625	0	0	0	0
69	2012	27	62	0	0	0	0	0	0	0	0	0	0	0	0	0	0	0	0	0	0	0	0	2.99573	2.83321	3.86162	0	7.57866	3.06199	19.7111	0.551663	0.910311	0.171383	0.209401	0.441573	1.52035	0.0654462	0.00249542	0	14.647	0	0
69	2013	27	62	0	0	4	0.134702	0	0	0	0	0	0	0	0	0	0	0	1.38629	1.79176	1.94591	1.94591	0.0951417	3.04452	2.89037	3.91539	0	7.52941	3.05069	19.3607	0.207504	0.583372	0.234387	0.199958	0.41021	1.96857	0.0771213	0.00244811	0	14.7743	0	0
69	2014	27	62	0	0	0	0	0	0	0	0	0	0	0	0	0	0	1.09861	1.60944	1.94591	2.63906	2.77259	0	3.09104	2.94444	3.92459	0	7.41156	3.05353	19.1293	0.140063	0.512403	0.235888	0.212664	0.360815	2.04625	0.0803645	0.00271085	0	15.2894	0	0
69	2015	27	62	0	0	1	0.584561	0	0	0	0	0	0	0	0	0	0	2.19722	2.19722	2.19722	2.19722	2.19722	0.383303	3.13549	2.99573	3.94266	0	7.40184	3.05353	19.5015	0.191329	0.494421	0.281801	0.222035	0.340876	2.44201	0.0883603	0.00269233	0	15.3872	0	0
69	2016	27	62	0	0	0	0	0	0	0	0	0	0	0	0	0	0	0	0	0	0	0	0	3.17805	3.04452	3.93493	0	7.50274	3.05683	19.5757	0.393282	0.617894	0.240473	0.203886	0.37216	2.14441	0.109586	0.00267372	0	15.5991	0	0
69	2017	27	62	0	0	0	0	0	0	0	0	0	0	0	0	0	0	0	0.693147	1.38629	1.79176	1.94591	0	3.21888	3.09104	4.0609	0	7.29097	3.07223	19.6548	0.545875	1.33161	0.175742	0.169452	0.468621	1.68102	0.133687	0.00803085	14.6937	15.5271	0	0
69	2018	27	62	0	0	0	0	0	0	0	0	0	0	0	0	0	0	0	1.38629	1.79176	2.56495	2.56495	0	3.2581	3.13549	4.02399	0	7.24566	3.06898	19.0402	1.17877	1.37718	0.155731	0.171213	0.467712	1.22843	0.154865	0.0022788	15.4874	15.8284	0	0
69	2019	27	62	0	0	0	0	0	0	0	1	0	0	0	0	0	0	0	0	0	0	1.38629	0	3.29584	3.17805	3.98543	0	7.19818	3.07084	19.5682	1.1126	1.35135	0.147629	0.15647	0.457705	1.49698	0.179387	0.00114586	14.1413	16.0626	0	0
69	2020	27	62	0	0	0	0	0	0	0	1	0	0	0	0	0	0	0	0.693147	1.09861	1.79176	1.94591	0	3.3322	3.21888	3.96559	0	7.13648	3.07316	19.4326	1.14101	1.34629	0.143981	0.150875	0.451137	1.26772	0.161455	0.00179292	15.2633	16.0767	0	0
69	2021	27	62	0	0	0	0	0	0	0	1	0	0	0	0	0	0	0	0	0.693147	1.09861	2.07944	0	3.3673	3.2581	3.99721	0	7.1025	3.07685	19.5219	0.840512	1.25251	0.129394	0.21195	0.452538	1.3188	0	0	15.991	15.9305	0	0
69	2022	27	62	0	0	0	0	0	0	0	1	0	1	0	0	0	0	0	0	0	0	1.60944	0	3.4012	3.29584	3.92327	0	7.17778	3.08557	19.675	0.623334	0.921817	0.126578	0.206033	0.373967	1.1732	0	0	15.233	16.3884	0	0
69	2023	27	62	0	0	0	0	0	0	0	1	0	1	0	0	0	0	0	0	0	0	0	0	3.43399	3.3322	3.93358	0	7.12125	3.08466	19.8185	0.539865	0.973033	0.108814	0.206963	0.384391	1.17276	0	0	0	16.3665	0	0
70	2011	24	205	0	0	2	0.523856	8	0.632996	0	0	0	0	0	1	0	0	0	0	0.693147	1.09861	1.38629	0.27299	2.77259	2.77259	3.75203	0.0103463	7.81763	3.07223	19.9814	0.00176544	0.50284	0.0834869	0.153739	0.546748	1.22722	0	0	0	0	0	0
70	2012	24	205	0	0	1	0.825549	6	0.263214	0	0	0	0	1	0	1	0	0	1.38629	1.60944	1.79176	1.94591	0.438641	2.83321	2.83321	3.74542	0.0103463	7.77989	3.07038	19.7389	0.0190357	0.500924	0.0848309	0.195164	0.526803	1.19595	0	0	0	17.0753	10.8198	0
70	2013	24	205	0	0	10	0.808212	7	1.04639	0	0	0	0	1	0	1	0	1.38629	2.30259	2.3979	2.56495	2.70805	0.469309	2.89037	2.89037	3.81156	0.00905884	7.75105	3.08099	19.5989	0.107436	0.503933	0.110445	0.147721	0.50891	1.05	0	0	0	16.926	11.5129	0
70	2014	24	205	0	0	8	0.412422	6	0.533192	0	0	0	0	1	0	1	0.693147	1.09861	1.38629	1.60944	1.79176	2.30259	0.276752	2.94444	2.94444	3.57583	0.00578324	7.19068	3.08053	19.9136	0.0126111	0.492907	0.121925	0.202564	0.477994	1.23498	0	0	0	16.3849	10.8198	0
70	2015	24	205	0	0	16	0.822039	15	0.423387	0	0	0	0	1	0	1	0	0	0	0.693147	0.693147	0.693147	0.504943	2.99573	2.99573	4.06427	0.00219758	7.14125	3.08694	19.3822	0.159512	0.754453	0.120462	0.165092	0.441814	1.36327	0	0	0	16.1742	12.6115	0
70	2016	24	205	0	0	0	0	0	0	0	0	0	0	1	0	1	0	0.693147	1.09861	1.60944	1.79176	1.79176	0	3.04452	3.04452	4.0767	0.0212721	7.25841	3.08694	19.6896	0.00927287	0.644152	0.118128	0.248621	0.38078	1.78912	0	0	0	16.2906	0	0
70	2017	24	205	0	0	0	0	0	0	0	0	0	0	1	0	1	0	0	0.693147	1.09861	1.38629	1.79176	0	3.09104	3.09104	4.02791	0.670544	7.26123	3.10683	19.8926	0.0998263	0.574702	0.0751047	0.229229	0.394172	1.13368	0	0	0	16.466	0	0
70	2018	24	205	0	0	0	0	0	0	0	0	0	0	1	0	1	0	0	0	0	0.693147	0.693147	0	3.13549	3.13549	4.0451	0.582886	7.30586	3.10593	19.8847	0.044764	0.501861	0.0750546	0.225553	0.391363	0.981229	0	0	12.0137	16.5945	11.0021	0
70	2019	24	205	0	0	0	0	0	0	0	0	0	0	1	0	1	0	0	1.09861	1.38629	1.79176	1.94591	0	3.17805	3.17805	4.01575	0.512764	7.19744	3.09739	19.5561	0.0725588	0.382	0.0872844	0.250837	0.369403	1.20225	0	0	12.8213	16.4546	10.5967	0
70	2020	24	205	0	0	0	0	0	0	0	0	0	0	1	0	1	0	0	1.09861	1.60944	1.79176	1.94591	0	3.21888	3.21888	4.23411	0.32808	7.09589	3.09919	19.1381	0.936543	1.31066	0.0812085	0.236266	0.429943	1.02883	0	0	15.3254	16.3805	0	0
70	2021	24	205	0	0	0	0	1	0	0	0	0	0	1	0	1	0	0	0.693147	1.09861	1.09861	1.79176	0	3.2581	3.2581	4.23643	0	6.84907	3.09241	18.979	0.627521	1.01201	0.090716	0.24688	0.403778	1.40296	0	0	12.7443	16.5755	11.6953	0
70	2022	24	205	0	0	0	0	0	0	0	0	0	0	1	0	1	0	0	0	0	0	0	0	3.29584	3.29584	4.21363	0	6.75926	3.08831	19.3386	0.37022	0.898767	0.0956447	0.254548	0.397596	2.02325	0	0	15.2811	16.7734	11.0021	0
70	2023	24	205	0	0	0	0	0	0	0	0	0	0	1	0	1	0	0	0	0	0	0	0	3.3322	3.3322	4.21943	0	6.73934	3.08329	19.5124	0.21783	0.702814	0.102984	0.260343	0.404159	1.91731	0	0	0	16.7259	0	0
71	2011	14	19	0	0	0	0	0	0	0	0	0	0	0	0	0	0	0	0	0	0	0	0	2.77259	2.77259	4.24188	0	8.55718	3.14286	21.9196	0.882167	1.07925	0.0569529	0.0820628	0.593085	1.71724	0.0381405	0.00165516	0	0	0	0
71	2012	14	19	0	0	9	0.856125	18	0.350953	0	0	0	0	0	0	0	0	0	0	0	0	0	0.451707	2.83321	2.83321	4.22162	0.00019998	8.60172	3.15231	22.1576	0.812137	0.916873	0.0586651	0.137716	0.525609	1.46087	0.037107	0.00194074	0	18.9766	0	0
71	2013	14	19	0	0	12	1.21232	40	0.265817	0	0	0	0	0	0	0	0	0	0	0	0	0	0.640976	2.89037	2.89037	4.18586	0.00019998	8.69768	3.15615	22.2451	0.496277	0.827623	0.0527736	0.196983	0.491706	1.13722	0.046672	0.00315436	0	19.0218	0	0
71	2014	14	19	0	0	17	0.307295	49	0.321422	0	0	0	0	0	0	0	0	0	1.94591	2.63906	3.04452	3.43399	0.213147	2.94444	2.94444	4.21168	0.00019998	8.68913	3.1604	22.2603	0.271662	0.82023	0.0466813	0.238094	0.485243	1.36346	0.0537681	0.00247042	0	18.8446	0	0
71	2015	14	19	0	0	31	0.942841	70	0.260343	0	0	0	0	0	0	0	0	0	0.693147	2.07944	2.63906	2.70805	0.56157	2.99573	2.99573	4.23619	0.00019998	8.67403	3.16548	22.3821	0.375512	0.880207	0.0406985	0.211408	0.496519	1.29778	0.0626015	0.00237051	0	18.9062	0	0.368854
71	2016	14	19	0	0	9	1.12135	69	0.195814	0	0	0	0	0	0	0	0	0	1.09861	1.38629	2.19722	2.30259	0.667225	3.04452	3.04452	4.22224	0	8.66199	3.17346	22.5179	0.18264	0.745736	0.0771508	0.193557	0.430858	1.30467	0.0780005	0.00225805	0	19.0601	0	1.1726
71	2017	14	19	0	0	8	0.30954	83	0.210418	0	0	0	0	0	0	0	0	0	0	0	0	0	0.253851	3.09104	3.09104	4.22508	0	8.9862	3.17972	22.6646	0.281634	0.829855	0.0658786	0.162567	0.472647	1.44542	0.128511	0.00639953	17.3035	19.2104	0	0
71	2018	14	19	1.09861	0.449689	12	0.601393	125	0.331402	0	0	0	0	0	0	0	0	0	1.09861	1.38629	1.38629	1.38629	0.511276	3.13549	3.13549	4.22687	0	9.0269	3.18842	22.885	0.177544	0.932049	0.0576272	0.131911	0.543351	1.2059	0.152839	0.00217825	17.3907	19.2298	0	0
71	2019	14	19	1.79176	0.688547	24	0.492351	171	0.254469	0	0	0	0	0	0	0	0	0	0	0	0	0	0.764835	3.17805	3.17805	4.24627	0	9.17802	3.19253	23.0667	0.526674	1.01828	0.0550969	0.117057	0.56467	1.72767	0.213761	0.000969293	18.403	19.4106	0	0
71	2020	14	19	0	0	15	0.346913	129	0.184328	0	0	0	0	0	0	0	0	0	0	0	0	0	0.472291	3.21888	3.21888	4.2269	0	9.20402	3.19622	23.0546	0.813625	1.03161	0.0597282	0.111881	0.564491	2.18612	0.172169	0.00161214	17.6757	19.5206	0	0
71	2021	14	19	0	0	0	0	160	0.18709	0	0	0	0	0	0	0	0	0	0	0	0	0	0	3.2581	3.2581	4.20173	0	9.28229	3.21727	23.3088	0.581535	1.11016	0.0409874	0.0751603	0.58682	1.69821	0	0	17.8277	19.5213	0	0
71	2022	14	19	0	0	2	0	77	0.337403	0	0	0	0	0	0	0	0	0	0	0	0	0	0	3.29584	3.29584	4.19137	0	9.33353	3.22366	23.5395	0.836998	0.96532	0.0365228	0.0880475	0.559344	1.69775	0	0	17.6597	19.4807	0	0
71	2023	14	19	0	0	11	0	28	0	0	0	0	0	0	0	0	0	0	0	0	0.693147	0.693147	1.21819	3.3322	3.3322	4.18196	0	9.47039	3.23041	23.7316	0.780581	0.895953	0.0312176	0.122001	0.542407	1.48555	0	0	0	19.7208	0	0
72	2011	27	147	0	0	9	0.756681	0	0	0	0	0	0	0	1	0	0	0	0	0	0	0	0.373901	2.94444	2.77259	4.07757	0.0020978	9.16712	3.15657	22.0798	0.208433	0.461515	0.136457	0.224678	0.372349	0.750364	0.189593	0.00420997	0	0	0	0.61132
72	2012	27	147	0	0	14	0.43243	0	0	0	0	0	0	0	1	0	0	0	0.693147	0.693147	0.693147	0.693147	0.492405	2.99573	2.83321	4.01149	0.0020978	9.12609	3.15743	22.0752	0.186334	0.426197	0.126956	0.206863	0.36659	0.72034	0.217684	0.00478937	0	18.603	0	0.851822
72	2013	27	147	0	0	25	0.528032	0	0	0	0	0	0	0	1	0	0	0	0	0.693147	0.693147	0.693147	0.33022	3.04452	2.89037	4.01485	0.00448991	9.11603	3.16758	22.0767	0.272471	0.462007	0.0954302	0.186314	0.399118	0.739164	0.188957	0.00511493	0	18.4789	0	0
72	2014	27	147	0	0	31	0.549896	2	1.1074	0	0	0	0	0	1	0	0	0	0.693147	0.693147	0.693147	1.79176	0.354255	3.09104	2.94444	4.06964	0.00558438	9.10554	3.17262	22.1896	0.315675	0.539945	0.0821724	0.184531	0.393749	0.781281	0.199548	0.00609523	0	18.603	0	0.371237
72	2015	27	147	0	0	15	0.604046	0	0	0	0	0	0	0	1	0	0	0.693147	1.38629	1.60944	1.60944	1.79176	0.39386	3.13549	2.99573	3.94566	0.00538547	9.05731	3.17346	22.0673	0.284707	0.504227	0.082422	0.326751	0.370488	0.818885	0.218033	0.00648607	0	18.5946	0	0.393147
72	2016	27	147	0.693147	0.504935	36	0.371035	1	1.20099	0	0	0	0	0	1	0	1.09861	1.60944	1.60944	1.60944	1.60944	1.60944	0.365494	3.17805	3.04452	3.85068	0.00439035	9.01991	3.17805	22.2949	0.26055	0.587868	0.0736324	0.286908	0.415289	0.796717	0.250099	0.00761094	0	18.1811	0	0.860873
72	2017	27	147	0	0	10	0.402403	0	0	0	0	0	0	0	1	0	0	2.07944	2.63906	2.83321	3.09104	3.4012	0.318943	3.21888	3.09104	3.70804	0.00697561	9.00048	3.18138	22.4596	0.184986	0.529648	0.0672866	0.259337	0.422575	0.826646	0.241453	0.00773643	17.3771	18.6334	0	0
72	2018	27	147	1.38629	0.477168	15	0.699803	0	0	0	1	0	0	1	0	1	0	0.693147	0.693147	1.38629	2.19722	2.19722	0.574719	3.2581	3.13549	4.11727	0.00578324	8.94377	3.18553	22.7337	0.11421	0.500658	0.0579085	0.222088	0.390215	0.768074	0.278531	0.00633964	17.7044	19.1315	11.3962	0
72	2019	27	147	0	0	5	0	0	0	0	1	0	0	1	0	1	0	0.693147	1.09861	1.38629	1.38629	1.60944	0	3.29584	3.17805	4.11842	0.922988	8.96533	3.18842	22.8298	0.0988711	0.458548	0.0539985	0.245465	0.384483	0.790255	0.30301	0.00377785	17.6762	18.7592	9.0257	0
72	2020	27	147	0	0	9	0.123898	0	0	0	1	0	0	1	0	1	0	0	0.693147	1.09861	1.79176	1.79176	0.195233	3.3322	3.21888	4.18112	0.559673	8.93168	3.18718	22.7226	0.0924023	0.462302	0.0546255	0.329936	0.376009	0.79174	0.287349	0.00533512	18.1194	18.6504	0	0
72	2021	27	147	0	0	5	0.245635	0	0	0	1	0	0	1	0	1	0	0	0.693147	0.693147	0.693147	2.19722	0.539239	3.3673	3.2581	4.19854	0.602566	8.86827	3.19048	22.8207	0.138788	0.517124	0.0482691	0.294019	0.416011	0.835156	0	0	18.0115	18.8324	0	0
72	2022	27	147	0	0	3	0	0	0	0	1	0	0	1	0	1	0	0	0.693147	0.693147	0.693147	0.693147	0.86262	3.4012	3.29584	4.10182	0.966566	8.80912	3.19253	22.899	0.215037	0.585912	0.0499238	0.276131	0.453776	0.82972	0	0	18.1014	18.8595	0	0
72	2023	27	147	0	0	2	0	0	0	0	1	0	0	1	0	1	0	0	0	0.693147	0.693147	0.693147	0	3.43399	3.3322	4.08653	0.942777	8.73472	3.19663	22.8327	0.254002	0.631199	0.0436695	0.244185	0.495013	0.768523	0	0	0	18.746	0	0
73	2011	26	133	0	0	0	0	0	0	0	0	0	0	0	0	0	0	1.09861	1.38629	1.79176	1.79176	1.94591	0	2.83321	2.77259	3.33636	0.00478852	9.10997	3.14931	22.5663	0.0814602	0.332182	0.0130149	0.372722	0.412889	0.746852	0.217311	0.00304931	0	0	0	0
73	2012	26	133	0	0	0	0	0	0	0	0	0	0	0	0	0	0	0.693147	1.09861	1.38629	1.79176	2.19722	0	2.89037	2.83321	3.30135	0.00478852	9.04062	3.14802	22.4997	0.0888311	0.412207	0.0129794	0.368331	0.420279	0.72446	0.249867	0.00310891	0	17.3461	0	0
73	2013	26	133	0	0	0	0	0	0	0	0	0	0	0	0	0	0	0	0.693147	1.60944	2.3979	2.48491	0	2.94444	2.89037	3.4361	0.00478852	8.95944	3.14845	22.3856	0.180389	0.537997	0.0125065	0.352811	0.439862	0.747701	0.258889	0.00319633	0	0	0	0
73	2014	26	133	0	0	0	0	0	0	0	0	0	0	0	0	0	0	0.693147	1.09861	1.38629	1.38629	1.38629	0	2.99573	2.94444	3.76829	0.00359354	8.88972	3.15017	22.104	0.247108	0.638471	0.050522	0.312949	0.43978	0.798065	0.640173	0.0033189	0	0	0	0
73	2015	26	133	0	0	0	0	0	0	0	0	0	0	0	0	0	0	1.09861	1.09861	1.09861	1.09861	1.94591	0	3.04452	2.99573	3.6311	0.00359354	8.75337	3.157	21.8198	0.284628	0.66963	0.0372206	0.166751	0.447151	0.974628	0.276473	0.00304833	0	18.4552	0	0
73	2016	26	133	0	0	0	0	0	0	0	0	0	0	0	0	0	0	0	1.09861	1.09861	1.94591	1.94591	0	3.09104	3.04452	3.66461	0.00637961	8.60868	3.16548	22.3181	0.171441	0.618609	0.0400127	0.216114	0.429279	0.850629	0.317414	0.00292246	0	18.5488	0	0
73	2017	26	133	0	0	0	0	0	0	0	0	0	0	0	0	0	0	0	1.09861	2.07944	2.19722	2.30259	0	3.13549	3.09104	3.6869	0.00637961	8.48488	3.17178	22.109	0.0563529	0.508654	0.0419717	0.291683	0.391595	0.770597	0.382417	0.00360319	18.3738	18.7386	0	0
73	2018	26	133	0	0	0	0	0	0	0	0	0	0	0	0	0	1.09861	1.94591	2.07944	2.56495	2.56495	2.83321	0	3.17805	3.13549	3.89651	0.191033	8.41892	3.17471	22.0438	0.16308	0.578845	0.0407321	0.291448	0.427246	0.658336	0.399281	0.00267269	19.6993	18.6282	0	0
73	2019	26	133	0	0	0	0	0	0	0	0	0	0	0	0	0	1.79176	2.63906	2.63906	2.89037	2.89037	2.89037	0	3.21888	3.17805	3.9007	0.107149	8.44441	3.17847	22.14	0.199293	0.552007	0.0466192	0.319454	0.362465	0.706441	0.390203	0.00167489	18.3903	19.0684	0	0
73	2020	26	133	0	0	0	0	0	0	0	0	0	0	0	0	0	0	0	0	0	0	0	0	3.2581	3.21888	3.85129	0.0542041	8.53287	3.1793	22.2096	0.177209	0.46524	0.0467051	0.36158	0.353112	0.691941	0.379234	0.00250126	19.0324	19.1395	0	0
73	2021	26	133	0	0	0	0	0	0	0	0	0	0	0	0	0	0	0	0	0	0.693147	1.09861	0	3.29584	3.2581	3.89695	0.00239712	8.29655	3.18263	22.0905	0.181925	0.451765	0.0364766	0.337951	0.368547	0.709114	0	0	18.5858	19.1289	0	0
73	2022	26	133	0	0	0	0	0	0	0	0	0	0	0	0	0	0	1.38629	1.38629	1.79176	1.79176	1.79176	0	3.3322	3.29584	3.86659	0.00458945	8.34236	3.17847	22.0869	0.14896	0.360991	0.0381875	0.360069	0.344227	0.744488	0	0	17.9517	19.1257	0	0
73	2023	26	133	0	0	0	0	0	0	0	0	0	0	0	0	0	0	0.693147	1.38629	1.38629	1.94591	2.3979	0	3.3673	3.3322	3.86311	0.00229736	8.39367	3.17805	22.2613	0.14975	0.402192	0.040006	0.321466	0.343658	0.769485	0	0	0	19.1348	0	0
74	2011	8	180	0	0	0	0	0	0	0	0	0	0	0	1	0	0	0	0	0	1.09861	1.09861	0	2.77259	2.77259	3.19437	0	7.00033	3.08466	20.1881	0.149716	0.563905	0.020033	0.328323	0.246401	1.22364	0	0	0	0	0	0
74	2012	8	180	0	0	0	0	0	0	0	0	0	0	0	1	0	0	0	0	0.693147	1.09861	1.79176	0	2.83321	2.83321	3.4941	0	7.03351	3.09693	19.5683	0.725995	0.939556	0.0144856	0.245202	0.335379	1.012	0	0	0	0	0	0
74	2013	8	180	0	0	0	0	0	0	0	0	0	0	1	0	1	0	0	1.38629	1.79176	2.19722	2.3979	0	2.89037	2.89037	3.44327	9.9995e-05	7.21744	3.09558	19.7462	0.526298	0.71152	0.0247619	0.311067	0.331529	1.18185	0	0	0	12.7461	9.21044	0
74	2014	8	180	0	0	0	0	0	0	0	0	0	0	1	0	1	0	1.09861	1.60944	2.07944	2.19722	2.56495	0	2.94444	2.94444	3.46407	9.9995e-05	7.15383	3.0915	19.6982	0.509871	0.721781	0.0279177	0.323383	0.315199	1.22879	0	0	0	12.9692	0	0
74	2015	8	180	0	0	0	0	0	0	0	0	0	0	1	0	1	0	0	0.693147	1.38629	1.60944	2.3979	0	2.99573	2.99573	3.47151	0.581042	7.0639	3.07915	19.4099	0.439065	0.682186	0.0350708	0.36617	0.265629	2.28846	0	0	0	0	0	0
74	2016	8	180	0	0	0	0	0	0	0	0	0	0	1	0	1	0	0	0	0	0	0.693147	0	3.04452	3.04452	4.04046	2.41614	7.19143	3.12939	19.8362	1.73178	1.88023	0.0198565	0.134443	0.344807	1.14631	0	0	0	18.0351	0	0
74	2017	8	180	0	0	0	0	0	0	0	0	0	0	1	0	1	0	0	0	0	0	0	0	3.09104	3.09104	4.00803	2.41614	5.8999	3.13853	20.0615	0.946232	1.11946	0.0263673	0.011201	0.284041	0.966689	0	0	15.0726	18.1001	0	0
74	2018	8	180	0	0	0	0	0	0	0	0	0	0	1	0	1	0	0	0	0	0	0	0	3.13549	3.13549	4.00803	2.41614	7.96589	3.14199	20.4156	0.397202	0.691692	0.0241725	0.0096285	0.151793	0.824269	0	0	15.2277	17.279	0	0
74	2019	8	180	0	0	0	0	0	0	0	0	0	0	1	0	1	0	0	0	0	0	0	0	3.17805	3.17805	3.97947	2.41614	7.67043	3.12457	21.4289	0.267994	0.54586	0.0191161	0.00976913	0.244742	1.04768	0	0	15.8189	16.6391	0	0
74	2020	8	180	0	0	0	0	0	0	0	0	0	0	1	0	1	0	1.60944	1.60944	1.94591	1.94591	1.94591	0	3.21888	3.21888	3.90364	2.41614	7.37963	3.09693	20.4677	0.308567	0.711626	0.0281082	0.0174823	0.556251	1.19752	0	0	16.9564	17.2542	0	0
74	2021	8	180	0	0	0	0	0	0	0	0	0	0	1	0	1	0	0	0	0	0	0	0	3.2581	3.2581	3.84483	0	6.14419	3.03927	19.1121	0.185109	0.277004	0.0538384	0.0542817	0.380972	1.76796	0	0	15.8889	0	0	0
74	2022	8	180	0	0	0	0	0	0	0	0	0	0	1	0	1	0	0	0.693147	1.09861	1.38629	1.38629	0	3.29584	3.29584	3.83061	0	5.09987	3.00815	17.95	0.177115	0.497438	2.69996e-05	0.0720425	0.332587	2.1131	0	0	13.6023	0	0	0
74	2023	8	180	0	0	0	0	0	0	0	0	0	0	1	0	1	0	0	0	0	0	0	0	3.3322	3.3322	0	0	0	0	0	0	0	0	0	0	0	0	0	0	0	0	0
75	2011	30	80	0	0	0	0	9	0.587782	0	0	0	0	0	0	0	0	0	0	0	0	0	0	2.94444	2.77259	3.68514	0.00239712	8.31214	3.14931	22.5099	0.390309	0.437093	0.0117408	0.310907	0.212917	0.940986	0.0975757	0.00111292	0	0	0	0
75	2012	30	80	0	0	2	0	3	0.150408	0	0	0	0	0	0	0	0	0	0	0	0	0	0	2.99573	2.83321	3.69719	0.00239712	8.29605	3.1587	22.5354	0.0954584	0.218858	0.00861776	0.235859	0.152348	0.895038	0.124812	0.00125601	0	14.3148	0	0
75	2013	30	80	0	0	2	1.88583	2	0.354423	0	0	0	0	0	0	0	0	0	0	0	0	0	0.874387	3.04452	2.89037	4.03364	0.00179838	8.35373	3.16548	22.4488	0.257271	0.52856	0.0064114	0.398894	0.214486	0.813605	0.117904	0.00113504	0	14.8533	0	0
75	2014	30	80	0	0	0	0	0	0	0	0	0	0	0	0	0	0	0	0.693147	1.60944	1.79176	2.07944	0	3.09104	2.94444	3.89953	0.680265	8.3311	3.17555	22.3814	0.126142	0.274749	0.172854	0.299426	0.123188	0.973048	0.129557	0.00111019	0	13.7787	0	0
75	2015	30	80	0	0	0	0	4	0.345152	0	0	0	0	0	0	0	0	1.09861	1.94591	2.3979	2.77259	3.17805	0	3.13549	2.99573	3.8135	0.609657	8.30697	3.17304	22.2619	0.221103	0.737871	0.00431966	0.294726	0.279214	0.878512	0.193211	0.000970939	0	13.2045	0	0
75	2016	30	80	0	0	0	0	0	0	0	0	0	0	0	0	0	0	0.693147	0.693147	1.60944	1.60944	1.60944	0	3.17805	3.04452	3.91251	0.273	8.27919	3.1659	22.0909	0.294766	0.445509	0.00449886	0.316622	0.165638	1.11698	0.31087	0.000987034	0	12.9123	0	0
75	2017	30	80	0	0	0	0	0	0	0	0	0	0	0	0	0	0	1.38629	1.60944	1.60944	1.94591	2.19722	0	3.21888	3.09104	4.18057	0.256114	8.26539	3.16674	22.3361	0.101399	0.207008	0.00378582	0.306784	0.171593	1.00408	0.209648	0.00391345	13.9978	11.229	0	0
75	2018	30	80	0	0	0	0	0	0	0	0	0	0	0	0	0	0	0.693147	1.79176	1.94591	2.48491	2.56495	0	3.2581	3.13549	4.18379	0.221863	7.97728	3.16674	22.3143	0.141584	0.32895	0.0031909	0.316605	0.181442	0.725845	0.233839	0.000856827	13.8155	11.4383	0	0
75	2019	30	80	0	0	0	0	0	0	0	0	0	0	0	0	0	0.693147	0.693147	1.38629	1.38629	2.07944	2.3979	0	3.29584	3.17805	4.15923	0.12018	7.91863	3.16421	22.2838	0.190594	0.318855	0.00346599	0.321493	0.162492	0.751008	0.254711	0.000343393	13.2765	9.8393	0	0
75	2020	30	80	0	0	0	0	0	0	0	0	0	0	0	0	0	0	0	0.693147	1.38629	1.79176	2.19722	0	3.3322	3.21888	4.07249	0.156747	7.78655	3.16505	22.2802	0.158092	0.326457	0.0127257	0.294855	0.194845	0.914648	0.252208	0.000688128	0	7.72016	0	0
75	2021	30	80	0	0	0	0	0	0	0	0	0	0	0	0	0	0	0.693147	1.09861	1.60944	1.79176	2.19722	0	3.3673	3.2581	3.6799	0.0866363	7.74889	3.16927	22.3161	0.273579	0.493942	0.0114561	0.251752	0.264666	0.924222	0	0	11.4942	0	0	0
75	2022	30	80	0	0	0	0	0	0	0	0	0	0	0	0	0	0	0	1.38629	2.07944	2.63906	3.04452	0	3.4012	3.29584	3.73227	0.0835136	7.71468	3.16884	22.6218	0.358302	0.627723	0.0112248	0.239361	0.236882	0.750603	0	0	12.6596	0	0	0
75	2023	30	80	0	0	1	0	0	0	0	0	0	0	0	0	0	0	0	0.693147	1.38629	1.38629	1.60944	0	3.43399	3.3322	3.8264	0.0835136	7.6912	3.16927	22.5456	0.474229	0.743935	0.0108697	0.208584	0.277465	0.757669	0	0	0	10.1741	0	0
76	2011	26	173	0	0	0	0	0	0	0	0	0	0	0	0	0	0	0	0	0	0.693147	0.693147	0	2.77259	2.77259	3.83295	0	7.23562	3.1407	22.1277	0.435953	1.109	0.0434569	0.336779	0.441151	0.664297	0.0907399	0.00232016	0	0	0	0
76	2012	26	173	0	0	0	0	0	0	0	0	0	0	0	0	0	0	0	0	0	1.09861	1.38629	0	2.83321	2.83321	3.82266	0	7.04054	3.14501	22.1575	0.894502	1.51319	0.0475494	0.321644	0.444148	0.797617	0.108374	0.00248357	0	18.09	0	0
76	2013	26	173	0	0	0	0	0	0	0	0	0	0	0	0	0	0	0	0	0	0	0.693147	0	2.89037	2.89037	3.80241	0	6.9921	3.14372	22.1226	0.554392	1.01266	0.0477191	0.337786	0.432143	0.701642	0.142927	0.00269684	0	17.9225	0	0
76	2014	26	173	0	0	0	0	0	0	0	0	0	0	0	0	0	0	0	0	0.693147	0.693147	1.09861	0	2.94444	2.94444	3.84623	0	8.26668	3.1407	22.0853	1.01416	1.56659	0.0590648	0.352774	0.414595	0.805521	0.151733	0.00313666	0	18.0917	0	0
76	2015	26	173	0	0	0	0	0	0	0	0	0	0	0	0	0	0	0	0.693147	1.09861	1.79176	2.3979	0	2.99573	2.99573	3.88906	0	8.21852	3.1394	21.9556	1.07821	1.77184	0.0594569	0.340092	0.422564	0.99423	0.171583	0.00253564	0	17.8833	0	0
76	2016	26	173	0	0	0	0	0	0	0	0	0	0	0	0	0	0	0	0	1.09861	1.09861	1.79176	0	3.04452	3.04452	3.79672	0	8.18674	3.13897	21.8816	0.250089	0.927373	0.0625353	0.318827	0.439576	0.889642	0.201142	0.00240083	0	17.8592	0	0
76	2017	26	173	0	0	0	0	0	0	0	0	0	0	0	0	0	0	1.60944	2.07944	2.63906	3.46574	3.52636	0	3.09104	3.09104	3.73831	0	8.18423	3.13462	21.8507	0.348382	0.994678	0.0656576	0.330388	0.421942	0.74309	0.212781	0.0035365	17.8724	17.7483	0	0
76	2018	26	173	0	0	0	0	0	0	0	0	0	0	0	0	0	0	0.693147	0.693147	1.09861	1.38629	1.38629	0	3.13549	3.13549	3.75999	0	8.19506	3.1381	21.8515	0.286601	0.918987	0.0595926	0.296967	0.450995	0.586098	0.277319	0.0019168	17.6991	17.5518	0	0
76	2019	26	173	0	0	0	0	0	0	0	0	0	0	0	0	0	0	0.693147	1.09861	1.60944	1.94591	2.07944	0	3.17805	3.17805	3.77305	0	8.24617	3.1407	22.0082	0.327686	0.916202	0.0642529	0.260781	0.453858	0.616511	0.338297	0.000911919	17.2857	17.5631	0	0
76	2020	26	173	0	0	0	0	0	0	0	0	0	0	0	0	0	0	0	0	0	0	0	0	3.21888	3.21888	3.79996	0	8.33783	3.14759	22.0863	0.286224	0.83935	0.06986	0.241617	0.457713	0.61497	0.297912	0.00156455	17.2507	17.8494	0	0
76	2021	26	173	0	0	0	0	0	0	0	0	0	0	0	0	0	0	0	0	0	0	0	0	3.2581	3.2581	3.78255	0	8.39931	3.15402	22.303	0.265652	0.751973	0.0629851	0.251491	0.482837	0.622797	0	0	16.7792	18.5941	0	0
76	2022	26	173	0	0	0	0	0	0	0	0	0	0	0	0	0	0	0	0	0	0	0	0	3.29584	3.29584	3.71189	0	8.36521	3.1506	22.4258	0.34019	0.761836	0.0634789	0.266335	0.469131	0.664884	0	0	16.903	18.7306	0	0
76	2023	26	173	0	0	0	0	0	0	0	0	0	0	0	0	0	0	0	0	0	0	0	0	3.3322	3.3322	3.69124	0	8.40649	3.15103	22.4805	0.200914	0.626176	0.0657231	0.280598	0.446356	0.685089	0	0	0	18.7881	0	0
77	2011	27	38	0	0	0	0	0	0	0	0	0	0	0	1	0	0	0	0	0	0	0	0	2.94444	2.77259	3.69724	0.0802888	3.3673	3.1793	20.8589	1.00847	1.40551	0.0162719	0.0740429	0.166367	0.896939	0	0	0	16.6224	0	0
77	2012	27	38	0	0	2	0.550366	0	0	0	0	0	0	0	1	0	0	0	0	0	0	0	0.312667	2.99573	2.83321	3.61808	0.0802888	8.30647	3.18304	21.0917	1.12612	1.41947	0.0199281	0.0939338	0.168927	0.88361	0	0	0	16.7118	0	0
77	2013	27	38	0	0	0	0	0	0	0	0	0	0	1	0	1	0	0	0	0	0	0	0	3.04452	2.89037	3.57281	0.0802888	8.36334	3.18718	21.3946	1.05656	1.44492	0.0185813	0.10158	0.19402	0.864184	0	0	0	17.8178	11.9184	0
77	2014	27	38	0	0	0	0	0	0	0	0	0	0	1	0	1	0	0	0	0	0	0	0	3.09104	2.94444	3.48641	0.248499	8.42595	3.19253	21.5298	1.20569	1.47557	0.0196399	0.111203	0.192104	1.15805	0	0	0	18.3066	0	0
77	2015	27	38	0	0	0	0	0	0	0	0	0	0	1	0	1	0	0	0	0	0	0	0	3.13549	2.99573	3.54549	0.248499	8.34046	3.20721	21.5712	0.686354	0.892006	0.0173732	0.0867234	0.147697	0.899906	0	0	0	18.361	0	0
77	2016	27	38	0	0	0	0	0	0	0	0	0	0	1	0	1	0	0	0.693147	1.09861	1.09861	1.38629	0	3.17805	3.04452	3.86043	0.248499	8.27461	3.20842	21.73	0.813533	1.26244	0.0156972	0.0995086	0.147786	0.875878	0	0	0	18.3215	0	0
77	2017	27	38	0	0	0	0	0	0	0	0	0	0	1	0	1	0	0	0.693147	1.09861	1.38629	1.94591	0	3.21888	3.09104	3.8761	0.191446	8.11731	3.21125	21.8141	0.802401	1.30401	0.0135764	0.0912602	0.131611	0.807582	0	0	18.5449	18.3602	0	0
77	2018	27	38	0	0	0	0	0	0	0	0	0	0	1	0	1	0	0	1.38629	1.60944	1.60944	1.60944	0	3.2581	3.13549	3.83526	0.253246	8.24381	3.21607	21.9245	0.962653	1.69365	0.0135093	0.080537	0.211309	0.602	0	0	18.5012	18.6331	0	0
77	2019	27	38	0	0	2	0.347542	0	0	0	0	0	0	1	0	1	0	1.60944	1.60944	1.94591	1.94591	1.94591	0.368622	3.29584	3.17805	3.83769	0.268117	8.29355	3.21768	21.8509	1.14357	1.89604	0.0119948	0.0796703	0.21998	0.62992	0	0	18.5527	18.9055	0	0
77	2020	27	38	0	0	0	0	0	0	0	0	0	0	1	0	1	0	0	0	0	0	0	0	3.3322	3.21888	3.73523	0.289605	8.40358	3.22008	21.5349	1.02903	1.62359	0.011972	0.0740253	0.203798	0.610037	0	0	18.4597	18.3878	8.69081	0
77	2021	27	38	0	0	4	0.102348	0	0	0	0	0	0	1	0	1	0	0	0	0.693147	1.09861	1.09861	0.260665	3.3673	3.2581	3.66534	0.289605	8.43685	3.22247	21.5578	0.787167	1.59715	0.0122961	0.068067	0.196904	0.630169	0	0	18.3007	18.5784	12.6346	0
77	2022	27	38	0	0	0	0	0	0	0	0	0	0	1	0	1	0	0.693147	0.693147	0.693147	0.693147	0.693147	0	3.4012	3.29584	3.69385	0.361095	8.59415	3.22526	21.777	0.500281	1.19557	0.0116439	0.0654197	0.175548	0.539562	0	0	18.2272	18.6831	11.9441	0
77	2023	27	38	0	0	0	0	0	0	0	0	0	0	1	0	1	0	0	0	0	0	0	0	3.43399	3.3322	3.65844	0.35977	8.63888	3.22684	21.9614	0.325684	0.737486	0.0134018	0.0639415	0.163862	0.528839	0	0	0	18.7721	0	0
78	2011	19	221	0	0	0	0	0	0	0	0	0	0	0	0	0	0	0	0	0	0	0	0	2.77259	2.70805	3.95076	0.000499875	9.62918	3.23159	24.0024	0.194308	0.459119	0.048673	0.187684	0.35673	0.716243	0.380404	0.00345011	0	19.8611	0	0
78	2012	19	221	0	0	0	0	0	0	0	0	0	0	0	0	0	0	0.693147	1.94591	2.30259	2.70805	2.83321	0	2.83321	2.77259	3.99952	0.000499875	9.62754	3.24064	24.1064	0.136465	0.468159	0.0452171	0.224837	0.353441	0.811128	0.110007	0.00334247	0	21.2504	0	0
78	2013	19	221	0	0	0	0	0	0	0	0	0	0	0	0	0	0	1.09861	2.3979	2.63906	3.13549	3.4012	0	2.89037	2.83321	3.9298	0.000499875	10.3378	3.24649	24.3735	0.127926	0.476007	0.0378534	0.229116	0.339492	0.958969	0.140375	0.00343204	0	21.2057	0	0
78	2014	19	221	0	0	0	0	0	0	0	0	0	0	0	0	0	0	0	1.60944	2.3979	3.09104	3.29584	0	2.94444	2.89037	3.87133	0.000699755	10.4418	3.25694	24.6919	0.219726	0.571272	0.0404824	0.189804	0.415803	0.971513	0.148756	0.00433694	0	21.4224	0	0
78	2015	19	221	0	0	0	0	0	0	0	0	0	0	0	0	0	0.693147	1.38629	1.94591	2.30259	2.63906	2.99573	0	2.99573	2.94444	3.89526	0.000499875	10.531	3.26652	24.9245	0.310754	0.638839	0.0313048	0.144595	0.455754	0.890297	0.187814	0.00290024	0	21.6644	0	0
78	2016	19	221	0	0	0	0	0	0	0	0	0	0	0	0	0	1.60944	3.04452	3.04452	3.29584	3.29584	3.29584	0	3.04452	2.99573	3.95766	0.000499875	10.6256	3.27299	25.0869	0.334003	0.699245	0.0318319	0.135703	0.482201	0.795865	0.223971	0.00253002	0	21.8874	0	0
78	2017	19	221	0	0	0	0	0	0	0	0	0	0	0	0	0	0	0	0	0	0	0	0	3.09104	3.04452	3.99435	0.000499875	10.5749	3.27299	25.1054	0.344378	0.748249	0.0374335	0.165052	0.46458	0.72919	0.227675	0.00277116	21.2016	22.0128	0	0
78	2018	19	221	0	0	0	0	0	0	0	0	0	0	0	0	0	0.693147	1.38629	1.79176	2.07944	2.30259	2.48491	0	3.13549	3.09104	3.99876	0.000499875	10.4921	3.26805	24.9174	0.216498	0.672661	0.052286	0.212725	0.379962	0.596252	0.31848	0.00285892	21.7787	22.0644	0	0
78	2019	19	221	0	0	0	0	0	0	0	0	0	0	0	0	0	1.60944	2.70805	2.94444	3.21888	3.21888	3.29584	0	3.17805	3.13549	4.02505	0.000499875	10.5123	3.26957	24.9802	0.185663	0.696959	0.0519926	0.243707	0.410902	0.687946	0.388506	0.00124308	21.1535	22.2225	0	0
78	2020	19	221	0	0	0	0	0	0	0	0	0	0	0	0	0	1.09861	2.48491	2.48491	2.56495	2.56495	2.56495	0	3.21888	3.17805	4.02215	0.000499875	10.6041	3.2779	25.1608	0.415749	0.753937	0.0400905	0.197734	0.47176	0.858557	0.338147	0.00183194	20.4975	22.1444	0	0
78	2021	19	221	0	0	0	0	0	0	0	0	0	0	0	0	0	0	0	0	0	0	0.693147	0	3.2581	3.21888	3.96175	0.0506931	10.656	3.28204	25.3786	0.501162	0.745499	0.0318784	0.146261	0.514676	0.835069	0	0	19.6151	22.2975	0	0
78	2022	19	221	0	0	0	0	0	0	0	0	0	0	0	0	0	0	0	0	0	0	0	0	3.29584	3.2581	3.88705	0.0438255	10.6665	3.28504	25.5211	0.504746	0.790242	0.0299907	0.124399	0.529991	0.822528	0	0	20.088	22.4598	0	0
78	2023	19	221	0	0	0	0	0	0	0	0	0	0	0	0	0	0	0	0	0	0	0	0	3.3322	3.29584	3.89203	0.0453557	10.802	3.29473	25.7425	0.481933	0.759792	0.0761422	0.0999693	0.523847	0.862235	0	0	0	22.9213	0	0
79	2011	30	123	0	0	42	1.715	35	2.35113	0	0	0	0	0	0	0	0	0.693147	1.60944	2.19722	2.63906	2.89037	0.80386	2.94444	2.77259	4.17597	0.00159872	9.71215	3.22565	24.6852	0.310864	0.419106	0.12062	0.206487	0.228194	0.864488	0.143721	0.000631435	0	0	0	0.696236
79	2012	30	123	0	0	0	0	0	0	0	0	0	0	0	0	0	0	1.38629	1.94591	2.30259	2.83321	3.13549	0	2.99573	2.83321	4.16741	0.00159872	9.69449	3.22526	23.4707	0.0994226	0.20359	0.163926	0.250454	0.120983	0.857532	0.223501	0.000652832	0	19.3514	0	0
79	2013	30	123	0	0	0	0	0	0	1	0	0	0	0	0	0	0	1.09861	1.79176	2.94444	2.94444	3.3673	0	3.04452	2.89037	4.1533	0.000699755	9.81896	3.2308	23.4707	0.136538	0.295247	0.146164	0.214702	0.166826	0.718242	0.194314	0.000622958	0	19.4286	0	0
79	2014	30	123	0	0	0	0	0	0	1	0	0	0	0	0	0	1.09861	2.30259	2.30259	2.63906	2.63906	2.63906	0	3.09104	2.94444	4.13851	0.000699755	9.83167	3.24571	23.5434	0.110792	0.231841	0.133625	0.158098	0.133202	0.787524	0.216149	0.000664716	0	19.6734	0	0
79	2015	30	123	0	0	0	0	0	0	1	0	0	0	0	0	0	0	0	0	0	0	0	0	3.13549	2.99573	4.15763	0.000699755	9.74754	3.24843	23.1584	0.0750212	0.225181	0.124041	0.397003	0.126025	0.795572	0.238713	0.000630783	0	19.7658	0	0
79	2016	30	123	0	0	0	0	0	0	1	0	0	0	0	0	0	0	0	0	0	0	0	0	3.17805	3.04452	4.15763	0.00299551	8.35843	3.17764	23.0851	0.119646	0.469892	0.0300121	0.232528	0.320659	1.09062	0.23923	0.000576392	0	19.7983	0	0
79	2017	30	123	0	0	20	0.278586	10	0.349293	1	0	0	0	0	0	0	0	0	0	0	0	0	0.231176	3.21888	3.09104	4.15803	0.00299551	8.15966	3.18097	22.9678	0.200946	0.509399	0.0309307	0.36994	0.343673	0	0.303466	0.000668747	0	19.3103	0	0
79	2018	30	123	1.79176	0.519621	20	0.803679	8	0.16526	1	0	0	0	0	0	0	0	0	0	0	1.38629	1.38629	0.637588	3.2581	3.13549	4.15901	0.00319489	8.12917	3.18635	23.442	0.478972	0.8297	0.0265251	0.320042	0.39073	1.04575	0.345605	0.000458025	0	20.1027	0	0
79	2019	30	123	1.60944	0.496036	34	0.541756	12	0.325427	1	0	0	0	0	0	0	0	0	0	0	1.09861	1.38629	0.527583	3.29584	3.17805	4.17463	0.00319489	8.12474	3.19006	23.3003	0.965876	1.10551	0.0237107	0.291541	0.392097	0.978722	0.459785	0.000320889	0	19.9602	0	0
79	2020	30	123	0.693147	0.597766	25	0.282486	27	0.157264	1	0	0	0	0	0	0	0	0	1.09861	1.09861	1.38629	1.60944	0.513817	3.3322	3.21888	4.15601	0.00019998	8.06527	3.18553	23.0821	1.27308	1.44331	0.0260507	0.319259	0.362459	0.978207	0.396235	0.000447997	11.2321	19.7565	0	0
79	2021	30	123	0	0	15	0.163757	21	0.150047	1	0	0	0	0	0	0	0	0	0.693147	1.09861	1.09861	1.09861	0.389653	3.3673	3.2581	4.20162	0.00019998	8.09529	3.18013	23.3666	0.297028	0.528799	0.0435096	0.433789	0.206459	1.50282	0	0	10.9107	20.3269	0	0
79	2022	30	123	0	0	16	0.0282242	12	0.927859	1	0	0	1	0	0	0	0	0	0	0	0	0	0.158003	3.4012	3.29584	4.15972	0.0150856	8.12917	3.18635	23.4371	0.737161	0.868531	0.0313136	0.379146	0.288596	1.53413	0	0	11.591	20.1721	0	0
79	2023	30	123	0	0	15	0	10	0	1	0	0	1	0	0	0	0	0	0	0	0	0	0	3.43399	3.3322	4.10874	0.0241071	8.10501	3.19663	23.3891	0.565653	1.25351	0.026528	0.308837	0.353982	1.12551	0	0	0	20.154	0	0
80	2011	30	165	0	0	6	1.92081	3	0	0	0	0	0	0	0	0	0	0	0	0	0	0	0.765896	2.99573	2.77259	4.05628	0.00269636	9.67061	3.22684	24.9823	0.135459	0.412698	0.0370164	0.266921	0.438004	0.869633	0.118274	0.000517458	0	0	0	1.48836
80	2012	30	165	0	0	8	1.16953	3	0.526429	0	0	0	0	0	0	0	0	0	0	0	0	0	0.576622	3.04452	2.83321	4.0509	0.00269636	9.67828	3.23514	25.0704	0.110538	0.415382	0.0306747	0.224831	0.447964	0.863222	0.16144	0.000534192	0	21.0014	0	0.998762
80	2013	30	165	0	0	19	0.751496	13	0.836074	0	0	0	0	0	0	0	0	0	0	0	0	0	0.442672	3.09104	2.89037	4.04521	0.00269636	9.68844	3.23514	25.0562	0.0797682	0.406064	0.0334667	0.288742	0.43108	0.721521	0.206291	0.000623168	0	21.1215	0	0.849329
80	2014	30	165	0.693147	0.577943	16	0.962318	13	0.605756	0	0	0	0	0	0	0	1.09861	3.68888	4.79579	5.17615	5.56068	5.82895	0.816627	3.13549	2.94444	4.17395	0.00269636	9.69726	3.24142	25.2099	0.106692	0.500696	0.0351229	0.280034	0.436557	0.797822	0.217723	0.000671636	0	21.1965	0	0
80	2015	30	165	0	0	50	0.90607	30	0.717917	0	0	0	0	0	0	0	2.07944	4.17439	4.95583	5.2933	5.56452	5.71043	0.54467	3.17805	2.99573	3.8387	0.00259663	9.68359	3.23907	25.188	0.15105	0.500661	0.040878	0.302169	0.409023	0.893538	0.250441	0.000518147	0	20.7272	0	1.46916
80	2016	30	165	0.693147	0.524564	32	0.714243	18	0.667218	0	0	0	0	0	0	0	2.70805	4.2485	5.15906	5.34711	5.70044	5.8999	0.557251	3.21888	3.04452	3.79093	0.00219758	9.68378	3.23946	25.1854	0.252152	0.483205	0.0392928	0.299365	0.411366	0.818575	0.166604	0.00113291	0	20.7235	0	0
80	2017	30	165	0	0	28	0.519586	29	0.481784	0	0	0	0	0	0	0	2.70805	4.34381	5.00395	5.41165	5.63479	5.82895	0.395463	3.2581	3.09104	3.88603	0.0009995	9.673	3.2422	25.1352	0.159863	0.42804	0.0385897	0.27008	0.419803	0.802505	0.391726	0.00132034	18.4622	20.7291	0	0
80	2018	30	165	1.60944	0.477168	28	0.609203	23	0.364052	0	0	0	0	0	0	0	2.56495	4.12713	4.85981	5.1358	5.35186	5.67675	0.516461	3.29584	3.13549	3.89269	0.0010994	9.66751	3.24142	25.1611	0.220705	0.488931	0.0493738	0.326316	0.406594	0.705192	0.214923	0.000987455	18.8005	20.8542	0	0
80	2019	30	165	2.07944	0.52746	92	0.44576	42	0.345351	0	0	0	0	0	0	0	0	2.19722	2.70805	3.2581	3.2581	3.55535	0.496067	3.3322	3.17805	3.93919	0.00059982	9.63515	3.2422	25.255	0.189195	0.463494	0.0487121	0.309445	0.403603	0.735076	0.279984	0.0003895	19.2038	21.1258	0	0
80	2020	30	165	1.79176	0.620015	72	0.314906	45	0.471791	0	0	0	0	0	0	0	0	2.3979	2.3979	2.48491	2.48491	2.48491	0.555566	3.3673	3.21888	3.95998	0.00169856	9.5779	3.24571	25.3228	0.200113	0.411731	0.0474683	0.311434	0.427058	0.752597	0.233615	0.000632845	19.0964	21.2187	0	0
80	2021	30	165	1.79176	0.528145	97	0.151939	62	0.0254112	0	0	0	0	0	0	0	0	0	0	0	0	0	0.571407	3.4012	3.2581	3.79193	0.00179838	9.37865	3.24454	25.5987	0.204977	0.520791	0.0418547	0.269868	0.453956	0.815492	0	0	19.2835	21.3468	0	0
80	2022	30	165	0	0	84	0.00537605	42	0.0883675	0	0	0	0	0	0	0	0	0	0	0	0	0	0.246935	3.43399	3.29584	3.8229	0.00129916	9.4697	3.25192	25.526	0.334449	0.639069	0.0351075	0.245335	0.489547	0.716141	0	0	19.4594	21.9332	0	0
80	2023	30	165	0	0	45	0	32	0	0	0	0	0	0	0	0	0	0	0	0	0	0	0.676664	3.46574	3.3322	4.02628	0.000499875	9.40591	3.26117	25.6466	0.376775	0.722121	0.0666235	0.280146	0.423348	0.703979	0	0	0	22.1498	0	0
81	2011	30	59	0	0	0	0	0	0	0	0	0	0	0	0	0	0	0	0	0	0	0	0	3.09104	2.77259	4.05747	0	5.63835	3.02383	18.7533	1.99317	2.62071	0.0718666	0.283866	0.350665	1.62269	0	0	0	11.1711	0	0
81	2012	30	59	0	0	0	0	0	0	0	0	0	0	0	0	0	0	0	0	0.693147	0.693147	0.693147	0	3.13549	2.83321	4.05135	0	5.6204	3.02383	18.9	1.7435	2.30952	0.0679025	0.146646	0.449668	2.18794	0	0	0	10.3704	0	0
81	2013	30	59	0	0	0	0	0	0	0	0	0	0	0	0	0	0	0	0	0	1.38629	1.38629	0	3.17805	2.89037	4.0011	0	5.58725	3.02042	18.6876	2.27836	2.6738	0.0528543	0.2975	0.452243	2.06151	0	0	0	8.33771	0	0
81	2014	30	59	0	0	0	0	0	0	0	0	0	0	0	0	0	0	0	0	0	0	0	0	3.21888	2.94444	3.96463	0	5.55683	3.01406	18.2871	1.33968	2.28622	0.0590686	0.373237	0.375428	0	0	0	0	12.0258	0	0
81	2015	30	59	0	0	0	0	0	0	0	0	0	0	0	0	0	0	0	0	0	0	0	0	3.2581	2.99573	3.88438	0.0161686	5.49306	3.00618	17.6181	1.70341	2.14952	0.0675072	0.406854	0.354545	3.15892	0	0	0	0	0	0
81	2016	30	59	0	0	0	0	0	0	0	0	0	0	0	0	0	0	0	0	0	0	0	0	3.29584	3.04452	3.81688	0.0589291	5.54518	3.07685	17.7669	1.29014	3.29885	0.0154953	0.102922	0.592043	1.89714	0	0	0	0	0	0
81	2017	30	59	0	0	0	0	0	0	0	0	0	0	0	0	0	0	0	0	0	0	0	0	3.3322	3.09104	3.80795	0	5.51745	3.07777	18.0121	1.40065	1.50239	0.0149034	0.0974161	0.263042	1.74744	0	0	13.2038	0	0	0
81	2018	30	59	0	0	0	0	0	0	0	0	0	0	0	0	0	0	0	0	0	1.38629	1.79176	0	3.3673	3.13549	3.74114	0	5.50939	3.08053	18.5258	0.0729651	0.122168	0.013753	0.0912866	0.115882	1.26264	0	0	13.7777	0	0	0
81	2019	30	59	0	0	0	0	0	0	0	0	0	0	0	0	0	0	0	1.09861	1.38629	1.38629	1.60944	0	3.4012	3.17805	3.71981	0.00079968	5.52943	3.08329	18.4173	0.120019	0.397573	0.0125874	0.0821384	0.0848171	1.18458	0	0	13.2714	0	0	0
81	2020	30	59	0	0	0	0	0	0	0	0	0	0	0	0	0	0	0	0	0	0	0	0	3.43399	3.21888	3.664	0.00059982	5.34711	3.00964	18.694	0.583577	1.38128	0.056883	0.324294	0.385403	2.2741	0	0	13.6685	0	0	0
81	2021	30	59	0	0	0	0	0	0	0	0	0	0	0	0	0	0	0	0	0	0	0	0	3.46574	3.2581	3.61883	0.0009995	5.32788	3.01013	18.9188	0.413204	1.28739	0.05483	0.308558	0.423305	2.38422	0	0	13.5389	0	0	0
81	2022	30	59	0	0	0	0	0	0	0	0	0	0	0	0	0	0	0	0	0	0	0	0	3.49651	3.29584	3.62185	0	5.32788	3.01357	19.2506	0.178232	1.11416	0.0497868	0.280921	0.456217	2.60068	0	0	13.459	0	0	0
81	2023	30	59	0	0	0	0	0	0	0	0	0	0	0	0	0	0	0	0	0	0	0.693147	0	3.52636	3.3322	3.48848	0	5.24175	3.00914	19.2704	0.303127	1.41907	0.0532365	0.29479	0.435902	2.56091	0	0	0	0	0	0
82	2011	10	151	0	0	0	0	0	0	0	0	0	0	0	1	0	0	0	0	0.693147	0.693147	0.693147	0	2.77259	2.77259	3.63342	0.00697561	8.10802	3.13767	21.7531	0.0553713	0.158649	0.0216069	0.560787	0.187697	0.845527	0	0	0	0	0	0
82	2012	10	151	0	0	0	0	0	0	0	0	0	0	0	1	0	0	1.09861	1.09861	1.60944	1.60944	1.60944	0	2.83321	2.83321	4.17238	0	8.07745	3.13593	21.7241	0.0423073	0.439136	0.0241325	0.58092	0.155663	0.686948	0	0	0	15.4113	0	0
82	2013	10	151	0	0	0	0	0	0	0	0	0	0	0	1	0	0.693147	1.79176	2.56495	3.46574	3.46574	3.7612	0	2.89037	2.89037	4.08673	0	7.96416	3.13506	21.7312	0.0532061	0.581252	0.0245463	0.559912	0.192502	0.707902	0	0	0	15.0663	0	0
82	2014	10	151	0	0	0	0	0	0	0	0	0	1	0	1	0	0	0	0	0	0.693147	1.09861	0	2.94444	2.94444	4.07622	0	7.84932	3.12895	21.3822	0.28531	0.727465	0.0274011	0.592279	0.14196	0.78557	0	0	0	15.3319	0	0
82	2015	10	151	0	0	0	0	0	0	0	0	0	1	0	1	0	0	0	0	0	1.09861	1.09861	0	2.99573	2.99573	4.02483	0	7.83439	3.12983	21.2514	0.498172	1.04654	0.0260663	0.550021	0.205068	0.933031	0	0	0	14.6104	0	0
82	2016	10	151	0	0	0	0	0	0	0	0	0	1	0	1	0	0	0.693147	1.38629	1.79176	1.94591	2.19722	0	3.04452	3.04452	4.02103	0	7.75491	3.13245	21.1908	0.648916	1.1519	0.0244994	0.490642	0.286374	1.36777	0	0	0	14.5087	0	0
82	2017	10	151	0	0	0	0	0	0	0	0	0	1	0	1	0	0	1.60944	2.07944	2.07944	2.3979	2.56495	0	3.09104	3.09104	4.11559	0	7.71244	3.13375	21.3989	0.537586	1.30102	0.0231861	0.441873	0.335711	0.88038	0	0	15.758	0	0	0
82	2018	10	151	0	0	3	0	2	0	0	0	0	1	1	0	1	0	1.60944	2.07944	2.19722	2.19722	2.83321	0	3.13549	3.13549	4.10895	0	7.68386	3.12983	21.41	0.270669	1.17027	0.0245521	0.446272	0.336859	0.682141	0	0	15.691	15.2264	11.5129	0
82	2019	10	151	0	0	1	0.347542	0	0	0	0	0	1	1	0	1	0	0.693147	1.60944	1.79176	1.79176	1.94591	0.368622	3.17805	3.17805	4.05039	0	7.68754	3.12895	21.4591	0.0730302	1.41002	0.0237966	0.41396	0.368101	0.645308	0	0	15.7014	14.3912	0	0
82	2020	10	151	0	0	1	0	16	0.318459	0	0	0	1	1	0	1	0	1.09861	1.09861	1.38629	1.38629	1.38629	0	3.21888	3.21888	4.07344	0	7.66341	3.12983	21.3937	0.263718	1.49063	0.0225029	0.376727	0.410453	0.636947	0	0	15.8122	14.1431	0	0
82	2021	10	151	0	0	0	0	0	0	0	0	0	1	1	0	1	0	0.693147	1.60944	1.94591	2.19722	2.19722	0	3.2581	3.2581	4.03515	0	7.63579	3.12851	21.554	0.098564	1.53198	0.0222633	0.37077	0.413843	0.833608	0	0	16.7954	13.3017	0	0
82	2022	10	151	0	0	7	0	14	0.265102	0	0	0	1	1	0	1	0	0	0.693147	1.09861	1.09861	1.09861	0	3.29584	3.29584	4.0191	0	7.60589	3.12369	21.3519	0.0226388	0.986354	0.0239655	0.393384	0.315617	0.758162	0	0	15.2031	14.4562	0	0
82	2023	10	151	0	0	6	0	7	0	0	0	0	1	1	0	1	0	0	0	0	0	0	0	3.3322	3.3322	4.02592	0.0390284	7.54961	3.12281	21.2813	0.0287711	0.247066	0.0235964	0.408371	0.130133	0.883066	0	0	0	16.3724	0	0
83	2011	11	216	0	0	33	1.29377	14	1.02862	0	0	0	0	0	1	0	0	0	0	0	0	0	0.714524	2.89037	2.77259	3.33657	0	8.96265	3.13201	21.4565	0.327362	0.714123	0.0536479	0.28707	0.310877	0.955838	0.270643	0.00177914	0	18.2686	0	0.92648
83	2012	11	216	0	0	30	1.45847	20	0.597873	0	0	0	0	0	1	0	0	0	0	0	0	0	0.872841	2.94444	2.83321	3.39951	0	8.83375	3.13157	21.4578	0.311847	0.7137	0.0537265	0.298284	0.329289	0.953275	0.348238	0.00210355	0	18.1141	0	1.66514
83	2013	11	216	0	0	43	1.07135	10	1.25229	0	0	0	0	1	0	1	0	0.693147	1.09861	1.38629	1.79176	1.79176	0.584378	2.99573	2.89037	3.41207	0	8.73553	3.13897	21.5256	0.133214	0.730133	0.0282123	0.261317	0.380961	0.862834	0.452028	0.00220473	0	18.1108	13.2625	0.473151
83	2014	11	216	0	0	64	1.03965	11	0.604035	0	0	0	0	1	0	1	0	0	0	1.09861	1.09861	1.09861	0.672811	3.04452	2.94444	3.67131	0	8.58129	3.1506	21.5333	0.812	1.11648	0.0270372	0.210916	0.415964	0.937498	0.482832	0.0024415	0	18.1213	12.9594	0.894358
83	2015	11	216	0.693147	0.670054	38	1.76907	4	0.621274	0	0	0	0	1	0	1	0	0	0.693147	0.693147	0.693147	0.693147	0.990775	3.09104	2.99573	3.60818	0	8.85752	3.16167	21.3857	0.641259	0.98374	0.0227131	0.217237	0.381235	0.98991	0.512659	0.00233892	0	18.1528	0	2.68408
83	2016	11	216	0	0	59	0.66409	17	0.353233	0	0	0	0	1	0	1	0	0	0.693147	1.09861	1.38629	1.38629	0.445913	3.13549	3.04452	3.5812	0	8.87319	3.16209	21.7437	0.242847	0.86931	0.0205092	0.232743	0.364466	0.946386	0.548213	0.00216964	0	18.5483	0	0
83	2017	11	216	1.09861	0.495966	50	0.922431	17	0.55476	0	0	0	0	1	0	1	0	0.693147	1.09861	1.09861	1.09861	2.30259	0.621199	3.17805	3.09104	3.5003	0	8.80956	3.15997	21.9338	0.238625	0.87136	0.0192074	0.286787	0.355058	1.05372	0.600194	0.00350377	17.254	18.6909	0	0
83	2018	11	216	2.19722	0.45663	52	0.504665	22	0.460726	0	0	0	0	1	0	1	0	0	0.693147	1.38629	1.38629	1.38629	0.444731	3.21888	3.13549	3.43365	0	8.81403	3.16463	22.245	0.625404	1.15939	0.015645	0.268567	0.395912	0.942897	0.702036	0.0014847	17.8372	18.9921	0	0
83	2019	11	216	2.07944	0.421498	40	0.608198	25	0.379355	0	0	0	0	1	0	1	0	0	0	0.693147	0.693147	0.693147	0.576639	3.2581	3.17805	3.34155	0	8.72859	3.16421	21.9151	0.825451	1.26815	0.0146137	0.265954	0.390626	1.13091	0.881401	0.000959612	17.9463	18.7875	0	0
83	2020	11	216	2.07944	0.565098	67	0.343954	17	0.0999087	0	0	0	0	1	0	1	0	0	0	0	0	0	0.61021	3.29584	3.21888	3.56513	0	8.91032	3.17388	22.1893	0.632045	0.939624	0.0272289	0.241267	0.372311	1.5573	0.786171	0.00123606	18.6368	19.2578	0	0
83	2021	11	216	1.09861	0.528145	64	0.230283	51	0.710517	0	0	0	0	1	0	1	0	0	0	0	0	0	0.623961	3.3322	3.2581	3.35345	0	9.06935	3.18263	22.3437	0.368699	0.674662	0.0205915	0.255546	0.277517	1.33762	0	0	18.0483	19.5019	0	0
83	2022	11	216	0	0	40	0.0225794	34	0.545799	0	0	0	0	1	0	1	0	0	0	0	0	0	0.917734	3.3673	3.29584	3.71802	0	8.90585	3.19786	22.0775	1.05766	1.25468	0.0179136	0.248364	0.400227	0.834368	0	0	17.9643	19.2331	0	0
83	2023	11	216	0	0	39	0	17	0	0	0	0	0	1	0	1	0	0	0	0	0	0.693147	0.744548	3.4012	3.3322	3.72636	0	9.01274	3.19745	22.1634	0.948305	1.2021	0.0180953	0.287864	0.368955	0.806036	0	0	0	19.0787	0	0
84	2011	21	111	0	0	0	0	0	0	0	0	0	0	0	0	0	0	0	0	0	0	0	0	3.17805	2.77259	4.00298	0.00429078	6.44095	3.06386	22.1438	4.22456	5.07044	0.0102057	0.208506	0.452176	1.30678	0.0416554	0.00254906	0	0	0	0
84	2012	21	111	0	0	0	0	0	0	0	0	0	0	0	0	0	0	0	0	0	0	0	0	3.21888	2.83321	3.97707	0.00429078	6.46925	3.07547	21.9869	0.766571	1.46792	0.0319133	0.269797	0.412222	1.06994	0.0503592	0.00310002	0	18.5112	0	0
84	2013	21	111	0	0	0	0	0	0	0	0	0	0	0	0	0	0	0	1.09861	1.60944	1.94591	1.94591	0	3.2581	2.89037	3.97967	0.00429078	6.48616	3.08007	21.9002	0.633748	1.23019	0.0285933	0.268671	0.43589	1.12099	0.0667513	0.0032279	0	18.5241	0	0
84	2014	21	111	0	0	0	0	0	0	0	0	0	0	0	0	0	0	1.09861	1.60944	1.79176	2.48491	2.48491	0	3.29584	2.94444	3.95122	0.00179838	6.46614	3.0874	22.1132	0.565521	1.09742	0.0240007	0.294478	0.460468	1.22258	0.0815499	0.00351762	0	18.5678	0	0
84	2015	21	111	0	0	0	0	0	0	0	0	0	0	0	0	0	0	0	0	0.693147	0.693147	0.693147	0	3.3322	2.99573	3.89159	0.00179838	6.47389	3.08922	21.844	0.587128	1.15199	0.0223445	0.257696	0.486576	1.3512	0.129817	0.00333528	0	17.6789	0	0
84	2016	21	111	0	0	0	0	0	0	0	0	0	0	0	0	0	0	1.09861	1.38629	1.38629	1.60944	1.60944	0	3.3673	3.04452	3.91558	0.00179838	6.44095	3.08968	21.8085	0.619025	1.18396	0.0216617	0.259813	0.469769	1.30692	0.107631	0.00312189	0	17.7913	0	0
84	2017	21	111	0	0	0	0	0	0	0	0	0	0	0	0	0	0.693147	1.09861	1.09861	1.38629	1.38629	1.94591	0	3.4012	3.09104	3.88763	0.00179838	6.43775	3.08694	22.2066	0.745912	1.4385	0.0223406	0.27954	0.453274	1.17323	0.123178	0.00598184	12.7887	17.931	0	0
84	2018	21	111	0	0	0	0	0	0	0	0	0	0	0	0	0	0	0	0	0	0	0	0	3.43399	3.13549	3.88017	0.00179838	6.43455	3.08831	22.1865	0.60035	1.22837	0.021233	0.263428	0.458281	0.943905	0.158919	0.00274988	13.6616	17.9956	0	0
84	2019	21	111	0	0	0	0	0	0	0	0	0	0	0	0	0	0	0	0	0	0	0	0	3.46574	3.17805	3.91162	0.00179838	6.50129	3.09693	22.1815	0.455361	1.06919	0.0379651	0.216396	0.475842	0.958385	0.165169	0.00134101	14.5294	17.9127	0	0
84	2020	21	111	0	0	0	0	0	0	0	0	0	0	0	0	0	0	1.09861	1.94591	2.48491	3.09104	3.3673	0	3.49651	3.21888	3.91506	0.00179838	6.52942	3.10817	22.109	0.199496	0.545756	0.0290859	0.163623	0.336984	0.886366	0.151339	0.00173504	14.7723	17.6976	0	0
84	2021	21	111	0	0	0	0	0	0	0	0	0	0	0	0	0	0	1.38629	2.48491	2.83321	3.09104	3.17805	0	3.52636	3.2581	3.88556	0	6.6053	3.12588	22.4411	0.149971	0.649605	0.027906	0.267458	0.371317	0.845829	0	0	13.9782	17.571	0	0
84	2022	21	111	0	0	0	0	0	0	0	0	0	0	0	0	0	0	0.693147	2.48491	2.89037	3.09104	3.3673	0	3.55535	3.29584	3.87552	0.00079968	6.61338	3.12632	22.5249	0.0902574	0.37164	0.0571485	0.286107	0.261103	0.887622	0	0	14.4532	17.7724	0	0
84	2023	21	111	0	0	0	0	0	0	0	0	0	0	0	0	0	0	1.09861	1.38629	2.07944	2.07944	2.70805	0	3.58352	3.3322	3.91246	0	6.83195	3.11972	22.2379	0.087015	0.296828	0.0467032	0.281857	0.237235	0.813641	0	0	0	17.7713	0	0
85	2011	20	8	0	0	0	0	0	0	0	0	0	0	0	0	0	1.38629	3.21888	4.26268	4.7185	5.10595	5.34711	0	2.94444	2.77259	3.93043	0	5.00395	3.06898	19.793	0.141193	0.829648	0.000177984	0.00699349	0.678666	0.87892	0.111578	0.000577083	0	0	0	0
85	2012	20	8	0	0	0	0	0	0	0	0	0	0	0	0	0	1.60944	2.99573	4.07754	4.55388	5.09375	5.22036	0	2.99573	2.83321	3.88499	0	5.09375	3.07915	17.6982	0.691108	0.738689	0.000119993	0.00336932	0.683285	1.04401	0.131384	0.000641281	0	0	0	0
85	2013	20	8	0	0	0	0	0	0	0	0	0	0	0	0	0	2.48491	3.97029	4.72739	5.42495	5.42495	5.79301	0	3.04452	2.89037	3.85151	0	4.90527	3.08649	18.4158	0.58165	0.664676	0.0611356	0.00242107	0.652401	1.04088	0.13206	0.000854978	0	0	0	0
85	2014	20	8	0	0	0	0	0	0	0	0	0	0	0	0	0	3.17805	5.01728	5.01728	5.47227	5.47227	5.47227	0	3.09104	2.94444	3.87464	0	4.29046	3.11972	19.079	1.10807	1.20629	0.0304041	0.000683766	0.659344	0.977331	0.146568	0.000922369	0	0	0	0
85	2015	20	8	0	0	0	0	0	0	0	0	0	0	0	0	0	0	0	0.693147	0.693147	0.693147	0.693147	0	3.13549	2.99573	3.99239	0	3.58352	3.12016	19.294	0.684698	0.995891	0.0301868	0.000533857	0.659809	1.72315	0.147521	0.000693554	0	0	0	0
85	2016	20	8	0	0	0	0	0	0	0	0	0	0	0	0	0	0	0	0	0	0	0	0	3.17805	3.04452	3.85249	0.4284	3.93183	3.09648	18.8665	0.0359712	0.273343	8.99996e-06	0.00122325	0.614027	1.58431	0.15066	0.000620023	0	0	0	0
85	2017	20	8	0	0	0	0	0	0	0	0	0	0	0	0	0	0	0	0	0.693147	0.693147	0.693147	0	3.21888	3.09104	3.86102	0.4284	5.83188	3.07454	18.6712	0.0375934	0.560794	0.0839615	0.00588366	0.477065	0	0.180655	0.000980243	14.1639	15.6973	0	0
85	2018	20	8	0	0	0	0	0	0	0	0	0	0	0	0	0	0	0	0.693147	0.693147	0.693147	0.693147	0	3.2581	3.13549	3.83611	0.4284	5.96871	3.06479	18.5929	0.0489806	0.454943	0.0968644	0.00554559	0.535436	1.3949	0.211309	0.000505164	14.2208	16.2323	0	0
85	2019	20	8	0	0	0	0	0	0	0	0	0	0	0	0	0							0	3.29584	3.17805	3.83417	0.4284	6.14633	3.0488	18.5664	0.0441202	0.506477	0.126589	0.00729334	0.476152	1.49674	0.280113	0.000195287	15.1711	16.328	0	0
85	2020	20	8	0	0	0	0	0	0	0	0	0	0	0	0	0							0	3.3322	3.21888	3.78747	0.4284	6.50877	3.04643	18.525	0.0713779	0.323173	0.119105	0.00711761	0.482162	1.68298	0.241862	0.000276511	15.9056	16.3302	0	0
85	2021	20	8	0	0	0	0	0	0	0	0	0	0	0	0	0							0	3.3673	3.2581	3.76847	0.4284	4.94164	3.05164	19.5914	0.333092	0.591318	0.0219444	0.0744561	0.558104	1.44693	0	0	15.3358	15.4919	0	0
85	2022	20	8	0	0	0	0	0	0	0	0	0	0	0	0	0							0	3.4012	3.29584	3.71403	0.427814	4.91265	3.05211	18.8763	0.259881	0.395817	0.0246194	0.083371	0.496546	1.69463	0	0	14.4631	15.0917	0	0
85	2023	20	8	0	0	0	0	0	0	0	0	0	0	0	0	0							0	3.43399	3.3322	3.79936	0.426835	5.41165	3.04262	18.9366	0.120847	0.449272	0.0297306	0.110928	0.304717	1.79492	0	0	0	15.7646	0	0
86	2011	16	18	0	0	7	1.87091	5	0	0	0	0	0	0	1	0							0.7519	3.21888	2.77259	4.20807	0	7.48043	3.09422	21.3333	0.379801	0.740325	0.0719718	0.18648	0.452984	1.05712	0.102762	0.00132702	0	0	0	0
86	2012	16	18	0	0	5	0.770512	3	0.977654	0	0	0	0	0	1	0							0.414684	3.2581	2.83321	4.13019	0	7.55329	3.09467	21.6317	0.502621	0.805427	0.0694505	0.341351	0.41774	0.943333	0.0998834	0.00143691	0	18.2443	0	0
86	2013	16	18	0	0	4	0.404106	4	0.590705	0	0	0	0	1	0	1							0.261937	3.29584	2.89037	4.11921	0	7.4061	3.09513	21.6101	0.761307	1.06047	0.0677063	0.33392	0.393556	0.998094	0.130149	0.0014532	0	18.1542	12.2061	0
86	2014	16	18	0	0	7	0.510618	3	0.328118	0	0	0	0	1	0	1							0.332718	3.3322	2.94444	4.13897	0	7.29641	3.10638	21.3494	0.734797	0.866163	0.0520971	0.285046	0.478811	1.09357	0.136066	0.00144065	0	17.9105	0	0
86	2015	16	18	0	0	4	1.4614	4	0.690305	0	0	0	0	1	0	1							0.773716	3.3673	2.99573	4.12913	0	7.36328	3.10369	21.5314	0.786764	1.00577	0.054258	0.263534	0.425743	1.58451	0.125812	0.0013238	0	18.0343	0	0
86	2016	16	18	0	0	4	0.816278	5	0.420348	0	0	0	0	1	0	1							0.525135	3.4012	3.04452	4.25269	0	7.6953	3.17136	21.9397	0.280411	0.487378	0.349238	0.0784719	0.215445	1.04528	0.249893	0.0012384	0	18.224	0	0
86	2017	16	18	0	0	4	0.928621	6	0.291078	0	0	0	0	1	0	1							0.624299	3.43399	3.09104	4.2943	0.147989	7.71913	3.16842	22.4493	0.0914464	0.306582	0.353744	0.0894064	0.197034	0.967263	0.268414	0.00371375	14.4801	18.2291	0	0
86	2018	16	18	0	0	2	0.328032	2	0.661042	0	1	0	0	1	0	1							0.310455	3.46574	3.13549	4.2507	0.322301	7.65349	3.18013	22.4889	0.292317	0.783591	0.288109	0.0647816	0.328493	0.690348	0.303381	0.00111565	15.9388	18.3158	0	0
86	2019	16	18	0	0	1	0.347542	3	0	0	1	0	0	1	0	1							0.368622	3.49651	3.17805	4.23176	0.322373	7.56268	3.17053	22.4685	0.313246	0.775995	0.343807	0.0780752	0.359655	0.740349	0.352114	0.000639153	15.7059	18.3708	0	0
86	2020	16	18	0	0	1	1.48677	2	0	0	1	0	0	1	0	1							1.27735	3.52636	3.21888	4.21832	0.00019998	7.57968	3.16842	22.4776	0.132455	0.83069	0.339478	0.0770916	0.348123	0.882458	0.324162	0.00102239	15.7189	18.4507	0	0
86	2021	16	18	0	0	5	0.245635	2	0	0	1	0	0	1	0	1							0.539239	3.55535	3.2581	4.20911	0.00019998	7.54592	3.16842	22.5725	0.129741	0.762233	0.33224	0.0717009	0.357909	0.757529	0	0	13.2155	18.4729	0	0
86	2022	16	18	0	0	1	0	6	0	0	1	0	0	1	0	1							0	3.58352	3.29584	4.25641	0.00019998	7.52348	3.16463	22.5268	0.146743	0.716346	0.3258	0.0829983	0.361604	0.772359	0	0	14.0869	18.3715	0	0
86	2023	16	18	0	0	3	0	2	0	0	1	0	0	1	0	1							0	3.61092	3.3322	4.16073	0.00019998	7.34343	3.16505	22.4262	0.105164	0.596234	0.325934	0.0880475	0.362259	0.75138	0	0	0	18.1386	0	0
87	2011	27	203	0	0	0	0	0	0	0	0	0	0	0	0	0							0	2.77259	2.77259	4.14933	0	7.97178	3.10009	21.5152	0.382372	1.1155	0.148244	0.0921953	0.52448	1.61899	0.04155	0.00213755	0	0	0	0
87	2012	27	203	0	0	0	0	0	0	0	0	0	0	0	0	0							0	2.83321	2.83321	4.06812	0	8.32434	3.11174	21.4592	0.804699	1.26351	0.181969	0.145309	0.429575	1.31849	0.0562808	0.00298117	0	17.0835	0	0
87	2013	27	203	0	0	0	0	0	0	0	0	0	0	0	0	0							0	2.89037	2.89037	4.02031	0.0346912	8.51659	3.11662	21.3107	0.898053	1.31895	0.166637	0.130379	0.434442	1.24373	0.0606655	0.00372535	0	16.9603	0	0
87	2014	27	203	0	0	0	0	0	0	0	0	0	0	0	0	0							0	2.94444	2.94444	3.90666	0.0346912	8.69885	3.12148	21.5356	0.926453	1.30785	0.142787	0.181076	0.43736	1.41385	0.0895781	0.00417184	0	16.6251	0	0
87	2015	27	203	0	0	0	0	0	0	0	0	0	0	0	0	0							0	2.99573	2.99573	3.64226	0.0365248	8.76327	3.12983	21.649	0.916646	1.27501	0.112394	0.168436	0.442551	1.67187	0.0989169	0.00197584	0	16.3363	0	0
87	2016	27	203	0	0	1	0.593656	7	0.128678	0	0	0	0	0	0	0							0.407009	3.04452	3.04452	3.67849	0.0365248	8.84621	3.13897	21.995	0.961034	1.22236	0.0927587	0.159897	0.41783	1.23237	0.111839	0.00151451	0	17.1351	0	2.58679
87	2017	27	203	0	0	1	0	9	0.232862	0	0	0	0	0	0	0							0	3.09104	3.09104	3.66995	0.0365248	8.88156	3.14199	22.0697	1.09151	1.34114	0.0861612	0.148701	0.452433	0.998685	0.147962	0.0135063	15.5411	17.1242	0	0
87	2018	27	203	0	0	0	0	0	0	0	0	0	0	0	0	0							0	3.13549	3.13549	3.84155	1.97951	8.90422	3.14631	22.2056	1.26452	1.48907	0.0751854	0.127233	0.488168	0.95274	0.195229	0.0021317	15.7187	17.7507	0	0
87	2019	27	203	0	0	0	0	0	0	0	0	0	0	0	0	0							0	3.17805	3.17805	3.58948	1.97951	8.83739	3.14974	22.2452	1.1871	1.70258	0.0695251	0.105004	0.510432	0.979988	0.249978	0.000897647	16.2631	17.6748	0	0
87	2020	27	203	0	0	0	0	0	0	0	0	0	0	0	0	0							0	3.21888	3.21888	3.65373	1.87472	8.78554	3.15955	22.1357	1.25114	1.78153	0.0550411	0.0779004	0.474991	0.872009	0.20981	0.00145905	16.193	17.5184	0	0
87	2021	27	298	0	0	0	0	0	0	0	0	0	0	0	0	0							0	3.2581	3.2581	3.78158	0.0323704	8.86163	3.16379	22.3198	1.23454	1.51865	0.0484234	0.0732012	0.461912	1.09464	0	0	16.3316	17.7865	0	0
87	2022	27	298	0	0	0	0	0	0	0	0	0	0	0	0	0							0	3.29584	3.29584	3.54241	1.86992	8.70996	3.168	22.3629	1.23141	1.51307	0.0735989	0.101937	0.470157	0.825015	0	0	16.5191	17.7556	0	0
87	2023	27	298	0	0	2	0	3	0	0	0	0	0	0	0	0							1.81791	3.3322	3.3322	3.56387	2.01878	8.66441	3.16674	22.3391	1.49992	1.87315	0.0549739	0.11402	0.47977	0.849449	0	0	0	17.6564	0	0
88	2011	1	224	0	0	0	0	0	0	0	0	0	0	0	0	0							0	3.13549	2.77259	3.69988	1.02579	11.1937	3.26461	25.1481	0.0941695	0.612559	0.0188581	0.0866097	0.610899	0.854979	0.395293	0.000652411	0	0	0	0
88	2012	1	224	0	0	0	0	0	0	0	0	0	0	0	0	0							0	3.17805	2.83321	3.6993	0.672893	11.2922	3.27336	25.3272	0.239879	0.620975	0.0150876	0.111604	0.582786	0.897459	0.423181	0.000731459	0	0	0	0
88	2013	1	224	0	0	0	0	0	0	0	0	0	0	0	0	0							0	3.21888	2.89037	3.73955	0.665879	11.1865	3.28166	25.507	0.264847	0.662197	0.0175717	0.0998146	0.574278	0.902637	0.478333	0.000747473	0	0	0	0
88	2014	1	224	0	0	0	0	0	0	0	0	0	0	0	0	0							0	3.2581	2.94444	3.74192	0.664285	11.1763	3.28728	25.6599	0.337467	0.7076	0.0157513	0.0913232	0.570421	0.884905	0.511191	0.000793941	0	0	0	0
88	2015	1	224	0	0	0	0	0	0	0	0	0	0	0	0	0							0	3.29584	2.99573	3.63961	0.67595	11.1642	3.28877	25.3276	0.522907	0.68803	0.0162935	0.0911525	0.558469	0.927149	0.562153	0.000737784	0	0	0	0
88	2016	1	224	0	0	0	0	0	0	0	0	0	0	0	0	0							0	3.3322	3.04452	3.73292	0.693097	11.179	3.29324	25.4239	0.446052	0.720397	0.0182308	0.0925382	0.578652	0.919137	0.577008	0.000713696	0	0	0	0
88	2017	1	224	0	0	0	0	0	0	0	0	0	0	0	0	0							0	3.3673	3.09104	3.85214	0.691396	11.353	3.29916	25.7327	0.135244	0.718174	0.016628	0.0781233	0.586649	1.06644	0.790786	0.000677592	19.8097	0	0	0
88	2018	1	224	0	0	0	0	0	0	0	0	0	0	0	0	0							0	3.4012	3.13549	3.82816	0.691997	11.3942	3.30505	26.0217	0.167601	0.76062	0.0205043	0.0706281	0.58496	0.909031	0.625895	0.000694527	19.8281	22.7068	0	0
88	2019	1	224	0	0	0	0	0	0	0	0	0	0	0	0	0							0	3.43399	3.17805	3.93472	0.698632	11.3947	3.30945	26.0241	0.144557	0.749642	0.0185754	0.0653897	0.561905	1.09548	0.598549	0.000380652	20.6573	22.5169	0	0
88	2020	1	224	0	0	0	0	0	0	0	0	0	0	0	0	0							0	3.46574	3.21888	3.98507	0.689491	11.338	3.30908	25.862	0.142246	0.775696	0.0208344	0.0657999	0.568214	1.06778	0.600526	0.00049243	20.8752	22.55	0	0
88	2021	1	224	0	0	0	0	0	0	0	0	0	0	0	0	0							0	3.49651	3.2581	3.81084	0.634034	11.3131	3.31382	25.9685	0.141466	0.656941	0.0305573	0.0931141	0.534543	0.852245	0	0	20.5396	22.5995	0	0
88	2022	1	224	0	0	0	0	0	0	0	0	0	0	0	0	0							0	3.52636	3.29584	3.81646	0.657365	11.1897	3.31782	25.9711	0.136941	0.694196	0.0322106	0.0909854	0.541541	0.799367	0	0	20.5952	22.5842	0	0
88	2023	1	224	0	0	0	0	0	0	0	0	0	0	0	0	0							0	3.55535	3.3322	3.81253	0.761973	11.1929	3.3189	26.0464	0.143074	0.679569	0.0289946	0.088443	0.482338	0.771502	0	0	0	22.6701	0	0
89	2011	26	224	0	0	0	0	10	0.274298	0	0	0	0	0	0	0							0	3.17805	2.77259	3.67085	0	6.4552	3.15743	22.0073	0.182731	0.427671	0.0282696	0.441111	0.304308	0.810499	0.395293	0.000652411	0	0	0	0
89	2012	26	224	0	0	0	0	0	0	0	0	0	0	0	0	0							0	3.21888	2.83321	3.55797	0	6.42649	3.15743	21.859	0.496308	0.734477	0.0269262	0.432924	0.318484	0.76493	0.423181	0.000731459	0	0	0	0
89	2013	26	224	0	0	0	0	0	0	0	0	0	0	0	0	0							0	3.2581	2.89037	3.5191	0	8.45702	3.14587	21.7513	0.346739	0.627443	0.0263663	0.420735	0.327708	0.931531	0.478333	0.000747473	0	0	0	0
89	2014	26	224	0	0	0	0	0	0	0	0	0	0	0	0	0							0	3.29584	2.94444	3.36546	0	8.29505	3.13723	21.5865	0.173019	0.387452	0.0290946	0.454434	0.276763	1.05852	0.511191	0.000793941	0	0	0	0
89	2015	26	224	0	0	0	0	0	0	0	0	0	0	0	0	0							0	3.3322	2.99573	2.85401	0	8.0959	3.13026	21.3519	0.0813873	0.350872	0.0330198	0.476933	0.234349	1.38356	0.562153	0.000737784	0	0	0	0
89	2016	26	224	0	0	0	0	0	0	0	0	0	0	0	0	0							0	3.3673	3.04452	2.85061	0	7.81843	3.12192	21.2054	0.0253675	0.217326	0.0375549	0.453574	0.24538	1.65621	0.577008	0.000713696	0	0	0	0
89	2017	26	224	0	0	0	0	0	0	0	0	0	0	0	0	0							0	3.4012	3.09104	2.97686	0	7.71735	3.12236	21.2025	0.146928	0.579102	0.0299849	0.420694	0.25472	1.39903	0.790786	0.000677592	12.873	0	0	0
89	2018	26	224	0	0	0	0	0	0	0	0	0	0	0	0	0							0	3.43399	3.13549	3.4764	0	7.6516	3.11928	21.2049	0.0555274	0.300627	0.0336108	0.419992	0.232411	1.35549	0.625895	0.000694527	14.9545	15.0286	0	0
89	2019	26	224	0	0	0	0	0	0	0	0	0	0	0	0	0							0	3.46574	3.17805	3.60459	0	7.58934	3.11751	21.1667	0.0395976	0.245606	0.0397802	0.421296	0.236238	1.16162	0.598549	0.000380652	14.5428	15.4782	0	0
89	2020	26	224	0	0	0	0	0	0	0	0	0	0	0	0	0							0	3.49651	3.21888	3.61674	0	7.54803	3.11396	20.9548	0.0480718	0.251867	0.0527177	0.394611	0.241084	1.32201	0.600526	0.00049243	15.0614	14.8055	0	0
89	2021	26	224	0	0	0	0	0	0	0	0	0	0	0	0	0							0	3.52636	3.2581	3.44975	0	7.55014	3.11618	21.0923	0.0441882	0.253105	0.0547031	0.396005	0.20881	1.40488	0	0	14.7082	15.2775	0	0
89	2022	26	224	0	0	0	0	0	0	0	0	0	0	0	0	0							0	3.55535	3.29584	3.48815	0	7.42952	3.11263	20.9869	0.0364631	0.167127	0.0568084	0.421036	0.191745	1.31996	0	0	14.6641	15.4928	0	0
89	2023	26	224	0	0	0	0	0	0	0	0	0	0	0	0	0							0	3.58352	3.3322	3.19754	0	7.38026	3.10593	20.9529	0.0134995	0.126902	0.0624761	0.433966	0.149553	1.26832	0	0	0	15.4812	0	0
90	2011	27	213	0	0	0	0	0	0	0	0	0	0	0	1	0							0	2.94444	2.77259	3.75085	0.00219758	8.03787	3.11129	20.9815	0.223144	0.608666	0.0694225	0.177895	0.474663	1.32792	0.119939	0.00412327	0	0	0	0
90	2012	27	213	0	0	0	0	0	0	0	0	0	0	1	0	1							0	2.99573	2.83321	3.78849	0.0028958	8.1274	3.11618	21.2893	0.382134	0.673419	0.0623633	0.229084	0.457452	1.58997	0.143312	0.00451335	0	18.2826	10.9331	0
90	2013	27	213	0	0	0	0	0	0	0	0	0	0	1	0	1							0	3.04452	2.89037	3.66942	0.0028958	8.15335	3.12457	21.4405	0.47565	0.801163	0.0477925	0.225413	0.466881	1.86908	0.148685	0.00663377	0	18.3976	13.1224	0
90	2014	27	213	0	0	0	0	0	0	0	0	0	0	1	0	1							0	3.09104	2.94444	3.70651	0.0028958	8.23164	3.12983	21.5396	0.518353	0.790853	0.0434426	0.202772	0.467583	1.60281	0.164785	0.00706194	0	18.8031	12.2549	0
90	2015	27	213	0	0	0	0	0	0	0	0	0	0	1	0	1							0	3.13549	2.99573	3.59107	0.0671912	8.25894	3.1381	21.5996	0.604891	0.840907	0.0460063	0.168962	0.465467	1.7059	0.131509	0.00514575	0	19.0753	10.8198	0
90	2016	27	213	0	0	0	0	0	0	0	0	0	0	1	0	1							0	3.17805	3.04452	3.51177	0.0800119	8.37724	3.15913	21.7871	0.53314	1.21107	0.0314609	0.112044	0.537488	1.46987	0.124539	0.0049806	0	19.3941	13.8155	0
90	2017	27	213	0	0	0	0	0	0	0	0	0	0	1	0	1							0	3.21888	3.09104	3.60188	0.0973989	8.43685	3.16632	22.1348	0.533222	1.0048	0.0226711	0.141326	0.539492	1.7093	0.21198	0.00585488	16.7114	19.6699	12.2061	0
90	2018	27	213	0	0	0	0	0	0	0	0	0	0	1	0	1							0	3.2581	3.13549	3.57297	0.0566638	8.53169	3.1768	22.405	0.494413	0.960934	0.0246253	0.119114	0.527309	1.50163	0.23217	0.00498852	17.0657	19.797	0	0
90	2019	27	213	0	0	0	0	0	0	0	0	0	0	1	0	1							0	3.29584	3.17805	3.81409	0.0624113	8.61903	3.18924	22.7212	0.764472	1.15467	0.0216441	0.112438	0.522997	2.00034	0.366245	0.00304017	16.8267	19.8231	0	0
90	2020	27	213	0	0	0	0	0	0	0	0	0	0	1	0	1							0	3.3322	3.21888	3.74051	0.0649447	8.74002	3.20071	22.8723	0.759926	1.20214	0.0580698	0.11158	0.505561	2.38173	0.28782	0.00408155	18.0353	20.3399	13.1224	0
90	2021	27	213	0	0	0	0	0	0	0	0	0	0	1	0	1							0	3.3673	3.2581	3.68806	0.0636319	8.99293	3.21246	23.0979	0.915387	1.27094	0.0606058	0.0941632	0.484645	1.76965	0	0	18.2648	20.8114	0	0
90	2022	27	213	0	0	0	0	0	0	0	0	0	0	1	0	1							0	3.4012	3.29584	3.69534	0.0839734	9.08727	3.21808	23.2591	0.888786	1.33327	0.0576121	0.116892	0.462347	1.32891	0	0	17.8968	21.2318	0	0
90	2023	27	213	0	0	0	0	0	0	0	0	0	0	1	0	1							0	3.43399	3.3322	3.66366	0.106879	9.10831	3.22486	23.402	0.944268	1.32237	0.0545592	0.116598	0.464268	1.13061	0	0	0	21.6065	0	0
91	2011	12	137	0	0	8	0.851266	5	0	0	0	0	0	0	1	0							0.412154	2.89037	2.77259	4.00007	0.0010994	7.10332	3.09739	19.7629	0.0696175	0.204825	0.0349172	0.256098	0.392093	0.868557	0.110386	0.00101552	0	0	0	0
91	2012	12	137	0	0	0	0	0	0	0	0	0	0	0	1	0							0	2.94444	2.83321	3.9276	0.0010994	6.86901	3.09558	19.94	0.146908	0.226991	0.0336746	0.238382	0.414945	1.01604	0.149024	0.00101128	0	16.1749	0	0
91	2013	12	137	0	0	8	0.606159	4	0.472564	0	0	0	0	0	1	0							0.370988	2.99573	2.89037	3.86967	0.0010994	6.70196	3.09241	19.9444	0.0599863	0.141201	0.034584	0.238627	0.430924	1.16284	0.175424	0.00123502	0	14.8798	0	0
91	2014	12	137	0	0	8	0.756107	4	0.676743	0	0	0	0	0	1	0							0.460293	3.04452	2.94444	3.90945	0.0010994	6.56948	3.09286	19.9468	0.0670239	0.16741	0.0347241	0.226566	0.446423	1.23813	0.17864	0.00119819	0	15.4282	0	0
91	2015	12	137	0	0	8	0.949912	2	0.552244	0	0	0	0	0	1	0							0.564788	3.09104	2.99573	4.18322	0.000699755	8.327	3.14027	20.6086	0.100214	0.50069	0.0359008	0.109045	0.422915	0.901326	0.17401	0.0011535	0	16.1707	0	0
91	2016	12	137	0	0	1	0	0	0	0	0	0	0	1	0	1							0	3.13549	3.04452	4.1776	2.82018	7.96032	3.14372	21.1641	0.161649	0.581729	0.0298306	0.0828373	0.407877	0.900206	0.211142	0.00106123	0	17.3338	11.9184	0
91	2017	12	137	0	0	2	1.70247	1	2.79435	0	0	0	0	1	0	1							0.951421	3.17805	3.09104	4.19366	2.82018	7.96624	3.14199	20.9384	0.180563	0.551852	0.0300868	0.178273	0.386813	0.933428	0.234921	0.00462595	18.6101	16.4657	12.948	0
91	2018	12	137	0	0	15	0.262426	6	0.80794	0	0	0	0	1	0	1							0.255601	3.21888	3.13549	4.16767	2.82018	7.73149	3.12457	20.442	0.0552852	0.318931	0.0486406	0.265384	0.426363	0.824202	0.277211	0.000902766	16.5798	16.949	0	0
91	2019	12	137	0	0	0	0	0	0	0	0	0	0	1	0	1							0	3.2581	3.17805	4.0443	2.73778	7.63916	3.12104	20.3697	0.0302838	0.220231	0.0511778	0.266162	0.417603	0.83145	0.34223	0.000440743	16.0493	16.3868	0	0
91	2020	12	137	0	0	7	0.265495	7	0.606588	0	0	0	0	1	0	1							0.379797	3.29584	3.21888	4.02207	0.00129916	6.38519	3.09739	20.1799	0.144493	0.42326	0.0249862	0.123143	0.552146	0.869495	0.304835	0.000651094	17.2944	16.1228	0	0
91	2021	12	290	0	0	6	0	2	3.15099	0	0	0	0	1	0	1							0	3.3322	3.2581	3.91186	0.00129916	6.34564	3.09241	20.0427	0.154059	0.465406	0.0268542	0.117732	0.560404	1.28268	0	0	15.9691	16.1503	0	0
91	2022	12	290	0	0	3	0	0	0	0	0	0	0	1	0	1							0	3.3673	3.29584	3.87441	0.00129916	6.32436	3.08374	20.4444	0.942702	1.10336	0.0310179	0.10287	0.563658	1.25081	0	0	16.5624	15.9183	0	0
91	2023	12	290	0	0	0	0	2	0	0	0	0	0	1	0	1							0	3.4012	3.3322	3.74167	9.9995e-05	6.04025	3.10189	20.3568	0.611813	0.763594	0.0534848	0.0578707	0.407399	1.05231	0	0	0	15.6313	0	0
92	2011	8	49	0	0	0	0	3	0.937502	0	0	0	0	0	0	0							0	2.77259	2.77259	3.52543	0	6.44731	3.07501	20.3953	0.17852	0.559396	0.0655649	0.235801	0.502539	0.963943	0.532405	0.00474491	0	0	0	0
92	2012	8	49	0	0	0	0	0	0	0	0	0	0	0	0	0							0	2.83321	2.83321	3.5609	0	7.27448	3.06898	19.9951	0.126394	0.4509	0.0614074	0.208521	0.460546	1.06942	0.523502	0.00527965	0	17.4659	0	0
92	2013	8	49	0	0	1	3.77166	1	0.945127	0	0	0	0	0	0	0							1.33363	2.89037	2.89037	3.58273	0	7.08674	3.06339	19.9032	0.270463	0.526277	0.0652886	0.208806	0.481559	1.17952	0.655395	0.00499197	0	17.0938	0	0
92	2014	8	49	0	0	0	0	0	0	0	0	0	0	0	0	0							0	2.94444	2.94444	3.57824	0	6.91274	3.05683	19.7373	0.122306	0.45315	0.0721225	0.218431	0.456241	0	0.571116	0.00479097	0	17.2693	0	0
92	2015	8	49	0	0	0	0	0	0	0	0	0	0	0	0	0							0	2.99573	2.99573	3.53618	0	6.91274	3.02335	19.5763	0.451716	0.715144	0.0365383	0.270722	0.488778	3.3442	0.406133	0.00426422	0	17.1654	0	0
92	2016	8	49	0	0	0	0	0	0	0	0	0	0	0	0	0							0	3.04452	3.04452	4.3007	1.64179	6.45362	3.16082	21.5836	0.369248	1.3564	0.0664495	0.00146293	0.411751	0	0.454513	0.00388619	0	18.2475	0	0
92	2017	8	49	0	0	0	0	0	0	0	0	0	0	0	0	0							0	3.09104	3.09104	4.2924	1.64179	6.4599	3.16421	22.5757	0.289923	1.26744	0.0529387	0.0012662	0.448806	0.8176	0.464047	0.00369094	16.2381	18.3837	0	0
92	2018	8	49	0	0	0	0	0	0	0	0	0	0	0	0	0							0	3.13549	3.13549	4.26033	1.64179	6.57925	3.16927	22.7611	0.424075	1.15312	0.0432252	0.00124522	0.44031	0.759546	0.467399	0.00366717	16.1239	18.636	0	0
92	2019	8	49	0	0	0	0	0	0	0	0	0	0	0	0	0							0	3.17805	3.17805	4.08244	1.73764	6.77308	3.17597	23.1096	0.240204	1.08637	0.0354511	0.00102847	0.432084	0.826805	0.475686	0.00206735	17.5447	18.9352	0	0
92	2020	8	49	0	0	0	0	0	0	0	0	0	0	0	0	0							0	3.21888	3.21888	4.00404	1.59076	6.79794	3.15785	23.1008	0.412042	1.07411	0.0175796	0.00117031	0.518522	0.978335	0.470933	0.00267571	18.3439	18.9135	0	0
92	2021	8	49	0	0	0	0	0	0	0	0	0	0	0	0	0							0	3.2581	3.2581	3.88286	0.124163	6.35611	3.1506	22.4887	0.473633	1.2365	0.0307581	0.00107342	0.469492	1.13679	0	0	17.6376	18.5804	0	0
92	2022	8	49	0	0	0	0	0	0	0	0	0	0	0	0	0							0	3.29584	3.29584	3.64595	0.010841	6.24417	3.14329	21.727	0.790887	1.54604	0.0220403	0.00096953	0.487899	1.0082	0	0	17.0244	18.5504	0	0
92	2023	8	49	0	0	0	0	0	0	0	0	0	0	0	0	0							0	3.3322	3.3322	3.47468	0.010841	6.07304	3.14631	21.7978	0.753502	1.71309	0.0195634	0.00210478	0.496624	1.26939	0	0	0	18.625	0	0
93	2011	9	167	0	0	24	1.53883	0	0	0	0	0	0	0	1	0							0.958842	3.17805	2.77259	3.81082	0.0116321	8.99541	3.157	22.0618	0.0440418	0.195616	0.0684798	0.460427	0.248383	0	0.108002	0.00344519	0	0	0	1.90566
93	2012	9	167	0	0	9	0.978428	0	0	0	0	0	0	0	1	0							0.502326	3.21888	2.83321	4.05011	0.00359354	8.74002	3.13636	20.7816	0.0202525	0.188354	0.0640822	0.493975	0.178062	0.942481	0.406906	0.00344	0	17.1084	0	0.947198
93	2013	9	167	0	0	9	1.10755	0	0	0	0	0	0	0	1	0							0.93104	3.2581	2.89037	3.89482	0	8.673	3.13245	21.5816	0.106658	0.248718	0.0905936	0.453572	0.264655	0.964949	0.453882	0.00347135	0	15.9585	0	0.718969
93	2014	9	167	0	0	7	2.08175	0	0	0	0	0	0	0	1	0							0.959112	3.29584	2.94444	3.74982	0	8.63034	3.12808	21.313	0.0902501	0.22365	0.0963542	0.480937	0.227452	1.30396	0.475381	0.00354141	0	17.3401	0	0
93	2015	9	167	0	0	5	2.27979	0	0	0	0	0	0	0	1	0							1.03737	3.3322	2.99573	3.76923	0	8.60135	3.06945	21.4511	0.43741	0.821907	0.10322	0.439593	0.285525	0	0.138162	0.00317957	0	16.1552	0	0
93	2016	9	167	0	0	0	0	0	0	0	0	0	0	0	1	0							0	3.3673	3.04452	3.67398	0	6.73221	3.07038	20.0019	0.425192	0.927744	0.098283	0.404463	0.328637	2.16186	0.199695	0.00323592	0	16.8045	0	0
93	2017	9	167	0	0	0	0	0	0	0	0	0	0	0	1	0							0	3.4012	3.09104	3.67439	0	6.76273	3.07038	20.1332	0.0604834	0.877732	0.0952547	0.379182	0.289868	1.66773	0.213697	0.00975778	13.641	16.8533	0	0
93	2018	9	167	0	0	0	0	0	0	0	0	0	0	1	0	1							0	3.43399	3.13549	3.64065	0	6.83841	3.07223	20.3763	0.109553	0.778423	0.0894302	0.426551	0.309091	1.34047	0.242494	0.00255142	13.5373	17.0408	12.8992	0
93	2019	9	167	0	0	0	0	0	0	0	0	0	0	1	0	1							0	3.46574	3.17805	3.64628	0	6.85857	3.07177	20.4884	0.356694	0.986204	0.0874677	0.400282	0.338385	1.59109	0.295285	0.00144112	14.2257	15.4426	12.8992	0
93	2020	9	167	0	0	0	0	0	0	0	0	0	0	1	0	1							0	3.49651	3.21888	3.64404	0	6.83733	3.07177	20.338	0.558202	1.14085	0.0845801	0.373533	0.36854	1.37416	0.267557	0.00229441	14.4406	15.9637	0	0
93	2021	9	167	0	0	0	0	0	0	0	0	0	0	1	0	1							0	3.52636	3.2581	3.70872	0	6.75577	3.08145	20.7886	0.684676	1.29707	0.0673156	0.295522	0.452293	1.35319	0	0	14.4968	14.3756	0	0
93	2022	9	167	0	0	0	0	0	0	0	0	1	0	1	0	1							0	3.55535	3.29584	3.63963	0	6.85646	3.08557	20.7142	0.912257	1.46219	0.0597706	0.272604	0.475884	1.22215	0	0	14.1667	16.2817	0	0
93	2023	9	167	0	0	0	0	0	0	0	0	1	0	1	0	1							0	3.58352	3.3322	3.66926	0	6.8222	3.09104	20.7528	0.772063	1.31027	0.0517733	0.230746	0.512666	1.23485	0	0	0	15.0419	0	0
94	2011	24	183	0	0	0	0	0	0	0	0	0	0	0	1	0							0	2.94444	2.70805	3.43562	0.00119928	7.80507	3.08053	20.5876	0.146532	0.51542	0.0686423	0.205881	0.483924	0.96094	0.0727721	0.00230013	0	0	0	0
94	2012	24	183	0	0	0	0	0	0	0	0	0	0	0	1	0							0	2.99573	2.77259	3.44031	0.00119928	7.7878	3.09104	20.4506	0.130125	0.409776	0.174024	0.163253	0.378534	0.919558	0.0916598	0.00242312	0	17.4638	0	0
94	2013	24	183	0	0	0	0	0	0	0	0	0	0	0	1	0							0	3.04452	2.83321	3.94307	0.000899595	7.76599	3.11307	20.6388	0.248737	0.544885	0.131042	0.237028	0.384372	0.801734	0.0991861	0.00234282	0	17.4994	0	0
94	2014	24	183	0	0	0	0	0	0	0	0	0	0	0	1	0							0	3.09104	2.89037	4.01345	0.0010994	7.79565	3.11485	20.9597	0.105442	0.376769	0.12026	0.30304	0.345964	0.931456	0.0775457	0.00339948	0	17.6989	0	0
94	2015	24	183	0	0	0	0	0	0	0	0	0	0	0	1	0							0	3.13549	2.94444	4.03695	0	8.38343	3.11706	20.9484	0.100708	0.411197	0.127235	0.332889	0.340839	1.18698	0.131935	0.00340137	0	17.6567	0	0
94	2016	24	183	0	0	0	0	0	0	0	0	0	0	0	1	0							0	3.17805	2.99573	4.08407	0	8.38023	3.12104	21.0562	0.148977	0.49525	0.108021	0.33635	0.356399	1.31457	0.171584	0.00327704	0	17.6783	0	0
94	2017	24	183	0	0	0	0	0	0	0	0	0	0	1	0	1							0	3.21888	3.04452	4.06184	0	8.39027	3.12457	21.1435	0.0685032	0.406572	0.112965	0.347333	0.341489	0	0.196831	0.00585586	16.7068	17.7258	10.779	0
94	2018	24	183	0	0	0	0	0	0	0	0	0	0	1	0	1							0	3.2581	3.09104	4.04555	0	8.40402	3.12413	21.1226	0.134001	0.406891	0.112144	0.363443	0.332907	0.855438	0.233896	0.0027629	16.3291	17.8216	0	0
94	2019	24	183	0	0	0	0	0	0	0	0	0	0	1	0	1							0	3.29584	3.13549	4.05279	0	8.19809	3.12281	20.9394	0.11756	0.362356	0.10892	0.373703	0.321178	0.998188	0.290431	0.0012471	17.353	17.4392	0	0
94	2020	24	183	0	0	0	0	0	0	0	0	0	0	1	0	1							0	3.3322	3.17805	4.0078	0	8.16508	3.12148	20.8985	0.0738061	0.406981	0.109439	0.375391	0.331773	0.87799	0.256752	0.00192573	17.2136	17.5025	0	0
94	2021	24	183	0	0	0	0	0	0	0	0	0	0	1	0	1							0	3.3673	3.21888	4.04116	0	8.13094	3.11883	20.9991	0.105765	0.378586	0.11135	0.365858	0.341193	0.88672	0	0	15.7054	17.5519	0	0
94	2022	24	183	0	0	0	0	0	0	0	0	0	0	1	0	1							0	3.4012	3.2581	3.98446	0	8.03398	3.11795	20.846	0.0848612	0.368412	0.102874	0.346896	0.35159	0.985588	0	0	15.4734	17.4719	11.4391	0
94	2023	24	183	0	0	0	0	0	0	0	0	0	0	1	0	1							0	3.43399	3.29584	3.95448	0	7.89506	3.11751	21.0558	0.0699924	0.38092	0.11253	0.34285	0.359366	1.05022	0	0	0	17.856	0	0
95	2011	32	74	0	0	63	1.51336	253	1.1203	0	0	0	0	0	1	0							0.794523	2.94444	2.70805	3.47113	0.0141987	8.2802	3.19253	23.4113	0.269978	0.635959	0.035977	0.154566	0.545413	0.750886	0.0623453	0.00340908	0	0	0	1.51731
95	2012	32	74	0	0	72	0.909633	173	0.612935	0	0	0	1	0	1	0							0.474169	2.99573	2.77259	3.27748	0.0151841	9.06855	3.19089	23.0732	0.262353	0.676627	0.0500085	0.176189	0.512405	0.712921	0.0815854	0.00350447	0	19.7378	0	0
95	2013	32	74	0	0	58	0.743184	166	0.46687	0	0	0	1	0	1	0							0.438708	3.04452	2.83321	3.44496	0.0138043	8.99678	3.18883	23.0393	0.249704	0.668	0.0542078	0.170069	0.494211	0.667842	0.0934418	0.00331237	0	19.7067	0	0.136788
95	2014	32	74	0	0	30	0.788185	71	0.571896	0	0	0	1	0	1	0							0.475822	3.09104	2.89037	3.44667	0.0105442	8.95712	3.18387	22.7069	0.256366	0.714128	0.0602999	0.193997	0.470174	0.847377	0.113872	0.00324734	0	19.3771	0	0.853811
95	2015	32	74	0	0	19	0.953758	39	0.587644	0	0	0	1	0	1	0							0.68358	3.13549	2.94444	3.56215	0.00538547	8.87319	3.17639	22.0505	0.18906	0.558652	0.0739677	0.224726	0.426997	0.912798	0.121919	0.00286179	0	18.9584	0	0
95	2016	32	74	1.09861	0.634874	35	0.62758	66	0.69603	0	0	0	1	1	0	1							0.625336	3.17805	2.99573	3.52836	0.00518653	8.67334	3.17597	22.2059	0.158229	0.549971	0.0694598	0.201662	0.448543	0.836389	0.170401	0.00264405	0	18.7442	12.1007	0
95	2017	32	74	0.693147	0.481378	52	0.696466	93	0.443189	0	0	0	1	1	0	1							0.500898	3.21888	3.04452	3.54287	0.00757127	8.6074	3.17722	22.5718	0.136813	0.64391	0.0589423	0.168458	0.481783	0.806732	0.189124	0.0065095	16.7304	0	11.9184	0
95	2018	32	74	2.56495	0.567799	61	0.779749	161	0.498176	0	0	0	1	1	0	1							0.623451	3.2581	3.09104	3.56561	0.00468899	8.59249	3.17639	22.8029	0.190767	0.6629	0.063202	0.15625	0.482366	0.710466	0.211094	0.0023815	16.3126	19.2477	15.013	0
95	2019	32	74	2.19722	0.509906	74	0.460258	152	0.535854	0	0	0	1	1	0	1							0.513771	3.29584	3.13549	3.56618	0.00468899	8.59044	3.1743	22.5801	0.194961	0.599916	0.0679567	0.152641	0.471977	0.731226	0.244762	0.00147452	18.0647	19.2541	14.771	0
95	2020	32	74	2.07944	0.539877	57	0.476028	112	0.356371	0	0	0	1	1	0	1							0.702853	3.3322	3.17805	3.54957	0.00399202	8.60923	3.17805	22.6831	0.236584	0.675565	0.0630048	0.131213	0.492213	0.729464	0.224936	0.00229887	17.6324	19.3432	13.3047	0
95	2021	32	74	1.09861	0.457311	88	0.139565	115	0.328799	0	0	0	1	1	0	1							0.424881	3.3673	3.21888	3.77497	0.165853	8.54189	3.18221	22.9381	0.306503	0.731771	0.0549918	0.102596	0.553342	0.748204	0	0	18.0176	19.6441	12.8992	0
95	2022	32	74	0.693147	0.557611	62	0.021851	105	0.459511	0	0	0	1	1	0	1							0.527623	3.4012	3.2581	3.78033	0.125663	8.63711	3.18511	23.0256	0.238502	0.765712	0.0505686	0.115654	0.545738	0.723855	0	0	18.2756	19.803	0	0
95	2023	32	74	0.693147	1.15331	31	0	71	0	0	0	0	1	1	0	1							1.83015	3.43399	3.29584	3.89485	0.0857189	8.64083	3.1913	23.0785	0.200496	0.744029	0.0301936	0.0937144	0.564783	0.733317	0	0	0	19.9419	0	0
96	2011	20	194	0	0	9	1.54247	1	0	0	0	0	0	0	1	0							0.654523	2.89037	2.70805	3.15449	0.0204887	7.71512	3.10861	20.8909	0.545782	1.20439	0.0263946	0.144859	0.489279	1.0344	0.13743	0.00275431	0	16.1256	0	1.14538
96	2012	20	194	0	0	2	0.825549	6	0.413623	0	0	0	0	0	1	0							0.438641	2.94444	2.77259	3.16952	0.0207825	7.97281	3.11795	21.0863	0.343053	0.964297	0.0283688	0.116672	0.511628	0.954606	0.157437	0.00271347	0	0	0	0
96	2013	20	194	0	0	5	0.862093	0	0	0	0	0	0	0	1	0							0.493973	2.99573	2.83321	3.1227	0.0188218	8.02911	3.12281	21.2333	0.343605	0.881504	0.0236726	0.135113	0.520833	0.888801	0.182142	0.00282054	0	0	0	1.4751
96	2014	20	194	0	0	9	0.855394	1	0	0	0	0	0	1	0	1							0.507598	3.04452	2.89037	3.12338	0.0188218	8.25453	3.12939	21.3334	0.245976	0.76248	0.0319075	0.140483	0.536818	1.09139	0.186834	0.0028047	0	0	12.2061	0
96	2015	20	194	0	0	7	1.0021	4	0.138061	0	0	0	0	1	0	1							0.588221	3.09104	2.94444	3.1331	0.0188218	8.2938	3.13157	21.4572	0.301251	0.808038	0.0323133	0.137133	0.54454	1.2896	0.227621	0.00261695	0	18.7824	11.5129	0
96	2016	20	194	0	0	25	0.439306	2	0.600497	0	0	0	0	1	0	1							0.316062	3.13549	2.99573	3.14968	0.0197046	8.35373	3.13332	21.5869	0.249506	0.839874	0.0289586	0.130743	0.557181	0	0.244324	0.00244861	0	18.8507	0	0
96	2017	20	194	0	0	4	0.773851	0	0	0	0	0	0	1	0	1							0.543746	3.17805	3.04452	3.22798	0.0197046	8.32724	3.14802	21.7196	0.646228	1.08615	0.0197438	0.116577	0.590886	0.829088	0.261777	0.00521024	17.8771	19.0004	12.6182	0
96	2018	20	194	1.60944	0.788988	19	0.448887	1	0	0	0	0	0	1	0	1							0.738186	3.21888	3.09104	3.82761	0.0139029	8.42617	3.15103	21.8359	0.613244	1.04101	0.0184144	0.107197	0.597532	0.771816	0.277307	0.00215128	18.0029	19.2081	13.9978	0
96	2019	20	194	2.07944	0.664562	18	0.559928	9	0.495889	0	0	0	0	1	0	1							0.94418	3.2581	3.13549	3.78669	0.0139029	8.53464	3.15955	21.9525	0.549309	0.911619	0.0148926	0.0907169	0.611716	0.864096	0.336428	0.0011555	18	19.4152	13.8155	0
96	2020	20	194	1.60944	0.800691	24	0.170359	17	0.199817	0	0	0	0	1	0	1							0.808998	3.29584	3.17805	3.7911	0.0139029	8.64224	3.16336	22.0366	0.506665	0.853135	0.0180904	0.0822894	0.60551	0.831567	0.309237	0.00185084	18.4851	19.5956	13.8294	0
96	2021	20	194	0.693147	0.769941	20	0.245635	3	0	0	0	0	0	1	0	1							0.809993	3.3322	3.21888	3.90023	0.0130149	8.66441	3.17011	22.2241	0.433138	0.763691	0.0148866	0.0795059	0.595586	1.06032	0	0	18.5382	19.7642	13.6358	0
96	2022	20	194	1.60944	0.609661	31	0.0291347	7	0	0	0	0	0	1	0	1							1.35385	3.3673	3.2581	4.07288	0.0130149	8.8371	3.17722	22.4208	0.377347	0.676516	0.0118298	0.0666525	0.59811	0.974565	0	0	18.4183	19.9332	12.8992	0
96	2023	20	194	0	0	47	0	15	1.59127	0	0	1	0	1	0	1							0.489628	3.4012	3.29584	3.95344	0.01262	8.93958	3.18346	22.5917	0.427001	0.665526	0.0112089	0.0756908	0.603918	0.923121	0	0	0	20.1407	0	0
97	2011	10	40	0	0	0	0	0	0	0	0	0	0	0	1	0							0	2.70805	2.70805	3.16224	0	7.04839	3.15785	21.8659	0.129652	0.576213	0.0227473	0.42802	0.242952	0.78403	0.0731244	0.00184208	0	0	0	0
97	2012	10	40	0	0	0	0	0	0	0	0	0	0	0	1	0							0	2.77259	2.77259	3.25579	0	7.6014	3.17889	22.0214	0.113724	0.670789	0.0238601	0.333968	0.280405	0.668205	0.080489	0.00165834	0	0	0	0
97	2013	10	40	0	0	0	0	0	0	0	0	0	0	0	1	0							0	2.83321	2.83321	3.16533	0	7.5974	3.18594	21.9468	0.0974325	0.344738	0.0206777	0.282308	0.154099	0.644174	0.111088	0.00229187	0	0	0	0
97	2014	10	40	0	0	0	0	0	0	0	0	0	0	0	1	0							0	2.89037	2.89037	4.04842	0.00019998	8.50451	3.2068	22.6973	0.220568	0.401756	0.049033	0.418449	0.191469	0.669513	0.11556	0.0024962	0	16.4431	0	0
97	2015	10	40	0	0	0	0	0	0	0	0	0	0	1	0	1							0	2.94444	2.94444	4.08968	0.00019998	8.46821	3.2064	22.7136	0.136064	0.372584	0.0476648	0.412568	0.179313	0.703593	0.142556	0.00285458	0	16.5076	14.221	0
97	2016	10	40	0	0	2	2.81987	13	0.23096	0	0	0	0	1	0	1							1.21965	2.99573	2.99573	4.00631	0.000299955	8.4312	3.21165	22.9355	0.250546	0.417191	0.0409625	0.363141	0.238294	0.721861	0.152341	0.00282186	0	17.9719	0	2.29471
97	2017	10	40	0	0	0	0	0	0	0	0	0	0	1	0	1							0	3.04452	3.04452	3.95003	0.440124	8.42639	3.21165	23.0558	0.190661	0.452891	0.0419669	0.350955	0.245191	0.709438	0.20803	0.0193218	16.7404	18.6036	0	0
97	2018	10	40	0	0	0	0	4	0.661042	0	0	0	0	1	0	1							0	3.09104	3.09104	3.84979	0.470316	8.47533	3.21447	22.912	0.13449	0.459845	0.0370857	0.32522	0.240498	0.657146	0.254738	0.00489911	16.7835	18.6828	10.4913	0
97	2019	10	40	0.693147	0.496036	1	2.43279	1	0	0	0	0	0	1	0	1							1.4159	3.13549	3.13549	3.7626	0.475302	8.49984	3.21406	22.7636	0.165758	0.476764	0.0360503	0.430989	0.230064	0.628399	0.357224	0.00225528	16.5109	18.6684	0	0
97	2020	10	40	0	0	0	0	7	0.242635	0	0	0	0	1	0	1							0	3.17805	3.17805	3.77651	0.348613	8.49454	3.21366	22.7642	0.112699	0.372165	0.0648913	0.442996	0.188594	0.611277	0.295322	0.00339305	17.0182	18.629	0	0
97	2021	10	40	0	0	6	0	4	1.57549	0	0	0	0	1	0	1							0	3.21888	3.21888	3.80562	0.347624	8.4047	3.21848	23.2205	0.374175	0.649359	0.0363261	0.324687	0.279495	0.84823	0	0	16.7482	18.8687	11.9512	0
97	2022	10	40	0	0	0	0	6	0	0	0	0	0	1	0	1							0	3.2581	3.2581	3.80294	0.346564	8.38069	3.22366	23.1199	0.178654	0.568313	0.0276268	0.284285	0.238433	0.856005	0	0	16.691	18.9127	13.0388	0
97	2023	10	40	0	0	1	0	3	0	0	0	0	0	1	0	1							1.58293	3.29584	3.29584	3.78063	0.767187	8.49597	3.22883	23.2118	0.32509	0.586044	0.0424329	0.418707	0.194521	0.743599	0	0	0	18.8353	0	0
98	2011	10	92	0	0	0	0	0	0	0	0	0	0	0	0	0							0	2.99573	2.70805	3.32717	0	3.98898	3.0121	0	0.0131857	0.0560381	0.0478554	0.00112037	0.608612	1.77527	0	0	0	0	0	0
98	2012	10	92	0	0	0	0	0	0	0	0	0	0	0	0	0							0	3.04452	2.77259	3.35583	0	4.06044	3.01455	17.4334	0.00625639	0.143028	0.0445268	0.000728734	0.620707	2.09626	0	0	0	0	0	0
98	2013	10	92	0	0	0	0	0	0	0	0	0	0	0	0	0							0	3.09104	2.83321	3.55229	0	3.91202	3.01798	17.2932	0.0183575	0.0992089	0.0403489	0.000458895	0.631003	1.90823	0	0	0	0	0	0
98	2014	10	92	0	0	0	0	0	0	0	0	0	0	0	0	0							0	3.13549	2.89037	3.40165	0	4.68213	3.02868	16.3903	0.0381952	0.229992	0.0648613	0.0784867	0.595054	1.87567	0	0	0	0	0	0
98	2015	10	92	0	0	0	0	0	0	0	0	0	0	0	0	0							0	3.17805	2.94444	3.65943	0	4.68213	3.01896	18.4668	0.135098	0.494408	0.037344	0.00353176	0.655339	2.5746	0	0	0	0	0	0
98	2016	10	92	0	0	0	0	0	0	0	0	0	0	0	0	0							0	3.21888	2.99573	3.6036	0	3.52636	3.02772	17.6494	0.109074	0.499285	0.0305738	0.0053248	0.671578	2.37973	0	0	0	0	0	0
98	2017	10	92	0	0	0	0	0	0	0	0	0	0	0	0	0							0	3.2581	3.04452	3.70885	0	3.58352	3.01308	17.6474	0.194046	0.207269	0.0398792	0.0127741	0.605749	2.36819	0	0	0	0	0	0
98	2018	10	92	0	0	0	0	0	0	0	0	0	0	0	0	0							0	3.29584	3.09104	3.58738	0	3.3673	3.00122	17.4457	0.0321767	0.0581783	0.0490644	0.0137885	0.58432	2.11097	0	0	13.212	0	0	0
98	2019	10	92	0	0	0	0	0	0	0	0	0	0	0	0	0							0	3.3322	3.13549	3.60486	0	3.43399	3.01062	16.4483	0.0826817	0.347665	0.0394342	0.00979289	0.608039	1.87435	0	0	0	0	0	0
98	2020	10	92	0	0	0	0	0	0	0	0	0	0	0	0	0							0	3.3673	3.17805	3.65161	0	6.09807	3.06339	19.3981	0.032746	0.192101	0.0492367	0.298839	0.287728	1.26487	0	0	12.0689	15.9554	0	0
98	2021	10	92	0	0	0	0	0	0	0	0	0	0	0	0	0							0	3.4012	3.21888	3.66856	0	6.11147	3.06386	20.0723	0.0579037	0.251717	0.0454408	0.291357	0.300272	1.30338	0	0	14.1038	16.6135	0	0
98	2022	10	92	0	0	0	0	0	0	0	0	0	0	0	0	0							0	3.43399	3.2581	3.53838	0	6.1203	3.06199	20.1221	0.0780863	0.322469	0.0435967	0.302619	0.299624	1.291	0	0	14.0191	16.5333	0	0
98	2023	10	92	0	0	0	0	0	0	0	0	0	0	0	0	0							0	3.46574	3.29584	3.46372	0	6.10032	3.05683	19.7376	0.0738748	0.28591	0.0446177	0.321156	0.331778	1.45708	0	0	0	16.4832	0	0
99	2011	29	160	0	0	0	0	0	0	0	0	0	0	0	1	0							0	2.99573	2.70805	3.78958	0.00299551	5.49306	3.08922	20.414	0.077012	0.527075	0.0235144	0.382323	0.364274	1.02162	0.175612	0.00142285	0	0	0	0
99	2012	29	160	0	0	0	0	0	0	0	0	0	0	0	1	0							0	3.04452	2.77259	3.80584	0	5.48064	3.08649	20.4785	0.0769351	0.356724	0.0241491	0.382312	0.305695	1.09359	0.194842	0.00176672	0	0	0	0
99	2013	29	160	0	0	0	0	0	0	0	0	0	0	0	1	0							0	3.09104	2.83321	3.78798	0	5.48064	3.08512	20.4066	0.0541501	0.371413	0.0239079	0.512377	0.26222	1.15109	0.172493	0.0020883	0	0	0	0
99	2014	29	160	0	0	0	0	0	0	0	0	0	0	0	1	0							0	3.13549	2.89037	3.86811	0	5.46383	3.08329	20.3042	0.0603639	0.377253	0.0240876	0.499362	0.267538	1.44801	0.694977	0.00270721	0	0	0	0
99	2015	29	160	0	0	0	0	0	0	0	0	0	0	0	1	0							0	3.17805	2.94444	3.92956	0	5.45104	3.08329	20.2247	0.0881647	0.4446	0.0232916	0.494147	0.283699	1.94353	0.77901	0.00228543	0	0	0	0
99	2016	29	160	0	0	0	0	0	0	0	0	0	0	0	1	0							0	3.21888	2.99573	3.87124	0	5.83773	3.0842	20.22	0.15943	0.466089	0.0222242	0.466695	0.318149	1.57994	0.242265	0.00212697	0	0	0	0
99	2017	29	160	0	0	0	0	0	0	0	0	0	0	1	0	1							0	3.2581	3.04452	3.8851	0	6.62936	3.10324	20.7299	0.102927	0.472842	0.0215912	0.39672	0.387089	0	0.280493	0.00205727	14.6671	0	12.4292	0
99	2018	29	160	0	0	0	0	0	0	0	0	0	0	1	0	1							0	3.29584	3.09104	3.90511	0	6.10479	3.0713	20.7687	0.60938	1.16022	0.0110695	0.170545	0.538948	1.31048	0.378848	0.00204473	15.1032	16.5809	0	0
99	2019	29	160	0	0	0	0	0	0	0	0	0	0	1	0	1							0	3.3322	3.13549	3.84235	0	6.76157	3.07731	20.1775	0.301347	1.0009	0.00618782	0.231301	0.441664	1.13142	0.452231	0.00173805	15.3181	16.7736	0	0
99	2020	29	160	0	0	0	0	0	0	0	0	0	0	1	0	1							0	3.3673	3.17805	3.7492	0	6.83948	3.08191	20.0982	0.116761	0.805243	0.032924	0.296961	0.431302	1.07134	0.393433	0.00233988	15.1285	16.4699	0	0
99	2021	29	160	0	0	0	0	0	0	0	0	0	0	1	0	1							0	3.4012	3.21888	3.77444	0	6.71052	3.07915	20.0132	0.0596896	0.521799	0.0332462	0.134474	0.40429	1.35651	0	0	15.3461	16.7538	0	0
99	2022	29	160	0	0	0	0	0	0	0	0	0	0	1	0	1							0	3.43399	3.2581	3.74393	0	6.20456	3.06945	19.8441	0.029551	0.417811	0.0393024	0.269748	0.385661	1.72403	0	0	15.0634	16.6702	0	0
99	2023	29	160	0	0	0	0	0	0	0	0	0	0	1	0	1							0	3.46574	3.29584	3.78685	0.00059982	5.17048	3.07038	19.6558	0.111246	0.348505	0.139655	0.292077	0.29612	1.522	0	0	0	16.2229	0	0
100	2011	23	181	0	0	0	0	0	0	0	0	0	0	0	0	0							0	2.94444	2.70805	3.60058	9.9995e-05	6.79571	3.05589	20.4105	0.547688	0.744496	0.0320634	0.213121	0.517707	1.37834	0.0681329	0.0028385	0	0	0	0
100	2012	23	181	0	0	0	0	0	0	0	0	0	0	0	0	0							0	2.99573	2.77259	4.28658	3.3945	5.48064	3.05447	19.1722	0.401621	1.05187	0.0299442	0.452686	0.324794	1.54932	0.0958622	0.00326028	0	0	0	0
100	2013	23	181	0	0	0	0	0	0	0	0	0	0	0	0	0							0	3.04452	2.83321	4.13657	3.3945	5.39816	3.06339	19.2369	0.834712	1.10137	0.0519784	0.37934	0.387465	1.56625	0.102038	0.0036479	0	0	0	0
100	2014	23	181	0	0	0	0	0	0	0	0	0	0	0	0	0							0	3.09104	2.89037	3.96831	3.24866	5.44674	3.09919	19.3116	1.2831	2.0697	0.0234147	0.198142	0.504087	1.49201	0.114023	0.00434705	0	0	0	0
100	2015	23	181	0	0	0	0	0	0	0	0	0	0	0	0	0							0	3.13549	2.94444	3.54417	3.24866	5.93489	3.10234	18.8587	1.42554	1.83651	0.0326521	0.200343	0.430508	2.13049	0.119649	0.00456777	0	0	0	0
100	2016	23	181	0	0	0	0	0	0	0	0	0	0	0	0	0							0	3.17805	2.99573	3.53735	3.26364	5.3033	3.10099	16.3535	1.31122	1.87534	0.0367311	0.40325	0.365111	0	0.134204	0.0130698	0	16.5839	0	0
100	2017	23	181	0	0	0	0	0	0	0	0	0	0	0	0	0							0	3.21888	3.04452	3.54071	3.26692	7.47591	3.15188	20.4392	0.233533	0.328524	0.0303012	0.189791	0.259209	1.32473	0.202027	0.0121957	18.2519	18.5831	0	0
100	2018	23	181	0	0	0	0	0	0	0	0	0	0	0	0	0							0	3.2581	3.09104	3.79553	3.09219	7.81923	3.15145	21.1948	0.1356	0.38727	0.0286137	0.200159	0.194996	0.986214	0.23514	0.00327678	16.1977	18.6473	0	0
100	2019	23	181	0	0	0	0	0	0	0	0	0	0	0	0	0							0	3.29584	3.13549	3.82628	2.98597	7.78821	3.13593	21.4063	0.039981	0.287037	0.0316149	0.201605	0.223336	1.19336	0.330743	0.000949602	16.2067	16.5313	0	0
100	2020	23	181	0	0	0	0	0	0	0	0	0	0	0	0	0							0	3.3322	3.17805	3.78798	2.98597	7.44717	3.13288	20.8468	0.0592505	0.205055	0.0600447	0.240343	0.189966	1.31946	0.272867	0.00253444	16.3964	15.7713	0	0
100	2021	23	181	0	0	0	0	0	0	0	0	0	0	0	0	0							0	3.3673	3.21888	3.79233	2.98597	7.57558	3.13114	20.7092	0.0468359	0.20817	0.057512	0.216646	0.223573	1.22992	0	0	16.6022	15.9976	0	0
100	2022	23	181	0	0	0	0	0	0	0	0	0	0	0	0	0							0	3.4012	3.2581	3.78871	2.93916	7.5979	3.12457	20.9349	0.0145989	0.130125	0.0534905	0.248194	0.243885	1.28476	0	0	15.6153	16.5421	0	0
100	2023	23	181	0	0	0	0	0	0	0	0	0	0	0	0	0							0	3.43399	3.29584	4.0249	2.58978	7.66669	3.1381	21.1391	0.18374	0.419302	0.0352561	0.202778	0.370759	1.06239	0	0	0	16.5706	0	0
101	2011	21	147	0	0	2	1.17868	4	0	0	0	0	0	0	0	0							0.534296	2.94444	2.70805	3.63242	0.00448991	8.36614	3.16336	23.035	0.0489302	0.258176	0.0564937	0.514074	0.17674	0.723721	0.189593	0.00420997	0	17.876	0	0
101	2012	21	147	0	0	5	2.8619	3	0.225612	0	0	0	0	0	0	0							1.06772	2.99573	2.77259	3.63908	0.00448991	8.30028	3.16421	23.0516	0.0701676	0.357995	0.0518436	0.489038	0.193117	0.67486	0.217684	0.00478937	0	17.8747	0	0.849329
101	2013	21	147	0	0	3	3.50225	2	0.945127	0	0	0	0	0	0	0							1.27959	3.04452	2.83321	3.63473	0.00448991	8.2255	3.16421	23.0776	0.22517	0.460364	0.050018	0.495474	0.240385	0.654396	0.188957	0.00511493	0	17.8059	0	0
101	2014	21	147	0	0	0	0	5	0.0984354	0	0	0	0	0	0	0							0	3.09104	2.89037	3.62715	0.00448991	8.12859	3.16716	23.0779	0.0885986	0.28188	0.098785	0.429247	0.202443	0.709395	0.199548	0.00609523	0	17.6072	0	0
101	2015	21	147	0	0	4	1.53447	5	0.276122	0	0	0	0	0	0	0							0.800295	3.13549	2.94444	3.91538	0.00548493	8.26873	3.17764	22.9917	0.23606	0.47152	0.0861034	0.357294	0.248626	0.762599	0.218033	0.00648607	0	18.6999	0	0
101	2016	21	147	0	0	0	0	3	0.100083	0	0	0	0	0	0	0							0	3.17805	2.99573	3.90479	0.00548493	8.20385	3.18138	22.9033	0.275013	0.56779	0.0723021	0.41156	0.31503	0.747729	0.250099	0.00761094	0	18.5713	0	0
101	2017	21	147	0	0	6	0.10318	14	0.149697	0	0	0	0	0	0	0							0.0919649	3.21888	3.04452	3.9158	0.00548493	8.12917	3.17847	23.2005	0.277828	0.502662	0.074301	0.406034	0.311621	0.705288	0.241453	0.00773643	17.7024	18.763	0	0
101	2018	21	147	0	0	8	0.0410041	7	0.377738	0	0	0	0	0	0	0							0.0445007	3.2581	3.09104	3.90996	0.00458945	8.02519	3.17639	23.102	0.222579	0.464424	0.0803091	0.403267	0.317704	0.617754	0.278531	0.00633964	17.8889	18.8059	0	0
101	2019	21	147	0	0	4	0.347542	6	0.185958	0	0	0	0	0	0	0							0.368622	3.29584	3.13549	3.90767	0.000499875	7.96172	3.17471	23.123	0.266418	0.462065	0.0860878	0.3556	0.362091	0.656467	0.30301	0.00377785	17.8727	18.8317	0	0
101	2020	21	147	0	0	2	0.371693	7	0.121318	0	0	0	0	0	0	0							0.498824	3.3322	3.17805	3.9111	0.00059982	7.89096	3.17972	22.9821	0.219205	0.478942	0.0765285	0.295044	0.400235	0.698532	0.287349	0.00533512	18.5948	19.0369	0	0
101	2021	21	147	0	0	2	0.204696	5	0	0	0	0	1	0	0	0							0.46724	3.3673	3.21888	3.95044	0.00059982	7.87169	3.17805	23.0389	0.186004	0.555576	0.076774	0.273275	0.4075	0.742512	0	0	17.4837	19.2298	0	0
101	2022	21	147	0	0	3	0	7	0.530205	0	0	0	1	0	0	0							0	3.4012	3.2581	3.94561	0.00059982	7.8144	3.16294	22.5052	0.235508	0.598672	0.105167	0.301277	0.396607	0.856957	0	0	16.1329	19.1249	0	0
101	2023	21	147	0	0	2	0	6	0	0	0	0	1	0	0	0							0	3.43399	3.29584	3.95707	0	7.73631	3.15828	22.3876	0.129257	0.459562	0.119418	0.329307	0.369055	0.833011	0	0	0	19.0863	0	0
102	2011	19	172	0	0	0	0	0	0	0	0	0	0	0	1	0							0	3.17805	2.70805	3.77262	0	7.61184	3.1394	21.3984	0.0880805	0.378373	0.0154776	0.195137	0.373275	0.753409	0.281986	0.00217733	0	0	0	0
102	2012	19	172	0	0	0	0	0	0	0	0	0	0	0	1	0							0	3.21888	2.77259	3.74453	0	7.78281	3.1407	21.6252	0.0807704	0.389863	0.0149714	0.198056	0.379962	0.731763	0.262856	0.00215289	0	17.6758	0	0
102	2013	19	172	0	0	0	0	0	0	0	0	0	0	0	1	0							0	3.2581	2.83321	3.73594	0	7.71824	3.13897	21.7884	0.0930422	0.462476	0.0156135	0.199528	0.39428	0.841101	0.266665	0.00183931	0	18.098	0	0
102	2014	19	172	0	0	0	0	0	0	0	0	0	0	0	1	0							0	3.29584	2.89037	3.77557	0	7.80629	3.1394	21.9457	0.100856	0.407158	0.0148847	0.194556	0.326512	0.966461	0.279379	0.00186684	0	18.3956	0	0
102	2015	19	172	0	0	0	0	0	0	0	0	0	0	1	0	1							0	3.3322	2.94444	3.99893	0	8.09529	3.14587	21.8663	0.114003	0.471433	0.0139739	0.270245	0.29011	1.15987	0.292877	0.00188969	0	18.2583	13.6605	0
102	2016	19	172	0	0	0	0	0	0	0	0	0	0	1	0	1							0	3.3673	2.99573	3.7337	0	7.8536	3.157	21.8836	0.156445	0.465585	0.0199889	0.215412	0.273244	0.90534	0.443307	0.00180721	0	18.5247	12.9285	0
102	2017	19	172	0	0	0	0	0	0	0	0	0	0	1	0	1							0	3.4012	3.04452	3.63956	0	8.3673	3.16716	22.1912	0.154405	0.444132	0.0202643	0.223218	0.316576	0.778331	0.47621	0.00313889	16.2561	18.9336	0	0
102	2018	19	172	0	0	0	0	0	0	0	0	0	0	1	0	1							0	3.43399	3.09104	3.84532	0	8.54617	3.16632	22.3258	0.120357	0.405614	0.0202682	0.296836	0.323374	0.69953	0.514455	0.0014965	16.9992	19.0883	0	0
102	2019	19	172	0	0	0	0	0	0	0	0	0	0	1	0	1							0	3.46574	3.13549	3.8593	0	8.35232	3.16884	22.4261	0.114378	0.488496	0.0248419	0.316563	0.375534	0.740166	0.640793	0.000797361	16.9706	19.1584	0	0
102	2020	19	172	0	0	0	0	0	0	0	0	0	0	1	0	1							0	3.49651	3.17805	3.72924	0	8.66751	3.17136	22.5319	0.109009	0.478398	0.0224305	0.283538	0.391551	0.805092	0.582216	0.0011592	17.4876	19.167	0	0
102	2021	19	248	0	0	0	0	0	0	0	0	0	0	1	0	1							0	3.52636	3.21888	3.73064	0	8.64559	3.17136	22.7234	0.0834796	0.506517	0.020472	0.24804	0.427742	0.826416	0	0	17.3323	19.4322	0	0
102	2022	19	248	0	0	0	0	0	0	0	0	0	0	1	0	1							0	3.55535	3.2581	3.74106	0	8.66285	3.17639	22.7597	0.154829	0.53622	0.0176965	0.234477	0.449233	0.759148	0	0	16.9983	19.1792	13.8859	0
102	2023	19	248	0	0	0	0	0	0	0	0	0	0	1	0	1							0	3.58352	3.29584	3.80634	0	8.71292	3.17639	22.8891	0.131941	0.553156	0.0177977	0.249883	0.442123	0.838873	0	0	0	19.3147	0	0
103	2011	16	209	0	0	0	0	0	0	0	0	0	0	0	0	0							0	2.70805	2.70805	3.35131	0.00229736	7.51589	3.06991	21.3714	0.224178	0.36755	0.0659881	0.372416	0.347795	1.02574	0.0728624	0.00182403	0	0	0	0
103	2012	16	209	0	0	0	0	0	0	0	0	0	0	0	0	0							0	2.77259	2.77259	3.40099	0.00169856	7.46851	3.07408	21.3993	0.241867	0.491225	0.0537815	0.324559	0.395699	1.00439	0.0823164	0.00188945	0	0	0	0
103	2013	16	209	0	0	0	0	0	0	0	0	0	0	0	0	0							0	2.83321	2.83321	3.45951	0.00129916	7.4378	3.06386	21.4284	0.19108	0.291975	0.0639537	0.375836	0.323134	1.13002	0.0799882	0.00212931	0	0	0	0
103	2014	16	209	0	0	0	0	0	0	0	0	0	0	0	0	0							0	2.89037	2.89037	3.55725	0.0009995	7.39879	3.06246	21.3118	0.233987	0.3749	0.0631166	0.355728	0.30956	1.599	0.0998969	0.00229263	0	0	0	0
103	2015	16	209	0	0	0	0	0	0	0	0	0	0	0	0	0							0	2.94444	2.94444	3.6313	0.000499875	7.35947	3.05683	20.9985	0.321328	0.413279	0.069109	0.378155	0.303211	2.10765	0.120176	0.00219551	0	17.0633	0	0
103	2016	16	209	0	0	0	0	0	0	0	0	0	0	0	0	0							0	2.99573	2.99573	3.59472	0	7.28824	3.05824	20.9303	0.395669	0.513893	0.0653045	0.36489	0.321899	1.93134	0.139916	0.00207618	0	16.753	0	0
103	2017	16	209	0	0	2	0.464311	0	0	0	0	0	0	0	0	0							0.360097	3.04452	3.04452	3.67632	0	7.11883	3.06246	21.0222	0.254072	0.381586	0.0405468	0.304553	0.353932	1.37082	0.163397	0.0050803	14.7573	16.8176	0	0
103	2018	16	209	0	0	2	0	0	0	0	0	0	0	0	0	0							0	3.09104	3.09104	3.79628	0	7.05012	3.06292	21.0173	0.329453	0.613662	0.0282395	0.313413	0.375861	1.20435	0.203228	0.00190957	14.772	16.7734	0	0
103	2019	16	209	0	0	0	0	0	0	0	0	0	0	0	0	0							0	3.13549	3.13549	3.66855	0	6.95464	3.06058	20.8393	0.647928	0.845299	0.0450737	0.323105	0.32542	1.23535	0.261052	0.000973836	15.0601	16.5524	0	0
103	2020	16	209	0	0	0	0	1	0.849224	0	0	0	0	0	0	0							0	3.17805	3.17805	3.62693	0	7.14598	3.07501	20.7893	0.19173	0.340681	0.0325166	0.255519	0.378973	1.10224	0.225601	0.00155911	14.7407	16.4882	0	0
103	2021	16	209	0	0	0	0	0	0	0	0	0	0	0	0	0							0	3.21888	3.21888	3.6852	0	7.12609	3.07362	21.082	0.174272	0.210207	0.0295365	0.256247	0.327981	1.15392	0	0	14.8461	16.2399	0	0
103	2022	16	209	0	0	0	0	1	0	0	0	0	0	0	0	0							0	3.2581	3.2581	3.59825	0	6.91374	3.06805	20.8726	0.0741998	0.16794	0.03235	0.266239	0.352072	1.3228	0	0	15.2451	16.2425	0	0
103	2023	16	209	0	0	0	0	0	0	0	0	0	0	0	0	0							0	3.29584	3.29584	3.99239	0	6.53524	3.06292	20.9393	0.509941	0.575532	0.0113622	0.227339	0.400895	1.37962	0	0	0	15.9755	0	0
104	2011	9	132	0	0	0	0	0	0	0	0	0	0	0	0	0							0	3.09104	2.70805	4.42494	0	8.92745	3.21205	24.1737	0.193421	0.468873	0.0327547	0.296274	0.404924	0.74348	0.0508886	0.00178498	0	0	0	0
104	2012	9	132	0	0	0	0	0	0	0	0	0	0	0	0	0							0	3.13549	2.77259	4.41923	0	8.78094	3.21004	24.2098	0.0632339	0.426195	0.0331146	0.296161	0.348449	0.724011	0.0571016	0.00224828	0	0	0	0
104	2013	9	132	0	0	0	0	0	0	0	0	0	0	0	0	0							0	3.17805	2.83321	4.39673	0	8.84044	3.21447	24.1492	0.0770101	0.43801	0.0277572	0.289557	0.350933	0.699152	0.0640297	0.00227453	0	0	0	0
104	2014	9	132	0	0	0	0	0	0	0	0	0	0	0	0	0							0	3.21888	2.89037	4.30725	0	8.83127	3.21928	24.0577	0.0972937	0.450946	0.024027	0.329981	0.368807	0.754843	0.0678226	0.00294969	0	0	0	0
104	2015	9	132	0	0	0	0	0	0	1	0	0	0	0	0	0							0	3.2581	2.94444	4.37079	0.472999	8.9334	3.21687	24.135	0.0773952	0.37302	0.024029	0.323465	0.300939	0.79599	0.080987	0.0019702	0	0	0	0
104	2016	9	132	0	0	0	0	0	0	1	0	0	0	0	0	0							0	3.29584	2.99573	4.3387	0.31174	8.7692	3.22047	24.202	0.230035	0.524195	0.00915596	0.261209	0.347587	0.827657	0.0892611	0.00192957	0	0	0	0
104	2017	9	132	0	0	2	0.773851	1	1.04788	1	0	0	0	0	0	0							0.543746	3.3322	3.04452	4.15384	0.782073	8.86827	3.22803	24.8866	0.176329	0.432464	0.00750675	0.209923	0.287968	0.927898	0.112893	0.00445838	18.0268	0	0	0
104	2018	9	132	0	0	2	0	0	0	1	0	1	0	0	0	0							0	3.3673	3.09104	4.26774	0.713685	9.52916	3.25076	25.1653	0.242286	0.456474	0.0167352	0.183164	0.244619	0.749616	0.148253	0.00218523	18.8194	19.4485	0	0
104	2019	9	132	0.693147	0.550397	4	0.695083	0	0	1	0	1	0	0	0	0							0.63736	3.4012	3.13549	4.19084	0.502471	9.71462	3.26461	25.1005	0.110643	0.380458	0.01811	0.374971	0.273884	0.741411	0.223303	0.000985702	19.9795	20.0226	0	0
104	2020	9	132	1.09861	0.47843	14	0.53099	1	0	1	0	1	0	0	0	0							0.654394	3.43399	3.17805	4.19515	0.52727	9.8067	3.26767	25.1826	0.16149	0.386247	0.0191181	0.372032	0.273176	0.77205	0.17952	0.0016628	19.7339	19.7005	0	0
104	2021	9	132	1.09861	0.457311	5	0.163757	0	0	1	0	1	0	0	0	0							1.11252	3.46574	3.21888	4.16666	0.52898	9.73038	3.27261	25.5829	0.178657	0.409387	0.018166	0.362512	0.311643	0.719057	0	0	19.6214	20.354	0	0
104	2022	9	132	0	0	0	0	0	0	1	0	1	0	0	0	0							0	3.49651	3.2581	4.14737	0.52898	9.65746	3.27488	25.7475	0.204656	0.405546	0.0259065	0.353428	0.322213	0.662088	0	0	19.2804	20.3496	0	0
104	2023	9	132	0.693147	0.52167	46	0	14	0	1	0	1	0	0	0	0							1.47631	3.52636	3.29584	4.16072	0.52461	9.65175	3.27374	25.637	0.141951	0.355807	0.0249911	0.35097	0.293971	0.658848	0	0	0	20.4273	0	0
105	2011	10	184	0	0	26	0.705191	16	0	0	0	0	0	0	0	0							0.352445	2.94444	2.70805	3.3537	0.000299955	8.07558	3.17011	22.378	0.108077	0.396087	0.070834	0.396075	0.345377	0.780496	0.0559371	0.00169095	0	0	0	0.868619
105	2012	10	184	0	0	21	0.851757	6	0.376021	0	0	0	0	0	0	0							0.449851	2.99573	2.77259	3.4295	0.000299955	8.61885	3.1722	22.2487	0.098631	0.274145	0.059521	0.377107	0.3502	0.708617	0.0783072	0.00174746	0	19.068	0	0.718969
105	2013	10	184	0	0	7	0.654267	1	0.472564	0	0	0	0	0	0	0							0.39529	3.04452	2.83321	3.39223	0.000299955	8.596	3.17471	22.0375	0.0526437	0.24515	0.0472623	0.337014	0.389052	0.712209	0.0906088	0.0019566	0	18.9762	0	0
105	2014	10	184	0	0	4	0.68737	0	0	0	0	0	0	0	0	0							0.426182	3.09104	2.89037	3.47097	0.000299955	8.46611	3.1793	22.1097	0.033252	0.207674	0.0403422	0.301149	0.425338	0.737669	0.0802472	0.00209845	0	18.5265	0	0
105	2015	10	184	0	0	5	0.467649	2	0.414183	0	0	0	0	0	0	0							0.317506	3.13549	2.94444	3.47457	0.000299955	8.49044	3.18346	22.0798	0.0548972	0.262007	0.0355968	0.264521	0.437339	0.80773	0.0890526	0.00209641	0	18.5917	0	0
105	2016	10	184	0	0	2	1.63256	0	0	0	0	0	0	0	0	0							0.867678	3.17805	2.99573	3.39321	0.000299955	8.5307	3.18138	22.1022	0.0473854	0.191602	0.0361034	0.26992	0.430854	0.83397	0.118418	0.00211626	0	18.7168	0	0
105	2017	10	184	0	0	4	0.15477	0	0	0	0	0	0	0	0	0							0.134959	3.21888	3.04452	3.5518	0.000299955	8.48941	3.17764	22.1776	0.111732	0.230608	0.0399512	0.319057	0.413655	0.79695	0.126066	0.0100796	16.2234	18.5843	0	0
105	2018	10	184	1.09861	0.529958	10	0.688868	0	0	0	0	0	0	0	0	0							0.567865	3.2581	3.09104	3.41043	0.000299955	7.61678	3.14372	22.0503	0.0466078	0.193271	0.0284524	0.421008	0.280388	0.819447	0.144363	0.00166519	17.3976	16.5007	0	0
105	2019	10	184	0	0	2	0.347542	0	0	0	0	0	0	0	0	0							0.368622	3.29584	3.13549	3.4934	0	7.53956	3.13593	21.5582	0.0623981	0.1805	0.030922	0.489948	0.214147	0.851059	0.189734	0.000849045	16.263	17.9405	0	0
105	2020	10	184	0	0	0	0	0	0	0	0	0	0	0	0	0							0	3.3322	3.17805	3.59274	0	7.46451	3.12808	21.3026	0.0237019	0.111149	0.0363503	0.513663	0.175685	0.893989	0.167352	0.00110634	16.1339	18.5021	0	0
105	2021	10	289	0	0	0	0	1	0	0	0	0	0	0	0	0							0	3.3673	3.21888	3.52364	0	7.08423	3.11396	21.8429	0.346918	0.434401	0.0492215	0.459297	0.287406	1.19038	0	0	15.7208	17.9341	0	0
105	2022	10	289	0	0	0	0	0	0	0	0	0	0	0	0	0							0	3.4012	3.2581	3.38041	0	7.06048	3.12369	22.1967	0.512161	0.597922	0.117718	0.353114	0.293492	1.11964	0	0	16.7067	18.9767	0	0
105	2023	10	289	0	0	5	0	1	0	0	0	0	0	0	0	0							0	3.43399	3.29584	3.38918	0	7.14835	3.12808	22.0568	0.745198	0.992496	0.122969	0.27545	0.357435	0.930361	0	0	0	18.8383	0	0
106	2011	7	69	0	0	5	1.41441	6	0	0	0	0	0	0	1	0							0.613831	2.94444	2.70805	4.27515	0.00059982	8.21663	3.14716	22.9492	0.172184	0.478388	0.00567487	0.388674	0.367228	0.83763	0.0935261	0.00115691	0	17.6598	0	0
106	2012	7	69	0	0	14	1.37591	7	0.709067	0	0	0	0	0	1	0							0.651108	2.99573	2.77259	4.19237	0.00059982	8.1873	3.14286	22.8179	0.0511027	0.453112	0.00549289	0.461631	0.312652	0.737011	0.119145	0.00119407	0	19.391	0	0
106	2013	7	69	0	0	6	1.16742	6	0.511944	0	0	0	0	0	1	0							0.623294	3.04452	2.83321	4.18289	0.00059982	8.1873	3.14544	22.7298	0.0576451	0.600167	0.00501142	0.434016	0.356731	0.629829	0.142133	0.00129978	0	19.3229	0	1.51912
106	2014	7	69	0	0	9	0.610996	7	0.492177	0	0	0	0	0	1	0							0.386863	3.09104	2.89037	4.1385	0	8.23377	3.15017	22.7183	0.251867	0.619397	0.00432663	0.37498	0.397883	0.798084	0.151058	0.00133926	0	19.3306	0	1.1726
106	2015	7	69	0	0	11	0.983126	3	0.552244	0	0	0	0	0	1	0							0.579763	3.13549	2.94444	4.143	0	8.24328	3.15103	22.5474	0.312762	0.807684	0.00407568	0.34629	0.373948	0.870121	0.152757	0.00128717	0	19.2324	0	1.38954
106	2016	7	69	0.693147	0.504935	9	0.659618	2	0.600497	0	0	0	0	1	0	1							0.695462	3.17805	2.99573	4.16934	0	8.25946	3.15657	22.5784	0.517283	0.829968	0.00344307	0.383162	0.41164	0.851185	0.154682	0.00130477	0	19.2883	12.3458	1.33271
106	2017	7	69	0	0	2	0.30954	1	1.39717	0	0	0	0	1	0	1							0.253851	3.21888	3.04452	4.20209	0	8.23403	3.16167	23.0483	0.389415	0.779402	0.00293768	0.31699	0.470024	0.77403	0.17923	0.00249638	15.6674	19.6946	0	0
106	2018	7	69	2.48491	0.636291	38	0.92367	29	0.683836	0	0	0	0	1	0	1							0.847941	3.2581	3.09104	4.18934	0	8.22604	3.168	23.2548	0.480821	0.86253	0.00190019	0.249855	0.517216	0.662576	0.219474	0.00117022	15.2818	20.1487	0	0
106	2019	7	69	1.09861	0.496036	8	0.955739	6	0.557875	0	0	0	0	1	0	1							0.80011	3.29584	3.13549	4.56532	0	10.0074	3.25848	25.0085	0.136485	0.449293	0.0589762	0.372321	0.340597	0.736809	0.278658	0.000576825	18.4373	21.7478	0	0
106	2020	7	69	0	0	0	0	0	0	0	0	0	0	1	0	1							0	3.3322	3.17805	4.56465	0	10.0325	3.26079	25.0371	0.200376	0.479816	0.0518483	0.347909	0.343646	0.816626	0.242731	0.000755775	19.5525	21.719	0	0
106	2021	7	69	0	0	0	0	0	0	0	0	0	0	1	0	1							0	3.3673	3.21888	4.55155	0	10.0536	3.26423	25.3014	0.166018	0.481394	0.0497716	0.330254	0.328972	0.791599	0	0	19.2559	21.9724	0	0
106	2022	7	69	0	0	0	0	0	0	0	0	0	0	1	0	1							0	3.4012	3.2581	4.53277	0	10.0696	3.2669	25.3117	0.208884	0.540392	0.0459901	0.357064	0.346953	0.937155	0	0	19.3252	22.0715	0	0
106	2023	7	69	0	0	0	0	2	0	0	0	0	0	1	0	1							0	3.43399	3.29584	4.47996	0	10.3201	3.27639	25.4596	0.147161	0.522965	0.0648941	0.359434	0.36456	0.811315	0	0	0	22.2165	0	0
107	2011	7	150	0	0	0	0	0	0	0	0	0	0	0	1	0							0	2.89037	2.70805	4.22803	0	10.9012	3.28354	25.6162	0.105123	0.283472	0.00241807	0.341126	0.298126	0.668362	0.155245	0.00218979	0	14.3112	0	0
107	2012	7	150	0	0	0	0	0	0	0	0	0	0	0	1	0							0	2.94444	2.77259	4.23262	0	10.8176	3.28728	25.4385	0.0692238	0.244033	0.00226044	0.32533	0.294077	0.667884	0.170383	0.00237364	0	21.4732	0	0
107	2013	7	150	0	0	0	0	0	0	0	0	0	0	0	1	0							0	2.99573	2.83321	4.22787	9.9995e-05	10.7811	3.28989	25.4261	0.080692	0.24329	0.00231232	0.35216	0.304833	0.658742	0.174959	0.0029923	0	21.2983	0	0
107	2014	7	150	0	0	0	0	0	0	0	0	0	0	1	0	1							0	3.04452	2.89037	4.21686	9.9995e-05	10.7239	3.29064	25.3109	0.0811061	0.217655	0.00213272	0.381187	0.284546	0.686684	0.190441	0.00335384	0	21.2788	12.2061	0
107	2015	7	150	0	0	1	0	0	0	0	0	0	0	1	0	1							0	3.09104	2.94444	4.17779	0	10.6406	3.2925	25.0151	0.0739296	0.199002	0.00218461	0.375758	0.266474	0.664111	0.20449	0.00314801	0	20.9383	11.5129	0
107	2016	7	150	1.38629	0.593409	87	1.15661	73	0.419525	0	0	0	0	1	0	1							0.766649	3.13549	2.99573	4.21575	0	10.6093	3.29398	25.0347	0.0635493	0.199264	0.00210778	0.42297	0.258194	0.66268	0.240609	0.00247788	0	21.0691	11.5129	0.911045
107	2017	7	150	3.09104	0.586245	350	1.02414	313	0.450845	0	0	0	0	1	0	1							0.716693	3.17805	3.04452	4.17799	0	10.528	3.29473	25.4145	0.0760217	0.228617	0.00194611	0.459929	0.242711	0.676588	0.282535	0.00338256	16.3705	21.4296	11.0831	0.598361
107	2018	7	150	4.00733	0.589117	258	0.692937	232	0.440694	0	0	0	0	1	0	1							0.677742	3.21888	3.09104	4.20793	9.9995e-05	10.4836	3.29806	25.5187	0.127134	0.292979	0.0010934	0.449248	0.274971	0.621695	0.324114	0.00192512	16.9407	21.9318	13.8925	0
107	2019	7	150	3.66356	0.549004	285	0.537775	242	0.410338	0	0	0	0	1	0	1							0.599397	3.2581	3.13549	4.2182	9.9995e-05	10.447	3.2988	25.5231	0.0827903	0.303012	0.00100849	0.463061	0.277707	0.616092	0.338751	0.00115183	18.2499	21.9132	14.0325	0
107	2020	7	150	2.94444	0.533233	199	0.407181	183	0.125295	0	0	0	0	1	0	1							0.616734	3.29584	3.17805	4.26646	0	10.4727	3.30358	25.4022	0.0884567	0.279781	0.00464918	0.479723	0.251718	0.614172	0.318194	0.00171011	18.2457	21.7603	0	0
107	2021	7	150	1.09861	0.561765	165	0.188568	129	0.39082	0	0	0	0	1	0	1							0.49153	3.3322	3.21888	4.23866	0	10.4174	3.30395	25.7314	0.152141	0.310891	0.00869013	0.437643	0.262135	0.619061	0	0	19.3505	22.0318	11.5703	0
107	2022	7	150	0.693147	0.557611	111	0.0203418	52	0.285495	0	0	0	0	1	0	1							0.472156	3.3673	3.2581	4.23924	0	10.2243	3.30542	25.6894	0.123717	0.284719	0.0266283	0.443305	0.249421	0.604232	0	0	18.0016	21.8426	13.6045	0
107	2023	7	150	0	0	83	0	31	0	0	0	0	0	1	0	1							0.31054	3.4012	3.29584	4.21351	0	10.35	3.30725	25.5334	0.178872	0.318618	0.0263118	0.431524	0.255799	0.604999	0	0	0	21.6638	0	0
108	2011	22	208	0	0	0	0	0	0	0	0	0	0	0	0	0							0	2.94444	2.70805	3.6544	0.00159872	3.71357	3.06945	20.1812	0.0857602	0.397698	0.239612	0.289009	0.304061	0	0.0562499	0.00312644	0	9.63476	0	0
108	2012	22	208	0	0	0	0	0	0	0	0	0	0	0	0	0							0	2.99573	2.77259	3.68866	0.00119928	7.60937	3.07639	20.2793	0.0934667	0.421702	0.173921	0.358342	0.28816	1.2243	0.0551065	0.00381467	0	12.2582	0	0
108	2013	22	208	0	0	0	0	0	0	0	0	0	0	0	0	0							0	3.04452	2.83321	4.05182	2.27629	7.61727	3.09558	20.9899	0.379909	0.710213	0.142734	0.273294	0.368469	1.04554	0.0612664	0.00421747	0	0	0	0
108	2014	22	208	0	0	0	0	0	0	0	0	0	0	0	0	0							0	3.09104	2.89037	3.99812	2.0658	7.63192	3.11662	21.1271	0.988177	1.26022	0.109303	0.172743	0.463738	0.927074	0.0783913	0.00472827	0	0	0	0
108	2015	22	208	0	0	0	0	0	0	0	0	0	0	0	0	0							0	3.13549	2.94444	3.98221	2.15404	7.67879	3.125	21.3586	0.527385	0.798955	0.100174	0.221763	0.400532	1.06825	0.081198	0.00384546	0	16.947	0	0
108	2016	22	208	0	0	0	0	0	0	0	0	0	0	0	0	0							0	3.17805	2.99573	3.8611	2.14035	7.61923	3.12939	21.5625	0.286929	0.597725	0.140693	0.24002	0.328827	1.06578	0.0935261	0.0033516	0	16.8749	0	0
108	2017	22	208	0	0	0	0	0	0	0	0	0	0	0	0	0							0	3.21888	3.04452	3.84602	2.13143	8.00403	3.15017	21.7428	0.183432	0.738267	0.0952147	0.188959	0.385771	0.765445	0.113923	0.0120956	17.1086	16.9109	0	0
108	2018	22	208	0	0	0	0	0	0	0	0	0	0	0	0	0							0	3.2581	3.09104	3.92129	2.40539	7.87512	3.15316	22.1006	0.163971	0.627255	0.0754516	0.189483	0.377576	0.63691	0.40638	0.0034343	16.532	15.7037	0	0
108	2019	22	208	0	0	10	0.312787	15	0.483492	0	0	0	0	0	0	0							0.337305	3.29584	3.13549	3.91166	2.40531	7.77486	3.15231	22.2219	0.0713444	0.66582	0.100806	0.203812	0.344789	0.715218	0.276089	0.00166953	16.6603	15.2646	0	0
108	2020	22	208	0	0	0	0	0	0	0	0	0	0	0	0	0							0	3.3322	3.17805	3.86461	2.25225	7.68294	3.15145	22.069	0.0503394	0.526916	0.0671716	0.189625	0.366898	0.665366	0.17321	0.00264363	16.7372	15.1573	0	0
108	2021	22	208	0	0	0	0	0	0	0	0	0	0	0	0	0							0	3.3673	3.21888	3.85045	2.25312	7.65349	3.1506	22.1157	0.145354	0.632953	0.0553193	0.185719	0.347471	0.682086	0	0	16.7593	16.3969	0	0
108	2022	22	208	0	0	0	0	0	0	0	0	0	0	0	0	0							0	3.4012	3.2581	3.80244	1.74516	7.47022	3.14716	21.8271	0.10229	0.493839	0.0579811	0.257682	0.315571	0.984906	0	0	16.2793	14.884	0	0
108	2023	22	208	0	0	0	0	0	0	0	0	0	0	0	0	0							0	3.43399	3.29584	3.77773	1.74516	7.41518	3.14501	21.7078	0.0855215	0.559096	0.0743001	0.257523	0.286684	0.869024	0	0	0	16.8931	0	0
109	2011	7	144	0	0	0	0	0	0	0	0	0	0	0	0	0							0	3.13549	2.70805	3.67326	0.000899595	9.42246	3.21567	23.8533	0.0503043	0.327278	0.0124482	0.411475	0.348648	0.69077	0.0898226	0.00138758	0	0	0	0
109	2012	7	144	0	0	0	0	0	0	0	0	0	0	0	0	0							0	3.17805	2.77259	3.66317	0.000699755	9.38982	3.20842	23.6813	0.0505201	0.192479	0.014457	0.470335	0.258619	0.711276	0.109588	0.00151474	0	20.4092	0	0
109	2013	7	144	0	0	0	0	0	0	0	0	0	0	0	0	0							0	3.21888	2.83321	4.06894	0	9.19655	3.21084	23.6767	0.0252603	0.168418	0.0133929	0.476464	0.271976	0.693756	0.128823	0.00150656	0	20.4031	0	0
109	2014	7	144	0	0	0	0	0	0	0	0	0	0	0	0	0							0	3.2581	2.89037	4.08805	0	9.09291	3.20437	23.6935	0.0415286	0.162477	0.0152728	0.545522	0.204895	0.751722	0.398748	0.00150798	0	20.424	0	0
109	2015	7	144	0	0	0	0	0	0	0	0	1	0	0	0	0							0	3.29584	2.94444	4.05619	0	9.10975	3.1999	23.1342	0.0496888	0.111405	0.0166958	0.587796	0.155438	0.911591	0.407818	0.00133022	0	19.9948	0	0
109	2016	7	144	0	0	0	0	0	0	0	0	1	0	0	0	0							0	3.3322	2.99573	4.11117	0	8.74018	3.19581	23.3604	0.0737076	0.15395	0.00980478	0.463216	0.248385	1.05856	0.446769	0.00128766	0	19.962	0	0
109	2017	7	144	0	0	0	0	0	0	0	0	1	0	0	0	0							0	3.3673	3.04452	4.0536	0	8.63266	3.19417	23.9828	0.0929984	0.193472	0.0134156	0.442142	0.266652	1.18811	0.479289	0.00235197	17.4683	19.839	0	0
109	2018	7	144	0	0	0	0	0	0	0	0	1	1	0	0	0							0	3.4012	3.09104	4.07166	0	8.80867	3.19949	24.0233	0.140163	0.266677	0.0111625	0.496103	0.275594	0.830346	0.505454	0.00112144	17.3318	20.9995	0	0
109	2019	7	144	0	0	0	0	0	0	0	0	1	1	0	0	0							0	3.43399	3.13549	4.07705	0	8.80463	3.20153	24.0955	0.166388	0.306599	0.0124077	0.477072	0.269604	0.789394	0.157819	0.000685877	18.6369	20.7503	0	0
109	2020	7	144	0	0	0	0	0	0	0	0	1	1	0	0	0							0	3.46574	3.17805	4.10371	0	8.7093	3.20275	24.175	0.178481	0.335432	0.0158379	0.463312	0.25138	0.715999	0.213003	0.000835405	17.8011	20.7925	0	0
109	2021	7	144	0	0	0	0	0	0	0	0	1	1	0	0	0							0	3.49651	3.21888	4.13099	0	8.62873	3.20883	24.5406	0.281083	0.33544	0.0146305	0.407842	0.24341	0.706135	0	0	17.2831	21.0807	0	0
109	2022	7	144	0	0	28	0	7	0	0	0	1	1	0	0	0							0	3.52636	3.2581	4.12547	0.015578	8.5677	3.20802	24.3946	0.0746658	0.247479	0.0163191	0.470241	0.203919	0.634794	0	0	17.4583	20.9867	0	0
109	2023	7	144	0	0	288	0	17	0	0	0	1	1	0	0	0							0.148037	3.55535	3.29584	4.08369	0.015578	8.56846	3.21004	24.3872	0.0907544	0.222282	0.0143111	0.463951	0.197466	0.621074	0	0	0	21.026	0	0
110	2011	21	156	0	0	0	0	0	0	0	0	0	0	0	1	0							0	2.99573	2.70805	3.84829	0.00059982	6.51026	3.07501	21.1493	0.236035	0.747657	0	0.247799	0.538554	0	0.266193	0.00197357	0	0	0	0
110	2012	21	156	0	0	0	0	0	0	0	0	0	0	0	1	0							0	3.04452	2.77259	3.83684	0.00059982	6.53669	3.06712	20.8999	0.118791	0.927703	0	0.248814	0.529426	1.05486	0.290142	0.00204387	0	0	0	0
110	2013	21	156	0	0	0	0	0	0	0	0	0	0	0	1	0							0	3.09104	2.83321	3.8189	0	6.49527	3.07316	20.957	0.203572	0.846552	0	0.184937	0.581284	1.10756	0.309464	0.00228185	0	0	0	0
110	2014	21	156	0	0	0	0	0	0	0	0	0	0	0	1	0							0	3.13549	2.89037	3.834	0	6.44731	3.07038	20.7214	0.155515	0.910233	0	0.166181	0.590591	1.22199	0.343347	0.00335211	0	0	0	0
110	2015	21	156	0	0	0	0	0	0	0	0	0	0	0	1	0							0	3.17805	2.94444	4.5303	9.9995e-05	8.36101	3.1954	22.464	0.178566	0.643242	0.0342091	0.37061	0.382403	0.751663	0.300106	0.00355728	0	0	0	0
110	2016	21	156	0	0	0	0	0	0	0	0	0	0	0	1	0							0	3.21888	2.99573	4.53634	9.9995e-05	8.54052	3.18883	22.6848	0.032743	0.501625	0.0406399	0.433959	0.290978	0.781031	0.315452	0.00358525	0	14.9141	0	0
110	2017	21	156	0	0	0	0	0	0	0	0	0	0	0	1	0							0	3.2581	3.04452	4.4392	9.9995e-05	8.61014	3.19253	23.2278	0.0988919	0.60351	0.0367542	0.381351	0.310723	0.866684	0.322867	0.00340969	13.407	15.7614	0	0
110	2018	21	156	0	0	0	0	0	0	0	0	0	0	0	1	0							0	3.29584	3.09104	4.40486	0.173953	8.84029	3.20478	23.441	0.0326627	0.447216	0.0975577	0.357177	0.324958	0.728139	0.424058	0.00262453	14.7926	16.9271	0	0
110	2019	21	156	0	0	0	0	0	0	0	0	0	0	0	1	0							0	3.3322	3.13549	4.33845	0.177393	8.44355	3.2068	23.3687	0.0489892	0.488066	0.0961744	0.384135	0.293269	1.21701	0.522191	0.00176978	16.3277	17.0086	0	0
110	2020	21	156	0	0	0	0	0	0	0	0	0	0	0	1	0							0	3.3673	3.17805	4.1561	0.0590233	8.32045	3.21687	23.2763	0.0616124	0.442097	0.100527	0.310385	0.25956	0.949489	0.460086	0.00215645	15.3884	17.2999	0	0
110	2021	21	156	0	0	0	0	0	0	0	0	0	0	0	1	0							0	3.4012	3.21888	4.05029	0.0426763	8.39208	3.22287	23.7814	0.0343386	0.341947	0.124714	0.426164	0.200737	1.31901	0	0	17.3625	19.4017	0	0
110	2022	21	156	0	0	0	0	0	0	0	0	0	0	1	0	1							0	3.43399	3.2581	3.99893	0.166954	8.69785	3.23159	23.926	0.12388	0.532435	0.106263	0.352537	0.271121	0.941696	0	0	16.874	18.5345	11.5215	0
110	2023	21	156	0	0	0	0	0	0	0	0	0	0	1	0	1							0	3.46574	3.29584	3.97027	0.0856271	9.063	3.2375	23.7587	0.0774831	0.406651	0.109782	0.369284	0.216062	0.814642	0	0	0	18.6588	0	0
111	2011	11	16	0	0	0	0	0	0	0	0	0	0	0	0	0							0	2.94444	2.3979	3.9454	0.00079968	9.70296	3.25617	23.2681	0.567753	0.925568	0.0209324	0.345582	0.341008	0.60774	0.34556	0.00309637	0	0	0	0
111	2012	11	16	0	0	0	0	0	0	0	0	0	0	0	0	0							0	2.99573	2.48491	3.99287	0.00159872	10.0424	3.2554	23.9725	0.73811	1.05282	0.0220648	0.415168	0.325652	0.649459	0.367558	0.00283165	0	21.3003	0	0
111	2013	11	16	0	0	0	0	0	0	0	0	0	0	0	0	0							0	3.04452	2.56495	3.7024	0.000699755	10.2007	3.26767	24.243	0.487976	0.738594	0.0216568	0.300963	0.294145	0.637883	0.34314	0.00260867	0	21.3674	0	0
111	2014	11	16	0	0	0	0	0	0	0	0	0	0	0	0	0							0	3.09104	2.63906	4.15072	0.00737275	10.439	3.28241	24.3292	1.07283	1.35405	0.0157188	0.309382	0.3582	0.741391	0.348817	0.00249824	0	21.6303	0	0
111	2015	11	16	0	0	0	0	0	0	0	0	0	0	0	0	0							0	3.13549	2.70805	3.81175	0.00628024	10.6652	3.28653	24.6074	0.812367	1.09172	0.0174056	0.348236	0.349124	0.747186	0.312879	0.00218546	0	21.9228	0	0
111	2016	11	16	0	0	0	0	0	0	0	0	0	0	0	0	0							0	3.17805	2.77259	3.81838	0.00677698	10.8027	3.29769	24.9559	0.784359	1.10126	0.0151763	0.293403	0.367288	0.705444	0.301253	0.00183259	0	22.1438	0	0
111	2017	11	16	0	0	0	0	0	0	0	0	0	0	0	0	0							0	3.21888	2.83321	3.64896	0.0068763	11.0432	3.30579	25.2644	0.674652	1.03889	0.0115787	0.297171	0.329017	0.864375	0.335212	0.00166558	20.412	22.6652	0	0
111	2018	11	16	0	0	0	0	0	0	0	0	0	0	0	0	0							0	3.2581	2.89037	3.61442	0.00965326	11.1298	3.312	25.2991	0.528651	0.879395	0.0193417	0.351735	0.283602	0.643527	0.381296	0.00155881	21.4167	22.7026	0	0
111	2019	11	16	0	0	0	0	0	0	0	0	0	0	0	0	0							0	3.29584	2.94444	3.62038	0.00836492	11.0824	3.316	25.4774	0.495538	0.776782	0.0215531	0.314454	0.267604	0.715276	0.439524	0.000700527	21.681	22.8921	0	0
111	2020	11	16	0	0	0	0	0	0	0	0	0	0	0	0	0							0	3.3322	2.99573	3.4388	0.0494566	11.2445	3.32396	25.6326	0.499858	0.722027	0.0276074	0.425284	0.265457	0.730208	0.4033	0.00111104	21.5724	22.9684	0	0
111	2021	11	16	0	0	0	0	0	0	0	0	0	0	0	0	0							0	3.3673	3.04452	3.23204	0.0467882	11.283	3.32611	26.1138	0.554638	0.82896	0.0246194	0.408177	0.30627	0.667893	0	0	21.4618	23.2439	0	0
111	2022	11	16	0	0	0	0	0	0	0	0	0	0	0	0	0							0	3.4012	3.09104	3.24961	0.040758	11.389	3.3236	25.9074	0.560478	0.873059	0.0210538	0.39863	0.291317	0.604734	0	0	22.4254	23.2571	0	0
111	2023	11	16	0	0	0	0	0	0	0	0	0	0	0	0	0							0	3.43399	3.13549	3.35781	0.040662	11.4138	3.3236	25.8854	0.455995	0.841812	0.0272172	0.406702	0.293856	0.62938	0	0	0	23.254	0	0
112	2011	4	226	0	0	5	0.157157	10	0	0	0	0	0	1	0	1							0.0899927	3.17805	2.48491	3.46815	0.255185	9.71475	3.16842	22.5281	0.315481	0.541893	0.0390996	0.371361	0.349206	0.765947	0.139192	0.00187561	0	19.3342	12.8992	0
112	2012	4	226	0	0	4	2.47665	23	0.51008	1	0	0	0	1	0	1							0.975237	3.21888	2.56495	3.47534	0.256191	9.72472	3.17053	22.4984	0.31649	0.495928	0.0383809	0.414391	0.334307	0.726825	0.160937	0.0018635	0	19.3574	0	1.65044
112	2013	4	226	0	0	11	1.396	13	0.617968	1	0	0	0	1	0	1							0.710222	3.2581	2.63906	3.63664	0.1968	9.72645	3.17178	22.5917	0.390888	0.615967	0.0410901	0.424947	0.321836	0.83809	0.180553	0.00188345	0	19.3619	0	0
112	2014	4	226	0	0	18	0.885944	18	0.287103	1	0	0	0	1	0	1							0.521715	3.29584	2.70805	3.65225	0.178899	9.7305	3.17304	22.5429	0.370129	0.616362	0.0424089	0.452041	0.297385	0.844532	0.181657	0.00187124	0	19.482	0	0
112	2015	4	226	0	0	4	1.38833	22	0.37653	1	0	0	0	1	0	1							0.746411	3.3322	2.77259	3.66996	0.17286	10.0189	3.17513	22.5435	0.384525	0.679571	0.0391928	0.431664	0.312327	0.878205	0.165147	0.00170459	0	19.5022	0	0
112	2016	4	226	0	0	25	0.866738	17	0.31791	1	0	0	0	1	0	1							0.550076	3.3673	2.83321	3.6777	0.139414	9.95323	3.17639	22.512	0.329281	0.608515	0.0400348	0.443074	0.294638	0.829524	0.24381	0.00163462	0	19.4848	14.5087	0
112	2017	4	226	0	0	9	0.687868	14	0.274445	1	0	0	0	1	0	1							0.496022	3.4012	2.89037	3.70344	0.142541	10.1348	3.17972	22.581	0.271387	0.522467	0.0478926	0.427249	0.302296	0.745587	0.258983	0.00201348	17.8777	19.6098	0	0
112	2018	4	226	1.60944	0.542732	12	0.601393	15	0.205657	1	0	0	0	1	0	1							0.738186	3.43399	2.94444	3.77931	0.112971	10.1601	3.18138	22.6517	0.203209	0.461755	0.0444245	0.43536	0.285866	0.725206	0.279585	0.0014503	17.9239	19.4833	0	0
112	2019	4	226	2.19722	0.516769	59	0.683302	45	0.22315	1	0	0	0	1	0	1							0.62934	3.46574	2.99573	3.82286	0.12018	10.1816	3.18635	22.6404	0.243524	0.449655	0.0425373	0.409349	0.304498	0.655499	0.327359	0.000873216	17.9084	19.5731	14.5902	0
112	2020	4	226	2.07944	0.505228	79	0.451677	69	0.246152	1	0	0	0	1	0	1							0.631932	3.49651	3.04452	3.67584	0.117161	10.025	3.18718	22.2817	0.557584	0.963816	0.0303303	0.383047	0.346493	0.577918	0.303682	0.00141144	17.8907	19.2591	13.653	0
112	2021	4	226	1.60944	0.756426	90	0.300221	40	0.236324	1	0	0	0	1	0	1							0.846109	3.52636	3.09104	3.6169	0.323676	10.0272	3.19006	22.3793	0.666494	0.911812	0.0275772	0.35644	0.349928	0.544404	0	0	17.8723	19.3486	13.7102	0
112	2022	4	226	0	0	47	0.0288248	16	0	1	0	0	1	1	0	1							0.407483	3.55535	3.13549	3.61466	0.325989	10.0445	3.19089	22.6603	0.685307	1.04954	0.0260887	0.361171	0.34738	0.546576	0	0	17.7102	19.4374	0	0
112	2023	4	226	0	0	42	0	7	3.40987	1	0	0	1	1	0	1							0.630935	3.58352	3.17805	3.68326	0.333754	10.0657	3.1913	22.5086	0.605825	1.13776	0.0252437	0.348398	0.346926	0.507756	0	0	0	19.2952	0	0
113	2011	11	117	0	0	0	0	0	0	0	0	0	0	0	1	0							0	2.94444	2.70805	3.7041	0.005286	7.84698	3.08053	20.3575	0.128662	0.437624	0.048532	0.339073	0.33298	1.2377	0.32924	0.00260168	0	17.5153	0	0
113	2012	11	117	0	0	0	0	0	0	0	0	0	0	0	1	0							0	2.99573	2.77259	3.44242	0.005286	8.24012	3.08649	20.5109	0.189573	0.37354	0.0783268	0.342138	0.346598	1.0809	0.278858	0.0026973	0	0	0	0
113	2013	11	117	0	0	0	0	0	0	0	0	0	0	0	1	0							0	3.04452	2.83321	3.48806	0.005286	8.08795	3.07501	20.5245	0.117913	0.449976	0.100169	0.305757	0.385296	0	0.289319	0.00226359	0	17.5557	0	0
113	2014	11	117	0	0	0	0	0	0	0	0	0	0	0	1	0							0	3.09104	2.89037	3.45507	0.00448991	8.12534	3.18511	20.7117	0.0154559	0.681663	0.0106006	0.0246253	0.670175	0.788411	0.301176	0.00237425	0	17.3	0	0
113	2015	11	117	0	0	0	0	0	0	0	0	0	0	0	1	0							0	3.13549	2.94444	4.44659	0.00019998	9.00221	3.22645	20.8685	0.159662	0.394649	0.0127533	0.0263595	0.0856335	0.703475	0.316052	0.0022391	0	17.2942	0	0
113	2016	11	117	0	0	0	0	0	0	0	0	0	0	0	1	0							0	3.17805	2.99573	4.04885	0	8.91932	3.22843	21.1785	0.258335	0.512477	0.0312641	0.581931	0.109201	0	0.450049	0.00216647	0	19.5398	0	0
113	2017	11	117	0	0	0	0	0	0	0	0	0	0	0	1	0							0	3.21888	3.04452	3.96436	0	8.99293	3.22843	22.5142	0.19556	0.416747	0.0334628	0.548314	0.163251	0.630746	0.523614	0.00203375	20.6237	19.4704	0	0
113	2018	11	117	0	0	0	0	0	0	0	0	0	0	1	0	1							0	3.2581	3.09104	3.96579	0	8.76327	3.22684	22.4642	0.249725	0.442609	0.0440791	0.535697	0.1723	0.586408	0.504419	0.00197526	20.8539	19.9879	12.4875	0
113	2019	11	117	0	0	0	0	0	0	0	0	0	0	1	0	1							0	3.29584	3.13549	3.96929	0	8.45574	3.21044	22.3846	0.0672315	0.186107	0.0514096	0.541976	0.135268	0.72897	0.61377	0.00102403	17.6369	19.6734	0	0
113	2020	11	117	0	0	0	0	0	0	0	0	0	0	1	0	1							0	3.3322	3.17805	3.97226	0	10.0297	3.2312	24.9509	0.202896	0.59924	0.0307174	0.0743558	0.588016	0.734183	0.56751	0.00151118	19.451	21.3925	0	0
113	2021	11	117	0	0	0	0	0	0	0	0	0	0	1	0	1							0	3.3673	3.21888	3.95132	0	10.0317	3.23672	24.9804	0.112974	0.480234	0.0539018	0.0924187	0.568209	0.749257	0	0	19.0985	20.9981	0	0
113	2022	11	117	0	0	0	0	0	0	0	0	0	0	1	0	1							0	3.4012	3.2581	3.92516	0	9.93076	3.23001	24.8485	0.174854	0.532498	0.0549852	0.11334	0.538675	0.696638	0	0	18.6935	20.9353	0	0
113	2023	11	117	0	0	0	0	0	0	0	0	0	0	1	0	1							0	3.43399	3.29584	3.9756	0	9.90289	3.22843	24.7232	0.180628	0.564067	0.0469504	0.115665	0.537374	0.725471	0	0	0	21.003	0	0
114	2011	14	16	0	0	2	0.130964	3	0	0	0	0	0	0	0	0							0.0755451	2.70805	2.70805	4.2639	0.0161686	10.5743	3.2003	23.2195	0.233217	0.32315	0.0404219	0.417012	0.309218	0.843115	0.34556	0.00309637	0	0	0	0
114	2012	14	16	0	0	0	0	0	0	0	0	0	0	0	0	0							0	2.77259	2.77259	4.24943	0.0164637	10.6596	3.20397	23.2908	0.180011	0.263459	0.0394899	0.392743	0.300574	0.767359	0.367558	0.00283165	0	18.9997	0	0
114	2013	14	16	0	0	3	2.15523	1	1.41769	0	0	0	0	0	0	0							0.954371	2.83321	2.83321	4.26637	0.0156765	10.6511	3.20518	23.3442	0.241363	0.326354	0.0440944	0.431612	0.288381	0.900833	0.34314	0.00260867	0	19.3364	0	0
114	2014	14	16	0	0	9	1.37474	1	0.984354	0	0	0	0	0	0	0							0.902865	2.89037	2.89037	4.24678	0.013607	10.5952	3.20518	23.3262	0.276634	0.348178	0.0466689	0.444252	0.28906	0.886414	0.348817	0.00249824	0	19.4722	0	1.22936
114	2015	14	16	0	0	6	1.36398	1	0.276122	0	0	0	0	0	0	0							0.737142	2.94444	2.94444	4.27195	0.013607	10.5715	3.20397	23.2521	0.325226	0.388862	0.0507597	0.45343	0.284703	0.901696	0.312879	0.00218546	0	19.5148	0	0
114	2016	14	16	0	0	6	1.53361	0	0	0	0	0	0	0	0	0							0.831889	2.99573	2.99573	4.25695	0.013607	10.5392	3.20397	23.172	0.313769	0.38842	0.0497621	0.440463	0.286282	0.827745	0.301253	0.00183259	0	0	0	2.48129
114	2017	14	16	0	0	4	0.773851	0	0	0	0	0	0	0	0	0							0.543746	3.04452	3.04452	4.24757	0.00856323	10.5188	3.20356	23.1388	0.365763	0.447147	0.0514514	0.44229	0.297916	0.816152	0.335212	0.00166558	18.6572	19.3466	0	0
114	2018	14	16	0	0	0	0	0	0	0	0	0	0	0	0	0							0	3.09104	3.09104	4.28838	0.00856323	10.3874	3.20275	23.1519	0.405607	0.489943	0.0522632	0.431406	0.305086	0.74566	0.381296	0.00155881	16.8809	19.3332	0	0
114	2019	14	16	0	0	0	0	3	0.371917	0	0	0	0	0	0	0							0	3.13549	3.13549	4.28929	0.0030952	10.3139	3.20356	23.1629	0.498796	0.565435	0.049921	0.417495	0.333134	0.799141	0.439524	0.000700527	17.6251	19.4386	0	0
114	2020	14	16	0	0	8	0.27877	0	0	0	0	0	0	0	0	0							0.395474	3.17805	3.17805	4.3053	0.0030952	10.2394	3.20437	23.1146	0.326175	0.660323	0.0478259	0.390924	0.362621	0.911451	0.4033	0.00111104	17.876	19.5258	0	0
114	2021	14	16	0	0	7	0.116969	3	0	0	0	0	0	0	0	0							0.292919	3.21888	3.21888	4.26003	0.0030952	10.1715	3.2064	23.2049	0.281258	0.705222	0.0442178	0.361084	0.395395	0.897691	0	0	17.8128	19.5296	0	0
114	2022	14	16	0	0	15	0.0602117	7	0	0	0	0	0	0	0	0							0.959738	3.2581	3.2581	4.2309	0.000899595	10.0736	3.20883	23.3036	0.211099	0.727333	0.0423006	0.328586	0.420138	0.9836	0	0	17.6937	19.72	0	0
114	2023	14	16	0	0	13	0	8	0	0	0	0	0	0	0	0							0.935186	3.29584	3.29584	4.23688	0.000899595	9.97143	3.21004	23.3774	0.251715	0.801142	0.0461238	0.308222	0.434534	0.875624	0	0	0	19.7951	0	0
115	2011	10	154	0	0	0	0	8	0	0	0	0	0	0	0	0							0	2.89037	2.70805	3.22795	0.0356567	7.7003	3.13853	22.3809	0.574776	0.808263	0.0552786	0.287008	0.348564	0.820271	0.05229	0.00112819	0	15.0584	0	0
115	2012	10	154	0	0	17	0.890298	4	0.846046	0	0	0	0	0	0	0							0.46611	2.94444	2.77259	3.37592	0.0455468	7.79852	3.14501	22.5961	0.545803	0.841653	0.0501511	0.226611	0.333532	0.835201	0.0613376	0.00120671	0	15.006	0	0.262873
115	2013	10	154	0	0	0	0	0	0	0	0	0	1	0	0	0							0	2.99573	2.83321	3.33894	0.0303352	7.94944	3.14845	22.4756	0.550328	0.710251	0.0433487	0.194619	0.330132	0.948993	0.0591128	0.00118559	0	15.007	0	0
115	2014	10	154	0	0	0	0	0	0	0	0	0	1	0	0	0							0	3.04452	2.89037	3.14189	0.0303352	7.88796	3.14544	22.2854	0.387689	0.691166	0.0606877	0.418623	0.295076	0.931392	0.0931175	0.00111882	0	14.9887	0	0
115	2015	10	154	0	0	15	0.993754	7	0.473352	0	0	0	1	0	0	0							0.584508	3.09104	2.94444	3.12469	0	7.83043	3.1506	22.0915	0.351736	0.61364	0.053317	0.386839	0.325797	0.942187	0.0954156	0.00135854	0	14.8621	0	0
115	2016	10	154	0	0	0	0	1	0	0	0	0	1	0	0	0							0	3.13549	2.99573	3.07725	0	7.81722	3.14759	21.5862	0.371214	0.53671	0.064431	0.386392	0.280073	0.994572	0.12189	0.00118682	0	15.0769	0	0
115	2017	10	154	0	0	2	0.30954	0	0	0	0	0	1	0	0	0							0.253851	3.17805	3.04452	3.18552	0	7.79729	3.14415	21.6507	0.569931	0.720479	0.0676269	0.46374	0.278737	0.899508	0.146482	0.00245693	14.7932	14.4503	0	0
115	2018	10	154	1.09861	0.627849	4	0.574057	1	0	0	0	0	1	0	0	0							0.956204	3.21888	3.09104	3.35305	0	7.77821	3.14199	21.694	0.709304	0.855979	0.0689438	0.451077	0.29244	0.701847	0.169559	0.00094654	15.0618	14.3184	0	0
115	2019	10	154	0	0	0	0	0	0	0	0	0	1	0	0	0							0	3.2581	3.13549	3.56089	0	7.7878	3.1381	21.798	0.812699	0.944744	0.0724379	0.453376	0.284119	0.716651	0.22837	0.000700881	15.1327	14.5556	0	0
115	2020	10	154	0	0	1	0	1	0	0	0	0	1	0	0	0							0	3.29584	3.17805	3.30068	0	7.77107	3.14027	21.7922	0.58202	1.07291	0.0666984	0.40597	0.340244	0.69897	0.196416	0.000852541	15.8295	15.6408	0	0
115	2021	10	154	0	0	0	0	0	0	0	0	0	1	0	0	0							0	3.3322	3.21888	3.16798	0	7.77989	3.14458	22.132	0.668241	1.32525	0.0442551	0.343688	0.412563	0.940267	0	0	15.5121	15.9762	0	0
115	2022	10	154	0	0	0	0	4	0	0	0	0	1	0	0	0							0	3.3673	3.2581	3.18951	0.000499875	7.79359	3.15145	22.3145	0.877089	1.52106	0.0355245	0.279364	0.450411	0.726353	0	0	16.3145	16.0731	0	0
115	2023	10	154	0	0	6	0	6	0	0	0	0	1	0	0	0							0	3.4012	3.29584	3.19157	0.00059982	7.80384	3.15572	22.1522	0.591015	1.34705	0.0311372	0.296906	0.464714	0.671125	0	0	0	16.5388	0	0
116	2011	11	50	0	0	8	1.40786	2	0	0	0	0	0	0	0	0							0.611705	2.70805	2.70805	3.68972	0.00019998	8.92092	3.13636	21.9291	0.337549	0.845518	0.00231133	0.189983	0.504834	0.675972	0.165098	0.00330923	0	18.5519	0	0
116	2012	11	50	0	0	1	1.92628	8	0.761442	0	0	0	0	0	0	0							0.826248	2.77259	2.77259	3.70043	0	8.93393	3.1368	21.8131	0.369805	1.0036	0.00474473	0.189431	0.516565	0.661686	0.195425	0.00308666	0	18.5719	0	0
116	2013	11	50	0	0	2	0.808212	1	0.472564	0	0	0	0	0	0	0							0.469309	2.83321	2.83321	3.77371	0	8.75684	3.13767	21.8128	0.255229	0.910659	0.0259143	0.18298	0.500591	0.777203	0.222719	0.00287782	0	18.6437	0	0
116	2014	11	50	0	0	8	0.24058	3	0.656236	0	0	0	0	0	0	0							0.170578	2.89037	2.89037	4.01209	0	9.12544	3.15231	22.1512	0.483887	1.08437	0.0284514	0.167067	0.506392	0.887758	0.243409	0.00259814	0	18.8644	0	0
116	2015	11	50	0	0	10	1.25681	100	0.568811	0	0	0	0	0	0	0							0.695302	2.94444	2.94444	3.89054	0	9.09448	3.16209	22.3453	0.331208	0.862863	0.0293753	0.130537	0.533365	1.12739	0.261957	0.00251324	0	18.8838	0	0
116	2016	11	50	0	0	12	0.964692	10	0.510422	0	0	0	0	0	0	0							0.596783	2.99573	2.99573	3.83052	0	9.08319	3.17095	22.6087	0.267969	0.751633	0.025582	0.126953	0.528634	0.909783	0.271814	0.00248157	0	19.1114	0	0
116	2017	11	50	1.38629	0.519817	32	1.25751	17	0.821866	0	0	0	0	0	0	0							0.831181	3.04452	3.04452	3.76913	0	8.98444	3.17471	22.8049	0.228589	0.96081	0.0236179	0.152567	0.530578	0.83278	0.307848	0.00290339	17.7362	19.2802	0	0
116	2018	11	50	1.60944	0.555344	6	1.25746	2	1.32208	0	0	0	0	0	0	0							1.07304	3.09104	3.09104	3.85575	0	8.97588	3.17972	22.398	0.266323	0.943269	0.0208256	0.128533	0.551066	0.722511	0.380127	0.00203612	18.414	19.3385	0	0
116	2019	11	50	0	0	2	0.347542	0	0	0	0	0	0	0	0	0							0.368622	3.13549	3.13549	3.90154	0	8.80478	3.17346	22.023	0.513189	1.27182	0.0215325	0.137246	0.523739	0.857995	0.411889	0.00284656	18.5523	19.4584	0	0
116	2020	11	50	0	0	6	0.185846	8	0.318459	0	0	0	0	0	0	0							0.280198	3.17805	3.17805	3.90555	0	8.84477	3.17471	22.0969	0.361581	1.20726	0.0191701	0.132542	0.514152	1.55082	0.377497	0.00170184	18.494	19.7377	0	0
116	2021	11	50	0	0	7	0.0584846	6	0.262582	0	0	0	0	0	0	0							0.157147	3.21888	3.21888	3.90064	0.0942187	8.8588	3.18346	22.456	0.475627	1.18649	0.0144856	0.121698	0.540644	1.96233	0	0	18.4804	20.0188	0	0
116	2022	11	50	0	0	6	0	2	0	0	0	0	0	0	0	0							0.776448	3.2581	3.2581	3.87919	0.0372958	8.89234	3.19171	22.7066	0.54337	1.43424	0.0115579	0.114472	0.552019	1.73387	0	0	18.3092	20.1783	0	0
116	2023	11	50	0	0	0	0	0	0	0	0	0	0	0	0	0							0	3.29584	3.29584	3.82789	0.0277124	8.897	3.20315	22.776	0.763953	1.8467	0.0087853	0.101374	0.579744	1.08212	0	0	0	20.0335	0	0
117	2011	10	210	0	0	3	0.698475	0	0	0	0	0	0	0	1	0							0.349612	2.77259	2.70805	3.52858	0.00995033	8.88059	3.1368	21.8148	0.0669406	0.274348	0.0963188	0.352635	0.34405	0.882018	0.0881751	0.00201498	0	0	0	1.48836
117	2012	10	210	0	0	17	0.776987	0	0	0	0	0	0	0	1	0							0.417532	2.83321	2.77259	3.52015	0.00995033	8.78309	3.13245	21.668	0.149654	0.392707	0.102129	0.308773	0.397249	1.08851	0.109579	0.0019236	0	14.9894	0	0.422753
117	2013	10	210	0.693147	0.738753	4	1.27967	0	0	0	0	0	0	0	1	0							1.51588	2.89037	2.83321	3.54724	0.00697561	8.73085	3.13114	21.7334	0.047351	0.314627	0.101275	0.33192	0.392563	0.99951	0.110741	0.00222286	0	15.314	0	0
117	2014	10	210	0	0	14	0.726649	1	0.492177	0	0	0	0	0	1	0							0.445816	2.94444	2.89037	3.58811	0.00399202	8.74608	3.12851	21.6471	0.0412744	0.34802	0.107424	0.292032	0.429597	1.02118	0.128473	0.00319171	0	15.504	0	0
117	2015	10	210	0	0	3	2.82538	2	1.24255	0	0	0	0	1	0	1							1.18104	2.99573	2.94444	3.54256	0.00299551	8.62443	3.12808	21.4896	0.0419947	0.337347	0.105613	0.284866	0.422497	1.17389	0.154095	0.00383066	0	15.6805	10.8198	2.666
117	2016	10	210	0	0	5	0.712388	2	0.450372	0	0	0	0	1	0	1							0.471741	3.04452	2.99573	3.58045	0	8.53582	3.12457	21.4818	0.036139	0.339567	0.108837	0.292573	0.40659	1.22665	0.174127	0.0040475	0	16.2482	0	0
117	2017	10	210	0	0	12	0.412721	0	0	0	0	0	0	1	0	1							0.325921	3.09104	3.04452	3.53994	0	8.46716	3.12192	21.3506	0.0471507	0.290026	0.112334	0.29494	0.393811	1.12765	0.192607	0.0190195	14.8058	15.7196	0	0
117	2018	10	210	0.693147	0.36241	6	0.656065	0	0	0	0	0	0	1	0	1							0.547018	3.13549	3.09104	3.5516	0	7.4742	3.09919	21.3261	0.333092	0.46546	0.128046	0.238657	0.410396	1.0068	0.0455893	0.00288607	15.7567	15.7179	0	0
117	2019	10	210	0	0	5	0	0	0	0	0	0	0	1	0	1							0	3.17805	3.13549	3.58718	0	7.52833	3.09919	20.9177	0.107333	0.36769	0.121619	0.278817	0.369172	1.01941	0.666832	0.00174428	15.9149	15.711	0	0
117	2020	10	210	0	0	4	0.650462	0	0	0	0	0	0	1	0	1							0.757	3.21888	3.17805	3.63091	0	7.03791	3.08877	20.8415	0.114624	0.484196	0.064491	0.272799	0.368921	1.32186	0.249822	0.00213845	16.0984	15.5782	0	0
117	2021	10	210	0	0	1	0.409392	0	0	0	0	0	0	1	0	1							0.784435	3.2581	3.21888	4.36107	0.00019998	8.6651	3.17136	23.0223	0.192037	0.437884	0.0234235	0.343075	0.423643	0.851097	0	0	15.3392	17.8332	0	0
117	2022	10	210	0	0	0	0	0	0	0	0	0	0	1	0	1							0	3.29584	3.2581	4.32515	0.0068763	8.68778	3.1722	23.0916	0.267333	0.712005	0.0260225	0.33486	0.337415	0.802829	0	0	15.8493	18.485	0	0
117	2023	10	210	0	0	0	0	0	0	0	0	0	0	1	0	1							0	3.3322	3.29584	4.31752	0.0130149	8.80807	3.19663	22.9557	0.0410508	0.33797	0.0275704	0.321317	0.367724	0.763216	0	0	0	19.1263	0	0
118	2011	23	172	0	0	72	0.640269	44	0.78371	0	0	0	0	0	1	0							0.603761	2.70805	2.70805	4.43035	0	8.99044	3.14674	21.3955	0.390377	0.908268	0.0988448	0.201564	0.47949	0.836656	0.281986	0.00217733	0	16.3935	0	0
118	2012	23	172	0	0	146	1.36461	29	0.637938	0	0	0	0	0	1	0							0.757338	2.77259	2.77259	4.41274	0	9.06462	3.14759	21.5214	0.374102	0.959904	0.0949383	0.188149	0.459003	0.79783	0.262856	0.00215289	0	18.0159	0	0
118	2013	23	172	0	0	192	0.920464	62	0.929883	0	0	0	0	0	1	0							0.520024	2.83321	2.83321	4.38515	0	9.04817	3.16082	21.6834	0.886677	1.42936	0.0687804	0.133633	0.507728	1.15756	0.266665	0.00183931	0	17.9337	0	0
118	2014	23	172	0	0	264	1.18519	54	0.838524	0	0	0	0	0	1	0							0.736769	2.89037	2.89037	4.24436	0	9.06728	3.16125	21.6695	0.584965	1.26829	0.0610415	0.21605	0.479895	1.43248	0.279379	0.00186684	0	17.8675	0	0
118	2015	23	172	1.09861	0.64255	276	0.978504	95	0.842898	0	0	0	0	0	1	0							0.606187	2.94444	2.94444	4.27605	0.00179838	9.03026	3.16379	21.6782	0.617053	1.15777	0.0591006	0.221761	0.483119	1.87036	0.292877	0.00188969	0	18.3141	0	0
118	2016	23	172	1.09861	0.599439	392	0.780688	96	0.844448	0	0	0	0	0	1	0							0.524192	2.99573	2.99573	4.23651	0.000899595	9.01396	3.16336	21.6411	0.598025	1.15067	0.0602095	0.243254	0.477187	1.68213	0.443307	0.00180721	0	18.5009	0	0
118	2017	23	172	1.94591	0.626989	379	0.658284	7	0.848283	0	0	0	0	0	1	0							0.503079	3.04452	3.04452	4.21709	0.000899595	8.98795	3.16505	21.6607	0.890931	1.31017	0.0579292	0.231877	0.470504	1.30355	0.47621	0.00313889	16.96	18.4247	0	0
118	2018	23	172	4.48864	0.525272	405	0.762169	46	0.833487	0	0	0	0	0	1	0							0.639914	3.09104	3.09104	4.19972	0.000899595	8.95493	3.1659	21.7336	0.578933	1.20874	0.0578349	0.250187	0.467911	1.13873	0.514455	0.0014965	16.5321	18.4999	0	0
118	2019	23	172	4.23411	0.54728	438	0.547497	3	0.185958	0	0	0	0	1	0	1							0.598751	3.13549	3.13549	4.16404	0.000899595	8.93023	3.16927	21.8522	0.80847	1.26524	0.0646813	0.246217	0.46838	1.14524	0.640793	0.000797361	17.9823	18.7599	12.8992	0
118	2020	23	172	3.61092	0.594637	422	0.412209	0	0	0	0	0	0	1	0	1							0.649093	3.17805	3.17805	4.07253	0	8.90517	3.17388	21.9757	0.758757	1.3525	0.0585783	0.225034	0.488822	1.44687	0.582216	0.0011592	18.0471	18.7986	13.0608	0
118	2021	23	172	2.83321	0.51956	444	0.162281	2	0	0	0	0	0	1	0	1							0.530137	3.21888	3.21888	4.10713	0	8.89494	3.19335	22.148	0.759516	1.5356	0.0544314	0.164712	0.54313	1.33255	0	0	17.247	18.8387	0	0
118	2022	23	172	0	0	512	0.0123481	0	0	0	0	0	0	1	0	1							0.222323	3.2581	3.2581	4.11919	0	8.90991	3.19581	22.321	0.8569	1.54649	0.0529235	0.154521	0.54568	1.2232	0	0	17.1083	19.0345	0	0
118	2023	23	172	0	0	380	0	0	0	0	0	0	0	1	0	1							0.438216	3.29584	3.29584	4.11455	0	8.88586	3.19786	22.3955	0.862551	1.47669	0.0499609	0.169497	0.532074	1.05967	0	0	0	20.4016	0	0
119	2011	27	82	0	0	0	0	0	0	0	0	0	0	0	1	0							0	2.70805	2.70805	3.3587	0.0197046	8.15594	3.11129	21.1515	0.193787	0.392875	0.121137	0.336569	0.351745	0	0.216728	0.000231915	0	18.1334	0	0
119	2012	27	82	0	0	0	0	0	0	0	0	0	0	1	0	1							0	2.77259	2.77259	3.56791	0.0197046	8.5781	3.14156	21.9703	0.127461	0.473905	0.0971793	0.301081	0.408475	0.792454	0.247571	0.00023154	0	18.4754	11.9184	0
119	2013	27	82	0	0	0	0	0	0	0	0	0	0	1	0	1							0	2.83321	2.83321	3.96828	0.00568382	8.70781	3.14674	22.0727	0.152181	0.521142	0.0915011	0.270284	0.413051	0.901266	0.299791	0.000253173	0	18.5134	0	0
119	2014	27	82	0	0	0	0	0	0	0	0	0	0	1	0	1							0	2.89037	2.89037	3.94731	0.00399202	8.75778	3.15017	22.1661	0.153082	0.532735	0.0795364	0.304188	0.379357	1.04641	0.344454	0.000255492	0	18.9288	11.5129	0
119	2015	27	82	0	0	0	0	0	0	0	0	0	0	1	0	1							0	2.94444	2.94444	3.93358	0.005286	8.77925	3.15316	22.1907	0.159693	0.500832	0.0757279	0.308628	0.376415	1.04783	0.344492	0.000265829	0	19.0755	12.1007	0
119	2016	27	82	0	0	1	0	0	0	0	0	0	0	1	0	1							0	2.99573	2.99573	3.99129	0.005286	8.83288	3.15487	22.2861	0.144156	0.551326	0.0689093	0.32513	0.385369	1.09533	0.358548	0.000261247	0	19.1197	10.7408	0
119	2017	27	82	0	0	0	0	0	0	0	0	0	0	1	0	1							0	3.04452	3.04452	4.01454	0.00508704	8.72859	3.1553	22.4374	0.163915	0.630856	0.0640859	0.31671	0.408351	1.02254	0.422571	0.00118328	17.6617	19.307	12.6916	0
119	2018	27	82	0	0	3	0	0	0	0	0	1	0	1	0	1							0	3.09104	3.09104	4.06467	0.00508704	8.65904	3.15572	22.5759	0.204989	0.686277	0.0579594	0.294798	0.42829	1.07083	0.463308	0.000183589	18.0509	19.4913	12.2061	0
119	2019	27	82	0	0	2	0	0	0	0	0	1	0	1	0	1							0	3.13549	3.13549	4.1329	0.00508704	8.65172	3.16125	22.6988	0.247116	0.768938	0.0495318	0.255524	0.474251	1.31326	0.524607	0.000138008	18.3087	19.6439	0	0
119	2020	27	82	0	0	6	0.309744	0	0	0	0	1	0	1	0	1							0.431124	3.17805	3.17805	4.1326	0.0140015	8.67744	3.16716	22.7876	0.509471	0.84274	0.0443527	0.217665	0.504471	1.62423	0.483937	0.000153794	18.3715	19.6884	0	0
119	2021	27	234	0	0	3	0.409392	0	0	1	0	1	0	1	0	1							0.784435	3.21888	3.21888	4.12225	0.0140015	8.7216	3.17555	22.9141	0.389367	0.788071	0.0395178	0.191265	0.489183	1.78514	0	0	18.41	19.9877	0	0
119	2022	27	234	0	0	0	0	0	0	1	0	1	0	1	0	1							0	3.2581	3.2581	4.15008	0.0485997	8.8235	3.18677	23.0789	0.333064	0.689221	0.0278146	0.227258	0.499277	1.29544	0	0	18.3433	20.097	14.1171	0
119	2023	27	234	0	0	0	0	0	0	1	0	1	0	1	0	1							0	3.29584	3.29584	4.09934	0.048028	8.88309	3.18924	23.1634	0.329586	0.691333	0.0247385	0.211116	0.504054	1.07577	0	0	0	20.1871	0	0
120	2011	30	64	0	0	8	1.53883	0	0	0	0	0	0	0	0	0							0.653389	2.94444	2.70805	3.58597	0.00239712	9.29487	3.16632	22.6547	0.0213965	0.186937	0.168901	0.290931	0.370141	0.951354	0.093434	0.0010626	0	14.7776	0	1.48836
120	2012	30	64	0	0	8	1.92628	0	0	0	0	0	0	0	0	0							1.04932	2.99573	2.77259	3.63105	0.00279609	8.73858	3.13157	22.2145	0.00107143	0.0662053	0.275203	0.26234	0.321088	1.36353	0.107958	0.0012504	0	14.276	0	0
120	2013	30	64	0	0	10	0.484927	0	0	0	0	0	0	0	0	0							0.306994	3.04452	2.83321	4.03776	0.001998	8.81403	3.1368	22.1552	0.20509	0.345162	0.21265	0.232129	0.304964	0	0.120953	0.00135828	0	13.4262	0	0
120	2014	30	64	0	0	3	0.183299	0	0	0	0	0	0	0	0	0							0.132524	3.09104	2.89037	3.25468	0.001998	8.91905	3.13245	22.1955	0.114482	0.312087	0.227787	0.244533	0.376419	1.37765	0.133398	0.00155875	0	14.4495	0	0
120	2015	30	64	0	0	1	4.09193	0	0	0	0	0	0	0	0	0							1.45158	3.13549	2.94444	3.28423	0.000499875	8.86092	3.13636	22.1408	0.234141	0.498812	0.205674	0.216631	0.409863	1.36958	0.148843	0.00163523	0	14.6244	0	0
120	2016	30	64	0	0	1	0.890485	0	0	0	0	0	0	0	0	0							0.561601	3.17805	2.99573	3.35341	0.00039992	8.81403	3.14199	22.2737	0.169014	0.323414	0.181168	0.178974	0.441841	1.22928	0.179341	0.00196712	0	15.2788	0	0
120	2017	30	64	0	0	4	0.15477	0	0	0	0	0	0	0	0	0							0.134959	3.21888	3.04452	3.3026	0.00019998	8.79194	3.14199	22.6253	0.177559	0.44251	0.176326	0.182065	0.433094	1.15292	0.191278	0.00392681	15.7865	15.5324	0	0
120	2018	30	64	0	0	1	0.984097	0	0	0	0	0	0	0	0	0							0.738186	3.2581	3.09104	3.31462	0.00019998	8.71177	3.14674	22.8464	0.0551035	0.367823	0.16418	0.176728	0.441444	0.850284	0.216624	0.00194028	16.9312	15.4726	0	0
120	2019	30	64	0	0	2	0.521312	0	0	1	0	0	0	0	0	0							0.511992	3.29584	3.13549	3.29853	0	8.70018	3.14631	22.8047	0.11211	0.467071	0.164232	0.214759	0.435178	0.883436	0.247273	0.00100179	16.9354	15.3692	0	0
120	2020	30	64	0	0	2	0.185846	0	0	1	0	0	0	0	0	0							0.280198	3.3322	3.17805	3.31765	0	8.67077	3.15274	22.6415	0.121517	0.476171	0.138848	0.199634	0.477833	0.875716	0.228924	0.00155859	17.2192	14.5287	0	0
120	2021	30	64	0	0	1	0.409392	1	0	1	0	0	0	0	0	0							0.784435	3.3673	3.21888	3.31461	0	8.81567	3.17095	23.8519	0.087168	0.371094	0.104379	0.19823	0.50359	0.836331	0	0	17.3814	16.2924	0	0
120	2022	30	64	0	0	2	0	0	0	1	0	0	0	0	0	0							0	3.4012	3.2581	3.31318	0	8.67676	3.17095	23.6495	0.108858	0.416331	0.101719	0.198041	0.504104	0.767868	0	0	17.2694	16.5328	0	0
120	2023	30	64	0	0	2	0	1	0	1	0	0	0	0	0	0							0	3.43399	3.29584	3.59908	0	8.61232	3.17388	23.4748	0.102431	0.420788	0.0920366	0.179996	0.520401	0.772306	0	0	0	16.7631	0	0
121	2011	27	226	0	0	27	0.659671	3	0.556653	1	0	0	0	0	1	0							0.333085	2.94444	2.70805	4.2896	0.000299955	8.70201	3.12764	21.8008	0.243448	0.552618	0.0717596	0.302983	0.321951	0.763443	0.139192	0.00187561	0	17.3562	0	0.998762
121	2012	27	226	0	0	24	0.745287	6	0.112806	1	0	0	0	0	1	0							0.403509	2.99573	2.77259	4.28483	0.000299955	8.71062	3.13593	21.8123	0.31337	0.637621	0.0686628	0.330881	0.326293	0.715521	0.160937	0.0018635	0	18.3977	0	0.614531
121	2013	27	226	0	0	37	0.786369	6	0.511944	1	0	0	0	0	1	0							0.459134	3.04452	2.83321	4.2877	0.00019998	8.71506	3.13853	21.8769	0.24349	0.60933	0.0680343	0.311409	0.308844	0.729248	0.180553	0.00188345	0	18.1537	0	0.488386
121	2014	27	226	0	0	13	0.803694	1	0.738265	1	0	0	0	0	1	0							0.483245	3.09104	2.89037	4.24949	0	8.79528	3.14286	22.0013	0.161929	0.435401	0.0711311	0.382169	0.296016	0.821679	0.181657	0.00187124	0	18.2562	0	0.792776
121	2015	27	226	0	0	9	0.51961	5	0.331346	1	0	0	0	0	1	0							0.347285	3.13549	2.94444	4.26756	0.00259663	8.75605	3.14544	22.0034	0.172214	0.448787	0.0635136	0.379053	0.313086	0.963393	0.165147	0.00170459	0	18.5849	0	0
121	2016	27	226	0	0	20	0.341352	1	0.300248	1	0	0	0	1	0	1							0.253737	3.17805	2.99573	4.27949	0.00259663	8.75574	3.14759	22.1133	0.196531	0.410108	0.05825	0.370941	0.3091	0.920679	0.24381	0.00163462	0	18.4872	15.2018	0.80142
121	2017	27	226	0.693147	0.510345	31	0.409392	3	0	1	0	0	0	1	0	1							0.323675	3.21888	3.04452	4.31099	0.00249688	8.76171	3.15231	22.2308	0.377092	0.625848	0.0595464	0.342339	0.322908	0.916923	0.258983	0.00201348	16.2277	18.8783	14.1156	0
121	2018	27	226	1.60944	0.684497	23	0.599016	3	0	1	0	0	0	1	0	1							0.631154	3.2581	3.09104	4.28366	0.00249688	8.75747	3.157	22.3734	0.253014	0.46507	0.0547126	0.367929	0.334381	0.728079	0.279585	0.0014503	16.8679	19.0465	0	1.98251
121	2019	27	226	1.94591	0.505304	60	0.498143	3	0	1	1	0	0	1	0	1							0.540059	3.29584	3.13549	4.31159	0.00249688	8.76405	3.16082	22.4471	0.20896	0.420185	0.0619903	0.361953	0.320134	0.768393	0.327359	0.000873216	17.4245	19.2768	15.0245	0
121	2020	27	226	0	0	33	0.214005	7	0.242635	1	1	0	0	1	0	1							0.316554	3.3322	3.17805	4.33778	0.00249688	8.77925	3.16463	22.516	0.265026	0.504543	0.0614121	0.364292	0.32122	0.80482	0.303682	0.00141144	17.47	19.5138	0	0
121	2021	27	226	0.693147	0.457311	32	0.051174	5	0	1	1	0	0	1	0	1							0.28131	3.3673	3.21888	4.28169	0.123014	8.78477	3.16632	22.6043	0.213802	0.524757	0.0616763	0.361704	0.318894	0.83994	0	0	17.8436	19.6086	15.0935	0
121	2022	27	226	0	0	42	0	1	0	1	1	0	0	1	0	1							0.119898	3.4012	3.2581	4.23521	0.102196	8.82203	3.17136	22.7386	0.277644	0.536946	0.0557771	0.348656	0.349429	1.17745	0	0	16.9854	19.678	15.4428	0
121	2023	27	226	0	0	37	0	10	0	1	1	0	0	1	0	1							0.584272	3.43399	3.29584	4.20006	0.165599	8.86855	3.17136	22.8152	0.273406	0.590587	0.0580151	0.337461	0.336461	0.996185	0	0	0	19.8216	0	0
122	2011	7	17	0	0	0	0	0	0	0	0	0	0	0	1	0							0	2.77259	2.63906	4.47561	0	10.1062	3.23632	24.6439	0.117854	0.29226	0.00110639	0.363629	0.400382	0.668302	0.154005	0.000860381	0	0	0	0
122	2012	7	17	0	0	16	1.22112	10	0.406102	0	0	0	0	0	1	0							0.59577	2.83321	2.70805	4.4555	0	10.0893	3.23357	24.5208	0.159185	0.325711	0.00284395	0.369081	0.379584	0.623228	0.178195	0.000937739	0	21.7768	0	1.61228
122	2013	7	17	0	0	9	0.718411	15	0.441059	0	0	1	0	0	1	0							0.426799	2.89037	2.77259	4.44929	0	10.0813	3.23829	24.4203	0.156456	0.307667	0.00260062	0.358696	0.398515	0.613141	0.195541	0.00098022	0	21.7724	0	0
122	2014	7	17	0	0	37	0.914017	30	0.516786	0	0	1	0	0	1	0							0.534513	2.94444	2.83321	4.43887	0.00239712	10.0266	3.24337	24.4471	0.255137	0.369134	0.00550582	0.299118	0.415601	0.685229	0.206982	0.00102605	0	21.6597	0	1.27477
122	2015	7	17	0	0	69	0.919201	62	0.31175	0	0	1	0	0	1	0							0.550738	2.99573	2.89037	4.39386	0	9.97651	3.23946	24.0993	0.147078	0.275521	0.00595424	0.372161	0.337311	0.734218	0.202324	0.00102993	0	21.1496	0	0
122	2016	7	17	0	0	96	0.78845	114	0.376627	0	0	1	0	0	1	0							0.51111	3.04452	2.94444	4.38627	0	9.93943	3.24727	24.1085	0.296673	0.38552	0.00478653	0.323545	0.398302	0.715481	0.265924	0.00122091	0	21.0861	0	0.96192
122	2017	7	17	1.09861	0.618484	40	0.773851	25	0.461067	0	0	1	0	0	1	0							0.620517	3.09104	2.99573	4.32041	0	9.89556	3.25308	24.4248	0.24037	0.42506	0.0040219	0.321079	0.444101	0.696829	0.258744	0.00155035	17.4813	21.0529	0	0
122	2018	7	17	2.89037	0.636044	89	0.692922	99	0.373923	0	0	1	0	0	1	0							0.663601	3.13549	3.04452	4.40206	0	9.82211	3.25076	24.6389	0.307969	0.526887	0.00465216	0.337328	0.443471	0.641647	0.256591	0.00103272	18.2708	21.1259	0	0
122	2019	7	17	3.2581	0.639434	93	0.728716	88	0.412067	0	0	1	0	0	1	0							0.865982	3.17805	3.09104	4.42185	0	9.77469	3.25154	24.6887	0.323877	0.501032	0.00446103	0.357777	0.407576	0.64598	0.283527	0.00069416	18.2453	20.9756	0	0
122	2020	7	17	2.99573	0.536736	136	0.579403	110	0.223886	0	0	1	0	0	1	0							0.820268	3.21888	3.13549	4.41535	0	9.72591	3.25424	24.6086	0.247055	0.57059	0.00406672	0.339561	0.42448	0.613742	0.27554	0.000930303	18.2137	21.1557	0	0
122	2021	7	17	1.79176	0.514374	122	0.187918	79	0.378916	0	0	1	0	0	1	0							0.586252	3.2581	3.17805	4.38677	0	9.84475	3.24766	25.0788	0.259228	0.507546	0.00538746	0.379839	0.364641	0.631166	0	0	18.0104	21.575	0	0
122	2022	7	17	1.09861	0.690808	184	0.0220885	124	0.419033	0	0	1	0	1	0	1							0.56357	3.29584	3.21888	4.38324	0	9.76904	3.23907	24.8603	0.0764961	0.252996	0.00593933	0.446607	0.261053	0.599538	0	0	18.0963	21.3776	8.51739	0
122	2023	7	17	0	0	211	0	107	0.334613	0	0	1	0	1	0	1							0.19636	3.3322	3.2581	4.38965	0	9.57102	3.24103	24.7805	0.0586933	0.264529	0.00552869	0.433046	0.25884	0.650821	0	0	0	21.3039	0	0
123	2011	27	163	0	0	4	0.261928	0	0	0	0	0	0	1	0	1							0.145782	2.94444	2.70805	3.40433	0.00039992	6.79794	3.07269	19.0166	-0.0135291	0.630052	0.17109	0.121608	0.457572	1.28556	0.102136	0.000841492	0	0	12.5425	0.61921
123	2012	27	163	0	0	3	0.917277	0	0	0	0	0	0	1	0	1							0.477337	2.99573	2.77259	3.37855	0.00039992	6.81674	3.07316	18.6648	0.0255907	0.624663	0.163433	0.112326	0.45621	1.35625	0.125006	0.000940928	0	15.7468	0	0
123	2013	27	163	0	0	2	0.67351	0	0	0	0	0	0	1	0	1							0.404847	3.04452	2.83321	3.40542	0.00039992	6.80239	3.08283	18.8112	0.0314977	0.391375	0.157668	0.0968181	0.380188	1.28829	0.129944	0.00138352	0	15.6752	0	0
123	2014	27	163	0	0	2	0.412422	0	0	0	0	0	0	1	0	1							0.276752	3.09104	2.89037	3.41338	0.00039992	6.77194	3.08968	19.155	0.126502	0.360624	0.133458	0.0948046	0.31188	1.31247	0.13847	0.0014499	0	14.5429	0	0
123	2015	27	163	0	0	3	0.292281	0	0	0	0	0	0	1	0	1							0.209905	3.13549	2.94444	3.7727	0	6.76619	3.14199	19.1015	0.0457188	0.195396	0.0610255	0.159987	0.16321	1.2195	0.146614	0.00109843	0	15.8864	0	0
123	2016	27	163	0	0	1	0.890485	2	0.150124	0	0	0	0	1	0	1							0.561601	3.17805	2.99573	4.17087	0	7.69667	3.15231	20.5608	0.302104	0.943323	0.0550893	0.142882	0.229164	1.13853	0.135227	0.000980482	0	17.5569	0	0
123	2017	27	163	0	0	5	0.185724	0	0	0	0	0	0	1	0	1							0.159895	3.21888	3.04452	4.16985	0	7.76938	3.15572	21.1429	0.344464	0.9119	0.0484149	0.130745	0.263574	0	0.163013	0.00394549	15.7743	17.9164	0	0
123	2018	27	163	0	0	7	0.140585	0	0	0	0	0	0	1	0	1							0.144983	3.2581	3.09104	4.16742	0	7.66435	3.15743	21.4626	0.342747	0.969173	0.0495946	0.122902	0.249447	0.782188	0.203599	0.000826113	17.2927	18.1239	0	0
123	2019	27	163	0	0	1	0	2	0	0	0	0	0	1	0	1							0	3.29584	3.13549	4.0916	0	7.65776	3.14716	21.405	0.268273	0.880564	0.0558187	0.152945	0.306879	0.943557	0.247785	0.000464859	17.4195	18.2906	0	0
123	2020	27	163	0	0	2	0.371693	0	0	0	0	0	0	1	0	1							0.498824	3.3322	3.17805	4.03668	0.00399202	7.59639	3.14974	20.8292	0.43367	0.888943	0.0490216	0.135235	0.267904	0.753424	0.216611	0.00059351	17.51	17.8745	0	0
123	2021	27	163	0	0	0	0	0	0	0	0	0	0	1	0	1							0	3.3673	3.21888	4.07162	0.00399202	7.43838	3.14674	21.139	0.0952865	0.320879	0.0490692	0.161041	0.221674	0.856498	0	0	16.8855	18.1481	0	0
123	2022	27	163	0	0	0	0	0	0	0	0	0	0	1	0	1							0	3.4012	3.2581	3.97824	0.0273233	7.43662	3.14716	21.109	0.300164	0.822225	0.0451961	0.151619	0.234534	0.92054	0	0	16.2526	18.1014	0	0
123	2023	27	163	0	0	1	0	0	0	0	0	0	0	1	0	1							0	3.43399	3.29584	3.70276	0.0223484	7.36328	3.14544	21.1108	0.256307	0.831243	0.043657	0.150913	0.219847	1.7491	0	0	0	17.874	0	0
124	2011	23	179	0	0	0	0	0	0	0	0	0	0	1	0	1							0	2.70805	2.70805	4.14924	0.00618086	9.63437	3.21004	22.9054	0.317755	0.605378	0.0124275	0.0891988	0.61274	0.855176	0.210129	0.0043872	0	0	15.0094	0
124	2012	23	179	0	0	0	0	0	0	0	0	0	0	1	0	1							0	2.77259	2.77259	4.16261	0.00039992	10.3939	3.22287	23.4698	0.237936	0.524994	0.0146452	0.127714	0.593948	0.83149	0.226689	0.00460928	0	18.5644	12.8992	0
124	2013	23	179	0	0	0	0	0	0	0	0	0	0	1	0	1							0	2.83321	2.83321	4.16513	0.00039992	10.4002	3.22645	23.5731	0.255782	0.509037	0.0154166	0.134243	0.59366	0.857174	0.287526	0.00541183	0	18.6453	0	0
124	2014	23	179	0	0	0	0	0	0	0	0	0	0	1	0	1							0	2.89037	2.89037	4.17014	0	10.4011	3.22883	23.7772	0.129914	0.52737	0.0148955	0.137996	0.590097	1.08758	0.294716	0.00567044	0	19.0435	14.4574	0
124	2015	23	179	0	0	0	0	0	0	0	0	0	0	1	0	1							0	2.94444	2.94444	4.17695	0.000699755	10.4239	3.23278	23.9061	0.283476	0.641138	0.0150088	0.126812	0.591483	1.20031	0.304261	0.00627198	0	18.7317	14.221	0
124	2016	23	179	0	0	2	0	0	0	0	0	0	0	1	0	1							0	2.99573	2.99573	4.19489	0.000899595	10.5168	3.23436	23.986	0.288699	0.64635	0.0142007	0.127085	0.584496	1.11498	0.164303	0.0213347	0	19.9016	14.221	0
124	2017	23	179	0	0	0	0	0	0	0	0	0	0	1	0	1							0	3.04452	3.04452	4.17455	0.000699755	10.4058	3.23593	24.1598	0.248177	0.629083	0.00958195	0.110869	0.5907	0.998662	0.327967	0.00632355	17.9462	20.5189	13.8155	0
124	2018	23	179	0	0	0	0	1	0	0	0	0	0	1	0	1							0	3.09104	3.09104	4.18268	0.000699755	10.3921	3.2422	24.2339	0.270444	0.651275	0.00895479	0.0972438	0.598424	0.859551	0.347436	0.00621674	17.4178	20.2566	0	0
124	2019	23	179	0	0	0	0	2	1.39469	0	0	0	0	1	0	1							0	3.13549	3.13549	4.14992	0.00059982	10.2827	3.24298	24.2584	0.198993	0.613317	0.00608942	0.0831023	0.604321	0.951484	0.629565	0.00674653	16.43	18.7057	0	0
124	2020	23	179	0	0	0	0	0	0	0	0	0	0	1	0	1							0	3.17805	3.17805	4.19388	0.00019998	10.1398	3.24999	24.2343	0.300427	0.470854	0.0323956	0.132968	0.551815	1.24569	0.383234	0.00578046	17.7388	19.1832	17.6413	0
124	2021	23	179	2.19722	0.553466	181	0.13571	50	0.220569	0	0	0	0	1	0	1							0.530379	3.21888	3.21888	4.1767	0.00019998	10.1374	3.2581	24.2106	0.116524	0.471587	0.0259221	0.113256	0.582793	1.15848	0	0	16.4814	19.2836	17.6804	0
124	2022	23	179	0.693147	0.557611	136	0.006641	60	0.185572	0	0	0	0	1	0	1							0.797086	3.2581	3.2581	4.13716	0.00019998	10.1395	3.26308	24.3519	0.344524	0.495228	0.0218368	0.0961925	0.598338	0.978752	0	0	17.6122	19.5484	17.7239	0
124	2023	23	179	0	0	158	0	55	0	0	0	0	0	1	0	1							0.869893	3.29584	3.29584	4.1348	0.0210763	10.1311	3.2627	24.4196	0.267659	0.513802	0.0213847	0.0964849	0.594182	0.926233	0	0	0	19.3118	0	0
125	2011	24	152	0	0	6	0.349237	3	0	0	0	0	0	0	1	0							0.190007	2.70805	2.70805	3.92837	0.0253753	7.14598	3.09874	20.4057	0.643459	1.08895	0.0472299	0.163834	0.505882	1.36837	0.296085	0.00306614	0	17.0765	0	0
125	2012	24	152	0	0	11	0.625416	5	1.21831	0	0	0	0	0	1	0							0.348627	2.77259	2.77259	3.87069	0.022935	7.17778	3.10324	20.5152	0.453629	0.976748	0.0444665	0.145169	0.47957	1.29434	0.329762	0.00306165	0	17.0332	0	0.61132
125	2013	24	152	0	0	6	0.224503	2	0.945127	0	0	0	0	0	1	0							0.153886	2.83321	2.83321	3.84033	0.022935	7.12689	3.10593	20.6631	0.502355	0.873409	0.0421549	0.212676	0.474371	1.23071	0.350293	0.00256121	0	17.238	0	0
125	2014	24	152	0	0	7	0.117835	3	0.574206	0	0	0	0	0	1	0							0.0871836	2.89037	2.89037	3.58344	0.0198026	7.10824	3.10548	20.7631	0.294941	0.824321	0.0415871	0.214507	0.474875	1.99514	0.371695	0.00255287	0	17.6484	0	0
125	2015	24	152	0	0	11	0.398564	8	0.414183	0	0	0	0	0	1	0							0.276489	2.94444	2.94444	3.47957	0.0161686	7.20712	3.10772	20.7576	0.35854	0.88804	0.0390419	0.194472	0.486003	2.04264	0.393324	0.00245452	0	17.4713	0	0
125	2016	24	152	0	0	11	0.296828	10	0.690571	0	0	0	0	0	1	0							0.22407	2.99573	2.99573	3.48369	0.0037928	6.95464	3.10817	20.6899	0.419308	1.06026	0.0275743	0.143532	0.495882	1.75607	0.531415	0.00235402	0	17.4592	0	0
125	2017	24	152	0	0	19	0.114041	13	0.806061	0	0	0	0	1	0	1							0.101171	3.04452	3.04452	3.4927	0.0037928	7.09423	3.11129	20.5884	0.289627	0.919767	0.0249014	0.124974	0.51844	1.42118	0.644293	0.00469863	16.1931	17.4909	11.5129	0
125	2018	24	152	0	0	38	0.146751	33	0.347214	0	0	0	0	1	0	1							0.150885	3.09104	3.09104	3.49763	0.0037928	7.02731	3.11529	20.9273	0.270007	0.814053	0.0229496	0.108236	0.507	1.13243	0.611729	0.00221495	16.771	17.5607	11.5129	0
125	2019	24	152	0	0	33	0.168505	32	0.209203	0	0	0	0	1	0	1							0.195663	3.13549	3.13549	3.4946	0.0037928	7.04229	3.11839	20.959	0.242198	0.842175	0.0208442	0.094377	0.490427	1.20008	0.703737	0.00112921	16.2023	17.6157	0	0
125	2020	24	152	0	0	41	0.0362627	34	0.124886	0	0	0	0	1	0	1							0.0611899	3.17805	3.17805	3.56946	0.00239712	7.05359	3.11928	20.8776	0.122665	0.820651	0.0197193	0.0857629	0.480314	1.23105	0.660357	0.00164899	16.4513	17.6839	0	0
125	2021	24	152	0	0	52	0.00787292	45	0.140044	0	0	0	0	1	0	1							0.0226487	3.21888	3.21888	3.61591	0.0900235	6.98286	3.12676	21.1664	0.224356	0.78066	0.0169269	0.0693852	0.49632	1.2508	0	0	16.5727	17.804	0	0
125	2022	24	152	0	0	33	0	38	0.390677	0	0	0	0	1	0	1							0	3.2581	3.2581	3.48614	0.0620354	7.06817	3.12808	21.1288	0.229813	0.825509	0.0160535	0.0696091	0.502514	1.00224	0	0	16.8547	17.9724	10.9508	0
125	2023	24	152	0	0	1	0	12	0	0	0	0	0	1	0	1							0	3.29584	3.29584	3.59394	0.0263498	6.91968	3.13157	21.3165	0.176059	0.838843	0.0175599	0.0631945	0.504277	1.12819	0	0	0	18.1018	0	0
126	2011	13	55	0	0	67	1.26664	91	0.195927	0	0	0	0	0	1	0							0.564718	2.70805	2.70805	4.03094	0.0671912	9.96834	3.22724	24.6846	0.280759	0.695361	0.0170115	0.215302	0.431142	0.680378	0.0762225	0.00242362	0	13.6784	0	0.0910039
126	2012	13	55	0	0	85	1.13311	132	0.401658	0	0	0	0	0	1	0							0.562881	2.77259	2.77259	4.03673	0.0501226	9.99154	3.23554	24.7977	0.178155	0.566184	0.0185175	0.278612	0.394217	0.67885	0.0891631	0.00248818	0	20.8406	0	0.525109
126	2013	13	55	0	0	65	1.07347	116	0.348312	0	0	0	0	0	1	0							0.585254	2.83321	2.83321	4.16113	0.0434426	9.96458	3.24493	24.8666	0.240574	0.566126	0.0111842	0.288189	0.411827	0.675503	0.0959048	0.00280236	0	21.0264	0	0.673489
126	2014	13	55	0	0	88	0.631131	113	0.437733	0	0	0	0	0	1	0							0.39738	2.89037	2.89037	3.95318	0.0434426	9.95958	3.24649	24.8307	0.156	0.539719	0.0123524	0.274866	0.399411	0.737306	0.100578	0.00308638	0	20.6569	0	0.676824
126	2015	13	55	0	0	71	0.621611	133	0.338405	0	0	0	0	0	1	0							0.403282	2.94444	2.94444	3.88382	0.012225	9.84188	3.24454	24.6359	0.188958	0.549332	0.0140124	0.282094	0.374264	0.744261	0.103185	0.00285728	0	20.5483	0	0
126	2016	13	55	0	0	61	0.788298	165	0.480397	0	0	0	0	0	1	0							0.511033	2.99573	2.99573	3.90986	0.0110388	9.82217	3.24337	24.6776	0.148333	0.567457	0.0142352	0.256637	0.388878	0.697056	0.131628	0.00217986	0	20.6089	0	0.630018
126	2017	13	55	1.09861	0.565875	49	0.638032	159	0.476708	0	0	0	0	0	1	0							0.526827	3.04452	3.04452	3.87559	0.00985132	9.65001	3.24337	24.4433	0.200558	0.652762	0.0159659	0.284669	0.391956	0.695115	0.165885	0.00501563	18.3024	20.7076	0	0
126	2018	13	55	2.30259	0.446589	62	0.492049	151	0.306443	0	0	0	0	1	0	1							0.435716	3.09104	3.09104	3.94379	0.00985132	9.6684	3.24532	24.4257	0.231027	0.605751	0.0354193	0.271755	0.41501	0.649504	0.152794	0.00208077	18.1908	20.7009	8.69968	0
126	2019	13	55	1.38629	0.514487	63	0.342025	196	0.333017	0	0	0	0	1	0	1							0.363716	3.13549	3.13549	3.95717	0.00219758	9.67984	3.24376	24.4341	0.30517	0.630657	0.0404843	0.28725	0.388309	0.634862	0.232493	0.00139907	18.6031	20.5342	12.3579	0
126	2020	13	55	1.94591	0.559548	185	0.231052	197	0.396592	0	0	0	0	1	0	1							0.387876	3.17805	3.17805	3.93392	0.0371994	9.67017	3.24649	24.4836	0.323805	0.625565	0.0368602	0.281784	0.408331	0.602525	0.198092	0.00205771	18.3523	20.741	0	0
126	2021	13	280	0	0	146	0.123378	110	0.200518	0	0	0	0	1	0	1							0.306736	3.21888	3.21888	3.90976	0.0249853	9.65317	3.24649	24.6992	0.33187	0.639825	0.0472108	0.288244	0.379362	0.606937	0	0	18.2341	20.9436	0	0
126	2022	13	280	0	0	91	0.0148875	168	0.132551	0	0	0	0	1	0	1							0.414432	3.2581	3.2581	3.8295	0.0237165	9.61213	3.24843	24.5895	0.430689	0.751968	0.0465018	0.298678	0.372229	0.572402	0	0	19.5524	21.0794	9.26173	0
126	2023	13	280	0	0	50	0	89	0	0	0	0	0	1	0	1							0.141269	3.29584	3.29584	3.86676	0.0218593	9.54717	3.24805	24.4903	0.39247	0.672292	0.0474693	0.331128	0.362734	0.569382	0	0	0	21.003	0	0
127	2011	9	79	0	0	0	0	0	0	0	0	0	0	0	0	0							0	2.99573	2.70805	3.32726	0.00179838	8.1665	3.11706	22.2462	0.217439	0.530863	0.0114799	0.318862	0.432668	0.805032	0.158948	0.00189201	0	18.4992	0	0
127	2012	9	79	0	0	0	0	0	0	0	0	0	0	0	0	0							0	3.04452	2.77259	3.32751	0.00149888	7.91754	3.11218	22.0612	0.227793	0.485881	0.0125637	0.335092	0.390749	0.766385	0.260718	0.00209441	0	18.4248	0	0
127	2013	9	79	0	0	0	0	0	0	0	0	0	0	0	0	0							0	3.09104	2.83321	3.46215	0.0010994	8.20876	3.12192	22.0316	0.199146	0.603116	0.0198997	0.286507	0.466973	0.770431	0.191875	0.00205843	0	18.284	0	0
127	2014	9	79	0	0	0	0	0	0	0	0	0	0	0	0	0							0	3.13549	2.89037	3.86662	0.00079968	8.09407	3.1206	21.9363	0.252073	0.550592	0.0201486	0.260748	0.413014	1.03905	0.268294	0.00214164	0	18.3332	0	0
127	2015	9	79	0	0	0	0	0	0	0	0	0	0	0	0	0							0	3.17805	2.94444	3.73095	0.0010994	8.09438	3.11618	21.7696	0.211502	0.680759	0.021918	0.363143	0.380145	1.44006	0.243126	0.00201438	0	18.3283	0	0
127	2016	9	79	0	0	0	0	0	0	0	0	0	0	0	0	0							0	3.21888	2.99573	3.73436	0.287732	8.04463	3.1206	21.607	0.271921	0.684109	0.0167175	0.319224	0.438086	1.17663	0.341548	0.0019755	0	18.1719	0	0
127	2017	9	79	0	0	0	0	0	0	0	0	0	0	0	0	0							0	3.2581	3.04452	3.76507	0.0010994	7.96901	3.12192	21.9927	0.210077	0.722218	0.0157493	0.293603	0.462976	1.07773	0.318224	0.0035769	0	18.7099	0	0
127	2018	9	79	0	0	0	0	0	0	0	0	0	0	0	0	0							0	3.29584	3.09104	3.75299	0.0010994	7.95963	3.12632	22.0618	0.289368	0.711994	0.0161351	0.251635	0.42198	0.800483	0.359184	0.00181793	0	18.6553	0	0
127	2019	9	79	0	0	0	0	0	0	0	0	0	0	0	0	0							0	3.3322	3.13549	3.69231	0.0010994	7.93845	3.12236	21.8174	0.327745	0.693952	0.0170724	0.261748	0.381617	0.751756	0.363321	0.000885892	12.6169	18.47	0	0
127	2020	9	79	0	0	0	0	0	0	0	0	0	0	0	0	0							0	3.3673	3.17805	3.70105	0.0010994	7.85244	3.125	21.5776	0.251866	0.694863	0.0153653	0.231451	0.42028	0.738245	0.355925	0.00116523	16.9944	18.4224	0	0
127	2021	9	79	0	0	0	0	0	0	0	0	0	0	0	0	0							0	3.4012	3.21888	3.63446	0	7.8144	3.12983	21.9233	0.209903	0.672568	0.0133969	0.189936	0.45293	0.927064	0	0	15.3145	18.7	0	0
127	2022	9	79	0	0	0	0	0	0	0	0	0	0	0	0	0							0	3.43399	3.2581	3.59199	0	7.79111	3.12983	21.7927	0.206903	0.615024	0.0135616	0.173428	0.456571	0.813326	0	0	16.2371	18.543	0	0
127	2023	9	79	0	0	0	0	0	0	0	0	0	0	0	0	0							0	3.46574	3.29584	3.52648	0	7.77107	3.13332	21.7591	0.154891	0.594504	0.064069	0.175737	0.473401	0.909363	0	0	0	18.6278	0	0
128	2011	5	16	0	0	21	0.661056	59	0	0	0	0	0	0	0	0							0.33368	2.70805	2.70805	4.18617	0.0143959	8.30127	3.17262	22.5099	0.203997	0.308212	0.0784165	0.357057	0.243148	0.832056	0.34556	0.00309637	0	0	0	0.581789
128	2012	5	16	0	0	21	0.62899	61	0.61766	0	0	0	0	0	0	0							0.350307	2.77259	2.77259	4.16536	0.0131136	9.37101	3.1768	22.6232	0.156779	0.295254	0.0769379	0.42329	0.239616	0.953322	0.367558	0.00283165	0	18.2408	0	0
128	2013	5	16	0.693147	0.585876	61	1.03787	124	0.710751	0	0	0	0	0	0	0							0.690633	2.83321	2.83321	4.17097	0.0131136	9.3375	3.18138	22.7368	0.154919	0.322657	0.0850789	0.426498	0.258537	0.890984	0.34314	0.00260867	0	18.3922	0	0.38717
128	2014	5	16	0	0	81	0.746773	115	0.697607	0	0	0	0	0	0	0							0.645576	2.89037	2.89037	4.1468	0	9.35824	3.1913	22.8389	0.235818	0.582044	0.0803451	0.363725	0.319243	0.943357	0.348817	0.00249824	0	18.7623	0	1.0754
128	2015	5	16	0	0	133	0.738393	194	0.495311	0	0	0	0	0	0	0							0.484887	2.94444	2.94444	4.00682	0	9.27763	3.19171	22.745	0.117229	0.638185	0.10162	0.391421	0.273526	0.932866	0.312879	0.00218546	0	18.7295	0	0.576873
128	2016	5	16	1.09861	0.787913	166	0.713461	263	0.484051	0	0	0	0	0	0	0							0.533939	2.99573	2.99573	4.12054	0	9.23825	3.19417	22.822	0.241722	0.826935	0.0976275	0.388033	0.285324	0.886358	0.301253	0.00183259	0	19.1925	0	0.216064
128	2017	5	16	2.07944	0.699321	254	0.524025	99	0.670361	0	0	0	0	0	0	0							0.461107	3.04452	3.04452	4.0667	0	9.25119	3.19867	23.136	0.165655	0.906085	0.0958982	0.374998	0.295128	1.21241	0.335212	0.00166558	17.8992	19.3937	0	0.840656
128	2018	5	16	3.3322	0.59091	210	0.481114	65	0.82715	0	0	0	0	0	0	0							0.487943	3.09104	3.09104	4.12137	0	9.27096	3.20315	23.2542	0.186266	1.06139	0.090124	0.353346	0.274297	0.880319	0.381296	0.00155881	17.9294	19.717	0	0
128	2019	5	16	3.4012	0.646022	177	0.532112	21	1.11575	0	0	0	0	0	0	0							0.671723	3.13549	3.13549	4.18328	0	9.35253	3.21044	23.3128	0.0879294	0.565806	0.090558	0.351988	0.258626	1.2017	0.439524	0.000700527	17.7757	19.8588	0	0
128	2020	5	16	3.09104	0.751394	146	0.386968	63	0.404392	0	0	0	0	0	0	0							0.849551	3.17805	3.17805	4.15791	0	9.47016	3.21326	23.5448	0.109766	0.715801	0.0894887	0.387036	0.261727	1.43297	0.4033	0.00111104	17.6985	20.3261	0	0
128	2021	5	16	2.19722	0.700463	210	0.185201	97	0.357329	0	0	0	0	0	0	0							0.642682	3.21888	3.21888	4.16151	0	9.51716	3.21888	23.7719	0.0945308	0.791813	0.0833416	0.36852	0.296557	1.26503	0	0	17.8455	20.5893	0	0
128	2022	5	16	0.693147	0.690808	118	0.0306161	35	0.212082	0	0	0	0	0	0	0							0.524771	3.2581	3.2581	4.19446	1.70526	9.47968	3.22207	23.7157	0.094961	0.941925	0.0838585	0.361547	0.324705	1.01255	0	0	18.5301	20.5737	0	0
128	2023	5	16	0	0	92	0	31	0	0	0	0	0	0	0	0							0.497661	3.29584	3.29584	4.17894	1.70526	9.45618	3.22486	23.8335	0.0871094	1.00311	0.0787003	0.363928	0.33695	0.914638	0	0	0	20.6736	0	0
129	2011	27	221	0	0	3	0.261928	0	0	0	0	0	0	0	1	0							0.145782	2.94444	2.70805	4.1701	0.000299955	8.08024	3.12369	21.394	0.218592	0.61386	0.0489187	0.128934	0.398818	1.07491	0.380404	0.00345011	0	16.2657	0	0
129	2012	27	221	0	0	2	0	0	0	0	0	0	0	0	1	0							0	2.99573	2.77259	4.12947	0.000299955	7.91608	3.13636	21.39	0.21284	0.515466	0.0370886	0.102121	0.386078	1.00639	0.110007	0.00334247	0	17.3043	0	0
129	2013	27	221	0	0	4	0.538808	0	0	0	0	0	0	1	0	1							0.335943	3.04452	2.83321	4.03919	0.000299955	7.97763	3.14286	21.5633	0.218422	0.508227	0.0356364	0.293509	0.398754	1.23567	0.140375	0.00343204	0	17.3204	12.6115	0
129	2014	27	221	0	0	0	0	0	0	0	0	0	0	1	0	1							0	3.09104	2.89037	3.95413	0.000299955	7.97453	3.14631	21.5412	0.103204	0.446896	0.0508946	0.328589	0.390571	1.24224	0.148756	0.00433694	0	17.9905	12.4292	0
129	2015	27	221	0	0	2	0.584561	0	0	0	0	0	0	1	0	1							0.383303	3.13549	2.94444	3.92444	0.000299955	6.77651	3.12939	21.4218	0.438282	0.851185	0.00138903	0.0448596	0.652681	1.47164	0.187814	0.00290024	0	16.3791	0	3.2042
129	2016	27	221	0	0	0	0	0	0	0	0	0	0	1	0	1							0	3.17805	2.99573	3.99332	0.000299955	6.71659	3.11085	21.4509	0.36793	0.999569	0.00131813	0.0776663	0.630606	1.68011	0.223971	0.00253002	0	15.4576	0	0
129	2017	27	221	0	0	2	0.464311	0	0	0	0	0	0	1	0	1							0.360097	3.21888	3.04452	3.98447	0	6.73578	3.11129	21.4868	0.322992	1.02116	0.00119928	0.0726248	0.634699	1.33907	0.227675	0.00277116	15.5473	16.4014	0	0
129	2018	27	221	0.693147	0.36241	2	0.820081	0	0	0	0	0	0	1	0	1							0.647163	3.2581	3.09104	3.89128	0	6.69208	3.11307	21.563	0.407542	1.03757	0.00145195	0.0670949	0.633921	1.06051	0.31848	0.00285892	15.8202	16.7139	0	0
129	2019	27	221	0	0	2	0	0	0	0	0	0	0	1	0	1							0	3.29584	3.13549	3.86377	0	6.73578	3.11883	21.6432	0.395061	0.994112	0.00357959	0.0610396	0.64015	1.13358	0.388506	0.00124308	15.3283	17.2454	0	0
129	2020	27	221	0	0	0	0	1	0.849224	0	0	0	0	1	0	1							0	3.3322	3.17805	3.83668	0	6.6695	3.11618	21.4051	0.32286	1.06892	0.0131541	0.0588932	0.629125	1.10749	0.338147	0.00183194	14.8396	17.1374	0	0
129	2021	27	221	0	0	2	0	0	0	0	0	0	0	1	0	1							0	3.3673	3.21888	3.81581	0	6.66441	3.1206	21.5283	0.285618	1.05262	0.0259143	0.0481099	0.617335	1.12535	0	0	14.9303	17.5692	0	0
129	2022	27	221	0	0	0	0	0	0	0	0	0	0	1	0	1							0	3.4012	3.2581	3.75979	0	6.65028	3.12192	21.4544	0.358104	1.00528	0.0379969	0.0533256	0.614628	1.15045	0	0	14.7114	17.1565	0	0
129	2023	27	221	0	0	1	0	0	0	0	0	0	0	1	0	1							0	3.43399	3.29584	3.66941	0	6.68211	3.11839	21.5089	0.305516	1.07511	0.0459633	0.046979	0.61083	1.11749	0	0	0	17.3925	0	0
130	2011	5	143	0	0	0	0	0	0	0	0	0	0	0	0	0							0	2.70805	2.70805	4.00097	0.00637961	8.69081	3.16421	22.4547	0.264505	0.385028	0.0673829	0.434021	0.263628	0.797597	0.039489	0.00259154	0	0	0	0
130	2012	5	143	0	0	0	0	0	0	0	0	0	0	0	0	0							0	2.77259	2.77259	4.10133	0.00618086	8.76233	3.16548	22.2619	0.269243	0.394133	0.074093	0.433214	0.266857	0.83074	0.0656404	0.00326293	0	0	0	0
130	2013	5	143	0	0	0	0	0	0	0	0	0	0	0	0	0							0	2.83321	2.83321	3.99258	0.00618086	8.83652	3.16884	22.5444	0.260112	0.483046	0.0718182	0.408185	0.273053	0.713327	0.0780292	0.00427876	0	0	0	0
130	2014	5	143	0	0	0	0	0	0	0	0	0	0	0	0	0							0	2.89037	2.89037	3.97176	0.00319489	8.90463	3.17388	22.6228	0.295003	0.597807	0.0678941	0.418643	0.287794	0.769084	0.0558237	0.00531435	0	0	0	0
130	2015	5	143	0	0	0	0	0	0	0	0	0	0	0	0	0							0	2.94444	2.94444	3.92661	0.00319489	8.95571	3.17471	22.443	0.346344	0.614122	0.0721988	0.401364	0.293101	0.753206	0.113502	0.00268175	0	0	0	0
130	2016	5	143	0	0	0	0	0	0	0	0	0	0	0	0	0							0	2.99573	2.99573	3.97802	0.00319489	8.95687	3.1722	22.4563	0.320715	0.620214	0.0753514	0.410564	0.279875	0.724319	0.109465	0.00223285	0	0	0	0
130	2017	5	143	0	0	0	0	0	0	0	0	0	0	0	0	0							0	3.04452	3.04452	4.01999	0.00319489	8.95841	3.17178	22.6825	0.304565	0.543611	0.0842327	0.393478	0.282626	0.795937	0.133851	0.00930857	18.3048	0	0	0
130	2018	5	143	0	0	0	0	0	0	0	0	0	0	0	0	0							0	3.09104	3.09104	4.04263	0.00319489	8.87557	3.1793	23.0464	0.598437	0.778697	0.0785551	0.325212	0.362105	0.721849	0.17359	0.00305116	18.6241	15.0835	0	0
130	2019	5	143	0	0	0	0	1	0	0	0	0	0	0	0	0							0	3.13549	3.13549	4.02373	0.00319489	8.83652	3.18594	23.156	0.675896	0.861835	0.128653	0.271941	0.329737	0.782731	0.21725	0.00112751	18.5465	16.4671	0	0
130	2020	5	143	0	0	0	0	0	0	0	0	0	0	0	0	0							0	3.17805	3.17805	3.95071	0.00319489	8.79437	3.19622	23.2513	0.716749	0.878016	0.102053	0.310927	0.318428	0.733872	0.186317	0.00185282	18.1163	19.7062	0	0
130	2021	5	143	0	0	0	0	17	0.556057	0	0	0	0	0	0	0							0	3.21888	3.21888	3.95881	0.00319489	8.75052	3.20193	23.3768	0.690042	0.869824	0.0918086	0.318508	0.345132	0.659428	0	0	18.373	19.7789	0	0
130	2022	5	143	0	0	0	0	1	0	0	0	0	0	0	0	0							0	3.2581	3.2581	3.97681	0.00319489	8.73247	3.20397	23.1464	0.570144	0.905436	0.0900317	0.322897	0.366895	0.587647	0	0	18.0756	19.6393	0	0
130	2023	5	143	0	0	0	0	0	0	0	0	0	0	0	0	0							0	3.29584	3.29584	4.01084	0	8.57168	3.20112	22.8262	0.620689	1.00856	0.0916252	0.334555	0.357433	0.536914	0	0	0	18.8498	0	0
131	2011	27	27	0	0	0	0	0	0	0	0	0	0	0	0	0							0	3.17805	2.63906	3.37181	0.942153	6.89467	3.07177	20.1282	0.535416	0.84964	0.0996489	0.180307	0.472664	1.59759	0.15119	0.00406327	0	15.2937	0	0
131	2012	27	27	0	0	3	0.458638	0	0	0	0	0	0	0	0	0							0.266883	3.21888	2.70805	3.37752	0.925369	6.77651	3.07408	20.1795	0.360496	0.875864	0.0936106	0.162422	0.472358	1.39786	0.149948	0.00422751	0	17.3296	0	0
131	2013	27	27	0	0	10	1.18538	0	0	0	0	0	0	0	0	0							0.630404	3.2581	2.77259	3.33582	0.811508	6.90475	3.07915	20.3044	0.296513	0.84148	0.0960045	0.140554	0.463887	1.58038	0.196937	0.00448666	0	17.2701	0	0
131	2014	27	27	0	0	0	0	0	0	0	0	0	0	0	0	0							0	3.29584	2.83321	3.28964	0.585228	7.01571	3.08099	20.085	0.274434	0.878506	0.04059	0.195002	0.48553	1.58617	0.215208	0.00477568	0	17.2891	0	0
131	2015	27	27	0	0	2	0	0	0	0	0	0	0	0	0	0							0	3.3322	2.89037	3.27219	0.254177	6.71901	3.07501	19.9539	0.351336	0.928546	0.042544	0.284677	0.466876	2.19709	0.328382	0.00471369	0	17.2911	0	0
131	2016	27	27	0	0	0	0	0	0	0	0	0	0	0	0	0							0	3.3673	2.94444	3.51191	0.124251	6.67203	3.08237	20.1702	0.391584	0.969132	0.0291335	0.238082	0.524664	1.88518	0.375597	0.00453367	0	17.4236	0	0
131	2017	27	27	0	0	0	0	0	0	0	0	0	0	0	0	0							0	3.4012	2.99573	3.60808	9.9995e-05	6.65801	3.0915	20.1972	0.646798	1.11057	0.0145378	0.165874	0.574406	1.32372	0.391012	0.00550918	15.7682	17.4373	0	0
131	2018	27	27	0	0	0	0	0	0	0	0	1	0	0	0	0							0	3.43399	3.04452	3.41289	9.9995e-05	6.55536	3.08191	20.2666	0.905345	1.388	0.0172877	0.159084	0.545639	1.20189	0.382774	0.0042235	14.2904	17.41	0	0
131	2019	27	27	0	0	0	0	0	0	0	0	1	0	0	0	0							0	3.46574	3.09104	3.4286	9.9995e-05	6.54965	3.0842	20.4294	0.973187	1.42401	0.0158468	0.143636	0.559735	1.30217	0.444646	0.00307927	13.9448	17.2008	0	0
131	2020	27	27	0.693147	0.47843	12	0.247795	4	0.212306	0	0	1	0	0	0	0							0.358505	3.49651	3.13549	3.4475	0	6.56244	3.0842	20.4479	1.01911	1.54566	0.0152294	0.139924	0.56514	1.27495	0.422347	0.00386041	14.9731	17.1066	0	0
131	2021	27	27	0	0	8	0.102348	0	0	0	0	1	0	0	0	0							0.260665	3.52636	3.17805	3.28139	0.242868	6.47389	3.09059	20.667	0.66963	1.36149	0.0562953	0.114551	0.531408	1.44939	0	0	14.659	16.7468	0	0
131	2022	27	27	0	0	6	0	0	0	1	0	1	0	0	0	0							0	3.55535	3.21888	3.252	0.278692	6.80239	3.10189	20.5876	0.06679	0.808485	0.0573978	0.174461	0.383675	1.12633	0	0	14.6859	17.0414	0	0
131	2023	27	27	0	0	0	0	0	0	1	0	1	0	0	0	0							0	3.58352	3.2581	3.26479	0.307926	6.7546	3.11263	20.7266	0.115295	0.627472	0.0675904	0.154018	0.365166	1.08944	0	0	0	17.2782	0	0
132	2011	10	48	0	0	0	0	0	0	0	0	0	0	1	0	1							0	2.70805	2.70805	4.32494	0.00249688	9.31	3.22287	22.6369	0.237993	0.676404	0.0260488	0.202663	0.260479	0.893604	0	0	0	0	11.9184	0
132	2012	10	48	0	0	0	0	0	0	0	0	0	0	1	0	1							0	2.77259	2.77259	4.32613	0.00249688	9.55457	3.2375	22.836	0.192879	0.699623	0.0187266	0.19156	0.255919	0.794437	0	0	0	15.1636	0	0
132	2013	10	48	0	0	6	1.07762	10	0.590705	0	1	0	0	1	0	1							0.920872	2.83321	2.83321	4.33885	0.00039992	9.75156	3.24688	22.8145	0.219978	0.663563	0.0141149	0.203979	0.190754	0.721746	0	0	0	15.9352	0	1.50579
132	2014	10	48	0	0	20	0.769855	15	0.951542	0	1	0	0	1	0	1							0.738017	2.89037	2.89037	4.32881	0.00039992	9.81793	3.25579	23.0722	0.160713	0.414832	0.0108054	0.243611	0.154435	0.766136	0	0	0	15.5194	0	0.823759
132	2015	10	48	0	0	13	0.696977	5	0.552244	0	1	0	0	1	0	1							0.442731	2.94444	2.94444	4.21754	0.000299955	9.79746	3.26232	23.1104	0.358416	0.52638	0.00919163	0.293581	0.189275	0.807619	0	0	0	15.8745	11.5129	0
132	2016	10	48	0	0	30	0.761859	20	0.510422	0	1	0	0	1	0	1							0.497522	2.99573	2.99573	4.21577	0.000299955	9.7715	3.26347	23.0616	0.226618	0.428308	0.00973744	0.365624	0.166491	0.738122	0	0	0	16.2256	0	0.413407
132	2017	10	48	1.60944	0.495966	85	0.965038	25	0.586812	0	1	0	0	1	0	1							0.642346	3.04452	3.04452	4.15272	0	9.76658	3.26347	23.1828	0.197438	0.38422	0.0144599	0.493911	0.181601	0.787464	0	0	18.1843	16.9342	14.691	0.946131
132	2018	10	48	2.30259	0.506839	101	0.367007	64	0.323635	0	1	0	0	1	0	1							0.388446	3.09104	3.09104	4.15943	0	9.74073	3.25963	23.6075	0.0896871	0.241112	0.0129231	0.525509	0.148419	0.697476	0	0	18.765	19.1279	14.581	0
132	2019	10	48	2.07944	0.479946	53	0.636067	101	0.375599	0	1	0	0	1	0	1							0.59652	3.13549	3.13549	4.11302	0	9.67137	3.21246	23.6052	0.0435498	0.213256	0.0511977	0.277505	0.341889	1.46958	0	0	18.5644	18.5584	14.604	0
132	2020	10	48	0.693147	0.652487	52	0.228734	134	0.386587	0	1	0	0	1	0	1							0.405693	3.17805	3.17805	4.21595	0	8.75432	3.20761	23.3635	0.329722	0.758092	0.0533208	0.305192	0.303446	0	0	0	18.5861	18.1124	15.4249	0
132	2021	10	48	0	0	23	0.177996	88	0.42968	0	1	0	0	1	0	1							0.417328	3.21888	3.21888	4.11754	9.9995e-05	8.72551	3.21687	23.4164	0.62778	1.06766	0.0392044	0.265461	0.399	2.21299	0	0	17.3558	19.0505	14.5769	0
132	2022	10	48	0	0	17	0	82	0.497875	0	1	0	0	1	0	1							0.265668	3.2581	3.2581	3.98336	9.9995e-05	8.75084	3.23711	24.1491	1.06155	1.4422	0.0237077	0.168762	0.529168	1.44841	0	0	17.7349	19.4651	11.8494	0
132	2023	10	48	0	0	35	0	121	0	0	1	0	0	1	0	1							0.487008	3.29584	3.29584	3.94132	0.000499875	8.72242	3.24103	23.795	0.993605	1.41159	0.0195555	0.167615	0.503478	1.13774	0	0	0	18.704	0	0
133	2011	5	82	0	0	5	0.366699	3	0	0	0	0	0	0	1	0							0.198622	2.70805	2.70805	3.59596	0.00269636	7.82564	3.09874	21.0382	0.193419	0.411194	0.0695055	0.134404	0.570403	1.3637	0.216728	0.000231915	0	0	0	0
133	2012	5	82	0	0	6	0.321047	3	0.752041	0	0	0	0	0	1	0							0.194021	2.77259	2.77259	3.60516	0.00269636	7.4961	3.10459	21.0666	0.140735	0.545688	0.0617346	0.114731	0.57719	1.22764	0.247571	0.00023154	0	17.5193	0	0
133	2013	5	82	0	0	2	2.42464	0	0	0	0	0	0	0	1	0							1.02843	2.83321	2.83321	3.60378	0.00269636	7.34213	3.09784	20.6054	0.180588	0.438097	0.066805	0.129766	0.507435	1.18473	0.299791	0.000253173	0	17.2923	0	0
133	2014	5	82	0	0	0	0	0	0	0	0	0	0	0	1	0							0	2.89037	2.89037	3.88841	0	7.57405	3.10548	20.4741	0.49704	0.715367	0.0377494	0.148995	0.552384	1.1406	0.344454	0.000255492	0	16.8321	0	0
133	2015	5	82	0	0	0	0	0	0	0	0	0	0	0	1	0							0	2.94444	2.94444	3.95839	0.329232	7.83122	3.10817	20.8427	0.401344	0.76814	0.057445	0.230593	0.469526	1.42391	0.344492	0.000265829	0	17.7391	0	0
133	2016	5	82	0	0	0	0	0	0	0	0	0	1	1	0	1							0	2.99573	2.99573	4.05528	0.266969	8.07714	3.12016	21.2247	0.96074	1.34645	0.0549123	0.215465	0.506125	1.157	0.358548	0.000261247	0	18.3069	9.5179	0
133	2017	5	82	0	0	0	0	0	0	0	0	0	1	1	0	1							0	3.04452	3.04452	4.05244	0.266969	8.13329	3.12192	21.3423	1.01277	1.40712	0.0489654	0.207813	0.521245	1.14283	0.422571	0.00118328	17.4645	18.4222	12.3884	0
133	2018	5	82	0	0	0	0	0	0	0	0	0	1	1	0	1							0	3.09104	3.09104	4.05369	0.266969	8.03431	3.12544	21.4818	0.858014	1.29963	0.0428171	0.191931	0.535863	0.916406	0.463308	0.000183589	17.5699	18.4837	11.5129	0
133	2019	5	82	0	0	0	0	0	0	0	0	0	1	1	0	1							0	3.13549	3.13549	4.00634	0.237204	8.12474	3.13375	21.6446	0.553517	1.07856	0.0402769	0.16539	0.545758	1.19663	0.524607	0.000138008	17.5814	18.6443	0	0
133	2020	5	82	0	0	0	0	0	0	0	0	0	1	1	0	1							0	3.17805	3.17805	3.98205	0.00019998	8.27155	3.13983	21.6792	0.511815	0.920997	0.0337974	0.162499	0.559234	1.08506	0.483937	0.000153794	17.7141	18.6753	0	0
133	2021	5	234	0	0	0	0	0	0	0	0	0	1	1	0	1							0	3.21888	3.21888	3.97082	0	8.35232	3.14501	22.0477	0.340873	0.790161	0.0296268	0.140408	0.57121	1.28028	0	0	17.6584	18.9675	0	0
133	2022	5	234	0	0	0	0	0	0	0	0	0	1	1	0	1							0	3.2581	3.2581	3.95943	0	8.36544	3.14931	22.2777	0.468575	0.884519	0.0261121	0.145639	0.582927	1.07649	0	0	17.8386	19.2228	0	0
133	2023	5	234	0	0	0	0	0	0	0	0	0	1	1	0	1							0	3.29584	3.29584	4.00531	0	8.45276	3.14243	22.071	0.553069	0.961832	0.0283017	0.170459	0.563251	1.11794	0	0	0	19.0275	0	0
134	2011	14	72	0	0	0	0	1	0.979637	0	0	0	0	0	1	0							0	2.70805	2.70805	3.85767	0	7.18007	3.11307	20.6843	0.788788	0.890118	0.0410949	0.169168	0.563825	1.34692	0	0	0	0	0	0
134	2012	14	72	0	0	2	0.412774	1	0.90245	0	0	0	0	0	1	0							0.243181	2.77259	2.77259	3.46573	0	7.66763	3.1206	21.2253	0.839905	1.09544	0.0440695	0.144324	0.56212	1.47677	0	0	0	0	0	0
134	2013	14	72	0	0	0	0	0	0	0	0	0	0	0	1	0							0	2.83321	2.83321	3.58895	0	7.56683	3.11352	20.3444	0.748077	1.01463	0.0530402	0.182646	0.498826	1.06042	0	0	0	16.7758	0	0
134	2014	14	72	0	0	0	0	0	0	0	0	0	0	0	1	0							0	2.89037	2.89037	3.61348	0	7.01392	3.11218	19.7778	0.460925	0.778446	0.0533929	0.187694	0.470891	1.10149	0	0	0	13.0216	0	0
134	2015	14	72	0	0	0	0	0	0	0	0	0	0	0	1	0							0	2.94444	2.94444	3.5752	0	7.02643	3.11574	20.2145	0.546795	0.845558	0.0479022	0.208963	0.490462	1.17177	0	0	0	0	0	0
134	2016	14	72	0	0	0	0	0	0	0	0	0	0	0	1	0							0	2.99573	2.99573	3.61282	0	6.88244	3.11706	20.2999	0.47961	0.986056	0.044851	0.185842	0.514611	1.22573	0	0	0	0	0	0
134	2017	14	72	0	0	0	0	0	0	0	1	0	0	0	1	0							0	3.04452	3.04452	3.67535	0	7.03262	3.1206	20.5935	0.496385	1.10698	0.0356258	0.147735	0.547304	1.35434	0	0	14.0897	0	0	0
134	2018	14	72	0	0	0	0	0	0	0	1	0	0	0	1	0							0	3.09104	3.09104	3.64456	0	7.25134	3.12588	20.8946	0.637381	1.05466	0.0328089	0.154223	0.547993	1.11505	0	0	14.4118	15.0712	0	0
134	2019	14	72	0	0	0	0	1	0	0	1	0	0	0	1	0							0	3.13549	3.13549	3.73921	0	7.42714	3.13114	21.1366	0.986068	1.08387	0.0600136	0.123999	0.567616	1.58005	0	0	14.3442	16.0914	0	0
134	2020	14	72	0	0	0	0	0	0	0	1	0	0	0	1	0							0	3.17805	3.17805	3.78701	0	7.44073	3.14372	21.3255	0.904185	1.01125	0.0440341	0.0882087	0.60304	2.57003	0	0	15.0019	16.1971	0	0
134	2021	14	72	0	0	0	0	1	0	0	1	0	0	1	0	1							0	3.21888	3.21888	3.8877	0	7.49776	3.15785	21.9513	0.858579	0.945749	0.0318891	0.075828	0.618017	2.55723	0	0	15.849	16.1316	12.2061	0
134	2022	14	72	0	0	1	0	1	0	0	1	0	0	1	0	1							0	3.2581	3.2581	3.83962	0.0131136	7.57968	3.15657	22.1221	1.05503	1.10628	0.0355843	0.0849191	0.594951	2.19395	0	0	16.6521	16.6283	0	0
134	2023	14	72	0	0	1	0	4	0	0	1	0	0	1	0	1							0	3.29584	3.29584	3.74748	0.0146915	7.61431	3.1553	21.7634	1.01016	1.09818	0.0362181	0.0889555	0.560387	1.69334	0	0	0	16.6113	0	0
135	2011	19	213	0	0	0	0	0	0	0	0	0	0	0	0	0							0	2.70805	2.70805	4.13432	9.9995e-05	9.00011	3.19908	24.2092	0.215362	0.724338	0.0358767	0.186714	0.488847	0.842344	0.119939	0.00412327	0	0	0	0
135	2012	19	213	0	0	0	0	0	0	0	0	0	0	0	0	0							0	2.77259	2.77259	4.12453	9.9995e-05	8.91744	3.19949	23.8754	0.153366	0.572037	0.0602283	0.188221	0.433082	0.839749	0.143312	0.00451335	0	20.2723	0	0
135	2013	19	213	0	0	0	0	0	0	0	0	0	0	0	0	0							0	2.83321	2.83321	4.12551	0	8.83841	3.20963	24.1136	0.102253	0.55218	0.0504478	0.243704	0.433075	0.893273	0.148685	0.00663377	0	20.2986	0	0
135	2014	19	213	0	0	0	0	0	0	0	0	0	0	0	0	0							0	2.89037	2.89037	4.11233	0	8.86333	3.20923	24.2454	0.0616603	0.473544	0.0562499	0.249989	0.431615	0.978786	0.164785	0.00706194	0	20.0538	0	0
135	2015	19	213	0	0	0	0	0	0	0	0	0	0	0	0	0							0	2.94444	2.94444	4.14542	0	8.92066	3.20356	23.9666	0.0689961	0.486735	0.0559076	0.265291	0.399376	1.05104	0.131509	0.00514575	0	19.8712	0	0
135	2016	19	213	0	0	0	0	0	0	0	0	0	0	0	0	0							0	2.99573	2.99573	4.11929	0	8.96712	3.20559	23.8182	0.0935131	0.541278	0.0423226	0.226156	0.443501	0.898602	0.124539	0.0049806	0	20.1471	0	0
135	2017	19	213	0	0	0	0	0	0	0	0	0	0	0	0	0							0	3.04452	3.04452	4.11462	0	8.85766	3.20437	24.0301	0.119864	0.615579	0.0342729	0.205331	0.453961	0.896073	0.21198	0.00585488	17.4337	19.8009	0	0
135	2018	19	213	0	0	0	0	0	0	0	0	0	0	0	0	0							0	3.09104	3.09104	4.12693	0	8.83521	3.20478	23.9629	0.0492386	0.588651	0.0343077	0.207732	0.424326	0.752801	0.23217	0.00498852	17.5186	20.3847	0	0
135	2019	19	213	3.29584	0.613484	159	0.601094	60	0.650854	0	0	0	0	0	0	0							0.715171	3.13549	3.13549	4.1954	0	8.83812	3.2068	24.0434	0.157484	0.446344	0.037631	0.202934	0.409625	0.857798	0.366245	0.00304017	19.1961	20.7945	0	0
135	2020	19	213	0	0	0	0	0	0	0	0	0	0	0	0	0							0	3.17805	3.17805	4.47488	0	9.95599	3.25386	25.4567	0.353415	0.563926	0.042198	0.11692	0.543555	0.730249	0.28782	0.00408155	19.6254	21.7754	0	0
135	2021	19	213	0	0	0	0	0	0	0	0	0	0	0	0	0							0	3.21888	3.21888	4.46172	0.040566	9.93716	3.25694	25.3159	0.583308	0.719917	0.0389678	0.124337	0.539783	0.739096	0	0	19.644	21.9259	0	0
135	2022	19	213	0	0	0	0	0	0	0	0	0	0	0	0	0							0	3.2581	3.2581	4.46096	0.0330479	9.92059	3.24882	24.3695	0.555507	0.706641	0.0439212	0.156425	0.480294	0.725356	0	0	21.2168	21.7865	0	0
135	2023	19	213	0	0	0	0	0	0	0	0	0	0	0	0	0							0	3.29584	3.29584	4.46478	0.0175452	9.90374	3.25463	24.8807	0.479443	0.644878	0.0363483	0.15936	0.496141	0.800164	0	0	0	21.8563	0	0
136	2011	11	114	0	0	0	0	0	0	0	0	0	0	0	1	0							0	2.94444	2.63906	4.20744	0	8.19864	3.11218	21.5274	0.30455	0.702648	0.00551576	0.0993764	0.578594	0.953042	0.0792364	0.00194882	0	16.5245	0	0
136	2012	11	114	0	0	0	0	0	0	0	0	0	0	0	1	0							0	2.99573	2.70805	4.28664	0	8.32579	3.12544	21.7373	0.456129	0.887508	0.00372206	0.0741998	0.612334	0.875746	0.109503	0.00200014	0	18.0971	0	0
136	2013	11	114	0	0	0	0	0	0	0	0	0	0	0	1	0							0	3.04452	2.77259	4.1947	0.0010994	8.10651	3.13026	21.6278	0.365078	0.815059	0.00479449	0.0684723	0.572975	1.13553	0.1124	0.00192436	0	18.3553	0	0
136	2014	11	114	0	0	0	0	0	0	0	0	0	0	1	0	1							0	3.09104	2.83321	4.22169	0.00079968	8.24853	3.12764	21.5291	0.277526	0.886108	0.00547498	0.0685666	0.561853	1.41456	0.134648	0.00205076	0	18.4015	13.017	0
136	2015	11	114	0	0	0	0	0	0	0	0	0	0	1	0	1							0	3.13549	2.89037	4.13988	0	8.5452	3.14759	21.9277	0.293888	0.889871	0.0155249	0.0819486	0.61922	1.51648	0.167861	0.00209159	0	19.2711	14.5101	0
136	2016	11	114	0	0	0	0	0	0	0	0	0	0	1	0	1							0	3.17805	2.94444	4.09462	0	8.50451	3.1506	22.0883	0.287791	0.907223	0.0096493	0.0749275	0.626284	1.29772	0.209473	0.00179231	0	19.2938	13.0774	0
136	2017	11	114	0	0	0	0	0	0	0	0	0	0	1	0	1							0	3.21888	2.99573	4.06011	0	8.47533	3.14974	21.8755	0.232475	0.899736	0.00815962	0.0720174	0.626893	0.99235	0.243272	0.00272567	17.8559	19.06	0	0
136	2018	11	114	0	0	0	0	0	0	0	0	0	0	1	0	1							0	3.2581	3.04452	4.05314	0	8.42836	3.15316	22.0569	0.221445	0.891003	0.00654056	0.0617393	0.634606	0.862494	0.2722	0.00131767	18.0004	19.3454	0	0
136	2019	11	114	0	0	0	0	0	0	0	0	0	0	1	0	1							0	3.29584	3.09104	4.04007	0	8.37793	3.15359	21.8182	0.218126	0.872501	0.00548592	0.0583085	0.636219	0.941856	0.328307	0.00109153	17.7807	19.3458	0	0
136	2020	11	114	0	0	0	0	0	0	0	0	0	0	1	0	1							0	3.3322	3.13549	4.03464	0	7.99024	3.15017	21.9172	0.355121	1.03403	0.00506714	0.0529377	0.640464	0.993945	0.296074	0.00141842	17.9196	19.624	0	0
136	2021	11	114	0	0	0	0	0	0	0	0	0	0	1	0	1							0	3.3673	3.17805	4.03108	0	8.14845	3.15359	21.9885	0.36677	1.01539	0.00550283	0.0536972	0.639099	1.17935	0	0	17.5282	19.514	0	0
136	2022	11	114	0	0	0	0	0	0	0	0	0	0	1	0	1							0	3.4012	3.21888	4.04834	0	8.24565	3.15657	22.0803	0.167931	0.946467	0.00465813	0.04988	0.598009	0.956762	0	0	17.8469	19.6006	11.5425	0
136	2023	11	114	0	0	0	0	0	0	0	0	0	0	1	0	1							0	3.43399	3.2581	4.05354	0	8.50694	3.16252	22.0666	0.214603	0.86322	0.00391234	0.0533076	0.570177	0.989104	0	0	0	19.6907	0	0
137	2011	1	15	0	0	0	0	0	0	0	0	0	0	0	1	0							0	2.94444	2.63906	2.90544	9.9995e-05	7.67462	3.1206	20.6799	0.116073	0.623821	0.0938345	0.162495	0.464369	0.92032	0.126298	0.000731459	0	14.5087	0	0
137	2012	1	15	0	0	0	0	0	0	0	0	0	0	0	1	0							0	2.99573	2.70805	2.95245	9.9995e-05	7.60837	3.11218	20.6796	0.0840856	0.652846	0.104411	0.189586	0.404181	0.92037	0.133531	0.00113198	0	0	0	0
137	2013	1	15	0	0	0	0	0	0	0	0	0	0	0	1	0							0	3.04452	2.77259	2.88384	9.9995e-05	7.61972	3.11174	20.48	0.0534877	0.585189	0.101252	0.180067	0.419339	0.952676	0.147891	0.00130672	0	0	0	0
137	2014	1	15	0	0	0	0	0	0	0	0	0	0	0	1	0							0	3.09104	2.83321	3.27431	9.9995e-05	7.59689	3.11396	20.5025	0.12623	0.621164	0.0919527	0.160856	0.489115	1.40055	0.153053	0.00184763	0	0	0	0
137	2015	1	15	0	0	0	0	0	0	0	0	0	0	0	1	0							0	3.13549	2.89037	4.00289	0	7.66011	3.12325	20.5398	0.644152	1.24351	0.0675783	0.130285	0.512724	2.18542	0.194881	0.00111883	0	17.2727	0	0
137	2016	1	15	0	0	0	0	0	0	0	0	0	0	0	1	0							0	3.17805	2.94444	3.9396	0	7.69485	3.12588	20.9094	0.411952	1.08127	0.0572816	0.121581	0.483887	1.68049	0.193816	0.00102433	0	17.4538	0	0
137	2017	1	15	0	0	0	0	0	0	0	0	0	0	1	0	1							0	3.21888	2.99573	3.94357	0	7.69939	3.13288	20.768	0.269523	1.16668	0.0458258	0.0920047	0.487561	0	0.477121	0.00134941	15.0953	17.7742	11.5129	0
137	2018	1	15	0	0	0	0	0	0	0	0	0	0	1	0	1							0	3.2581	3.04452	3.92093	0	7.69166	3.11928	20.4505	0.0306068	0.889327	0.0502605	0.115294	0.525549	1.00652	0.282048	0.00123917	15.623	18.4662	13.0214	0
137	2019	1	15	0	0	0	0	0	0	0	0	0	0	1	0	1							0	3.29584	3.09104	3.91696	0	7.5868	3.10324	20.4766	0.0529463	0.508294	0.0701891	0.148323	0.482054	1.06869	0.402071	0.000628495	15.8822	17.4591	14.2321	0
137	2020	1	15	0	0	0	0	0	0	0	0	0	0	1	0	1							0	3.3322	3.13549	3.90023	0	7.60589	3.11263	20.824	0.0626423	0.755847	0.0555047	0.118972	0.539249	0.928377	0.320472	0.00103168	17.7568	17.3606	10.7144	0
137	2021	1	15	0	0	0	0	0	0	0	0	0	0	1	0	1							0	3.3673	3.17805	3.80567	0	7.59689	3.10324	20.8578	0.0614892	0.720425	0.0649578	0.137266	0.500933	1.22536	0	0	16.5431	17.8926	0	0
137	2022	1	15	0	0	0	0	0	0	0	0	0	0	1	0	1							0	3.4012	3.21888	3.83386	0	7.61678	3.10995	21.1472	0.0396274	0.793182	0.0547817	0.114903	0.547565	1.10101	0	0	16.5117	18.0601	0	0
137	2023	1	15	0	0	0	0	0	0	0	0	0	0	1	0	1							0	3.43399	3.2581	0	0	0	0	0	0	0	0	0	0	0	0	0	0	0	0	0
138	2011	30	89	0	0	14	1.01029	13	0.293891	0	0	0	0	0	0	0							0.473345	2.63906	2.63906	3.97245	0.0068763	8.28753	3.1954	22.8035	0.39349	0.493213	0.0226124	0.229748	0.243583	0.772319	0.189929	0.00782787	0	16.5174	0	0
138	2012	30	89	0	0	15	0.715476	9	0.90245	0	0	0	0	0	0	0							0.390138	2.70805	2.70805	3.99153	0.00637961	8.29605	3.20518	23.0928	0.172872	0.244294	0.0320683	0.351932	0.181534	0.772521	0.230545	0.00753679	0	16.1826	0	0
138	2013	30	89	0	0	26	0.445553	5	0.614333	0	0	0	0	0	0	0							0.285297	2.77259	2.77259	4.02396	0.00637961	8.2446	3.21326	23.4265	0.0920905	0.243981	0.0395284	0.418183	0.217036	0.689147	0.218326	0.00747151	0	16.389	0	0
138	2014	30	89	0	0	8	1.306	11	0.559292	0	0	0	0	0	0	0							0.697964	2.83321	2.83321	4.05456	0.00747201	9.134	3.21567	23.6726	0.0953838	0.252362	0.0377379	0.434833	0.225375	0.76807	0.21557	0.00821185	0	18.7862	0	0
138	2015	30	89	0	0	3	0.194854	4	0.276122	0	0	0	0	0	0	0							0.144713	2.89037	2.89037	4.11407	0.0127188	9.07154	3.22287	23.4866	0.130393	0.295789	0.0336379	0.440737	0.235964	0.785712	0.21842	0.0084274	0	18.7742	0	1.9662
138	2016	30	89	0	0	2	0.296828	0	0	0	0	0	0	0	0	0							0.22407	2.94444	2.94444	4.01258	0.00886063	9.11987	3.22645	23.4669	0.189919	0.318825	0.0304894	0.436696	0.258091	0.768814	0.289025	0.00852999	0	19.892	0	0
138	2017	30	89	0	0	10	0.557173	4	0.174647	0	0	0	0	0	0	0							0.418817	2.99573	2.99573	3.94251	0.00747201	9.32251	3.2308	23.8202	0.155004	0.273077	0.0370125	0.399668	0.252419	0.866704	0.320558	0.0099755	17.8679	20.3063	0	0
138	2018	30	89	1.09861	0.449689	7	0.79665	4	0.440694	0	0	1	0	0	0	0							0.633456	3.04452	3.04452	3.91502	0.00498754	9.43172	3.23278	23.8001	0.134199	0.242756	0.0431974	0.421592	0.232695	0.704245	0.364055	0.00805118	17.9773	20.4822	0	0
138	2019	30	89	0	0	0	0	0	0	0	0	1	0	0	0	0							0	3.09104	3.09104	3.90504	0.00299551	9.39275	3.23475	23.9131	0.147511	0.244865	0.0649597	0.453284	0.206278	0.703523	0.428526	0.00457292	19.1817	20.7263	0	0
138	2020	30	89	0.693147	0.47843	12	0.309744	1	0	0	0	1	0	0	0	0							0.431124	3.13549	3.13549	4.06054	0.00219758	9.41589	3.23632	24.1101	0.0307203	0.134965	0.0695578	0.522027	0.13761	0.788011	0.390866	0.00589312	18.923	20.8881	0	0
138	2021	30	89	0	0	3	0.272928	7	0.450141	0	0	1	0	0	0	0							0.584511	3.17805	3.17805	3.98738	0.0018982	9.36418	3.23317	24.453	0.146015	0.211668	0.0820554	0.51097	0.132495	0.868073	0	0	17.2708	21.1233	0	0
138	2022	30	89	0	0	4	0	2	0	0	0	1	0	0	0	0							0	3.21888	3.21888	4.07443	0.00159872	9.25703	3.23436	24.6041	0.273319	0.390958	0.076986	0.484996	0.191533	0.835433	0	0	16.2805	21.3941	0	0
138	2023	30	89	0	0	25	0	11	0	0	0	1	0	0	0	0							0	3.2581	3.2581	4.11041	0.00139902	9.24213	3.23436	24.4767	0.610451	0.670402	0.0767879	0.460961	0.223866	0.847604	0	0	0	21.1463	0	0
139	2011	11	154	0	0	154	1.57157	53	0	0	0	0	0	0	0	0							0.737955	3.17805	2.63906	4.30303	0	8.00068	3.09059	20.9416	0.10886	0.434697	0.0430154	0.348388	0.375269	0	0.05229	0.00112819	0	16.988	0	0
139	2012	11	154	0	0	118	1.10773	27	0.676837	0	0	0	0	0	0	0							0.615385	3.21888	2.70805	4.33511	0	7.92443	3.0842	20.8464	0.0979122	0.408489	0.0480518	0.448917	0.31954	0.846615	0.0613376	0.00120671	0	17.1829	0	0
139	2013	11	154	0.693147	0.66924	147	1.36901	36	0.40693	0	0	0	0	0	0	0							0.780807	3.2581	2.77259	4.29847	0	7.84659	3.08237	20.8382	0.0920576	0.444002	0.0481976	0.435283	0.332719	1.08565	0.0591128	0.00118559	0	16.4412	0	0
139	2014	11	154	0.693147	0.558241	96	1.21149	20	0.738265	0	0	0	0	0	0	0							0.793711	3.29584	2.83321	4.43456	1.91848	7.91022	3.1394	21.9765	0.45617	1.13351	0.010845	0.00919658	0.665469	0.878301	0.0931175	0.00111882	0	18.9226	0	0
139	2015	11	154	1.09861	0.599822	92	0.943558	19	0.537711	0	0	0	0	0	0	0							0.687013	3.3322	2.89037	4.37854	1.94515	8.06117	3.15231	22.1362	0.185503	0.920926	0.0283143	0.00981666	0.64049	0	0.0954156	0.00135854	0	19.0648	0	0
139	2016	11	154	1.38629	0.611391	140	1.06434	35	0.617654	0	0	0	0	0	0	0							0.701577	3.3673	2.94444	4.36265	1.78001	8.72551	3.16167	22.5028	0.273742	0.829511	0.0254192	0.0943069	0.609087	0.996582	0.12189	0.00118682	0	19.2672	0	0
139	2017	11	154	2.89037	0.705065	194	0.860012	28	0.848283	0	0	0	0	0	0	0							0.744717	3.4012	2.99573	4.3391	1.80171	8.69601	3.16758	22.7049	0.130684	0.754384	0.0231588	0.0876088	0.609795	0.93757	0.146482	0.00245693	18.0658	19.4328	0	0
139	2018	11	154	3.82864	0.59091	149	0.74853	51	0.665362	0	0	0	0	0	0	0							0.767672	3.43399	3.04452	4.30588	1.80385	8.69199	3.17178	22.7726	0.158359	0.748694	0.0208922	0.0779282	0.608541	0.837415	0.169559	0.00094654	17.5524	19.7331	0	0
139	2019	11	154	3.21888	0.62881	97	0.734495	37	0.452331	0	0	0	0	0	0	0							0.81859	3.46574	3.09104	4.26822	1.76477	8.85951	3.18138	22.9088	0.276975	0.872261	0.0166526	0.0715995	0.615249	1.01987	0.22837	0.000700881	18.64	20.0087	0	0
139	2020	11	154	3.17805	0.820458	97	0.513472	50	0.577472	0	0	0	0	0	0	0							1.1349	3.49651	3.13549	4.25397	1.73027	8.80372	3.18013	22.8643	0.504985	0.933357	0.0159167	0.0718415	0.616846	0.872886	0.196416	0.000852541	18.7504	20.0637	0	0
139	2021	11	154	1.38629	0.481484	64	0.217489	57	0.359323	0	0	0	0	0	0	0							0.636012	3.52636	3.17805	4.25367	1.6303	8.9405	3.18387	23.1071	0.471176	0.851911	0.0224188	0.064447	0.618323	0.920998	0	0	18.8157	20.1493	0	0
139	2022	11	154	0.693147	0.557611	44	0.0102634	33	0.224935	0	0	0	0	0	0	0							0.744801	3.55535	3.21888	4.19625	1.54935	8.59378	3.18221	23.2089	0.608481	0.964104	0.0258636	0.0611017	0.619178	1.06484	0	0	18.9534	20.2498	0	0
139	2023	11	154	0	0	13	0	5	0	0	0	0	0	0	0	0							0	3.58352	3.2581	4.16613	1.54009	8.48859	3.1847	23.0867	0.534503	0.92996	0.0271939	0.0530459	0.599633	1.09636	0	0	0	20.2169	0	0
140	2011	24	194	0	0	3	3.7543	1	0.7184	0	0	0	0	0	1	0							1.17851	3.17805	2.63906	4.18016	0.016267	7.51915	3.11574	21.2554	0.115321	0.409986	0.0246331	0.129309	0.377616	1.25637	0.13743	0.00275431	0	0	0	0
140	2012	24	194	0	0	1	0.550366	0	0	0	0	0	0	0	1	0							0.312667	3.21888	2.70805	3.96188	0.016267	7.50934	3.11485	21.1439	0.20835	0.515237	0.0232135	0.138932	0.324827	0.973234	0.157437	0.00271347	0	18.1033	0	0
140	2013	24	194	0	0	7	0.769726	14	0.489441	0	0	0	0	0	1	0							0.451311	3.2581	2.77259	4.0115	0.016267	7.47307	3.1206	21.1471	0.204976	0.537759	0.0188954	0.113013	0.319236	1.09639	0.182142	0.00282054	0	18.1147	0	0
140	2014	24	194	0	0	6	0.320773	1	2.2148	0	0	0	0	0	1	0							0.221531	3.29584	2.83321	3.93332	0.00279609	7.48268	3.12632	21.2484	0.271102	0.553578	0.0435527	0.0971276	0.373162	0	0.186834	0.0028047	0	18.0979	0	0
140	2015	24	194	0	0	1	0.584561	1	0.276122	0	0	0	0	0	1	0							0.383303	3.3322	2.89037	3.95838	0.00269636	7.32383	3.14458	21.7772	0.232851	0.508268	0.0569785	0.128798	0.38237	1.08202	0.227621	0.00261695	0	18.339	0	0
140	2016	24	194	0	0	0	0	0	0	0	0	0	0	1	0	1							0	3.3673	2.94444	4.04026	0.00269636	7.21598	3.15231	21.8294	0.29681	0.64275	0.0441212	0.122624	0.40095	1.00231	0.244324	0.00244861	0	18.4439	12.8992	0
140	2017	24	194	0	0	8	0.580388	0	0	0	0	0	0	1	0	1							0.432974	3.4012	2.99573	3.98331	0.00249688	7.23346	3.15444	21.9622	0.369384	0.822053	0.0383328	0.116767	0.422583	0.868032	0.261777	0.00521024	16.1473	18.5202	11.5129	0
140	2018	24	194	0.693147	0.36241	19	0.241708	0	0	0	0	0	0	1	0	1							0.237634	3.43399	3.04452	3.94663	0.00119928	7.19968	3.15785	22.006	0.283624	0.655726	0.0373661	0.109832	0.446258	0.726336	0.277307	0.00215128	16.4921	18.5598	14.5087	0
140	2019	24	194	0.693147	0.377555	4	0.434427	1	6.6945	0	0	0	0	1	0	1							0.442874	3.46574	3.09104	3.96729	0.0010994	7.23273	3.16674	22.0637	0.356663	0.838791	0.0273282	0.0957673	0.457256	0.774324	0.336428	0.0011555	16.2176	18.675	13.3047	0
140	2020	24	194	0.693147	0.412959	7	0.424792	12	0.566149	0	0	0	0	1	0	1							0.553414	3.49651	3.13549	3.84781	0.0028958	7.24708	3.17095	22.1204	0.367675	0.804656	0.0213504	0.108487	0.445137	0.81061	0.309237	0.00185084	17.7417	18.9792	13.1752	0
140	2021	24	194	0	0	5	0.49127	2	0.787747	0	0	0	0	1	0	1							0.887646	3.52636	3.17805	3.88906	0.00269636	7.27725	3.17847	22.4066	0.291091	0.768958	0.0179941	0.104249	0.474599	0.9788	0	0	17.6976	19.0617	0	0
140	2022	24	194	0	0	34	0.039846	7	2.12082	0	0	0	1	1	0	1							0.753102	3.55535	3.21888	3.91723	0.00279609	8.35585	3.18263	22.5318	0.344889	0.708358	0.0202192	0.107049	0.489627	0.821964	0	0	17.6246	19.2351	13.8155	0
140	2023	24	194	0	0	35	0	6	0	0	0	0	1	1	0	1							0.607909	3.58352	3.2581	3.92964	0.203186	8.40961	3.1847	22.7377	0.357953	0.788539	0.0189856	0.0971521	0.504796	0.874129	0	0	0	19.4652	0	0
141	2011	29	179	0	0	0	0	0	0	0	0	0	0	0	0	0							0	2.94444	2.63906	3.4571	0.0020978	7.29166	3.09104	20.109	0.506848	0.760697	0.101925	0.328366	0.388737	1.02784	0.210129	0.0043872	0	0	0	0
141	2012	29	179	0	0	0	0	0	0	0	0	0	0	0	0	0							0	2.99573	2.70805	3.41349	0.166277	7.23993	3.09286	20.1661	0.40477	0.625236	0.0898142	0.304933	0.404473	0.965467	0.226689	0.00460928	0	15.3062	0	0
141	2013	29	179	0	0	0	0	0	0	0	0	0	0	0	0	0							0	3.04452	2.77259	3.39639	0.289231	7.24137	3.09784	20.2726	0.465623	0.671415	0.0974606	0.283819	0.420435	0.930234	0.287526	0.00541183	0	15.7631	0	0
141	2014	29	179	0	0	0	0	0	0	0	0	0	0	0	0	0							0	3.09104	2.83321	3.40564	0.285104	7.20042	3.10414	20.1946	0.556451	0.716721	0.0811735	0.262161	0.445147	1.13124	0.294716	0.00567044	0	15.4513	0	0
141	2015	29	179	0	0	0	0	0	0	0	0	0	0	0	0	0							0	3.13549	2.89037	3.38489	0.216562	7.17012	3.10861	20.0851	0.378895	0.522213	0.0707427	0.237694	0.454109	1.47076	0.304261	0.00627198	0	0	0	0
141	2016	29	179	0	0	0	0	0	0	0	0	0	0	0	0	0							0	3.17805	2.94444	3.52039	0.233331	7.14204	3.10504	20.7171	0.491585	0.629334	0.0740494	0.296833	0.415742	1.49785	0.164303	0.0213347	0	15.2588	0	0
141	2017	29	179	0	0	0	0	0	0	0	0	0	0	0	0	0							0	3.21888	2.99573	3.83413	0	7.42714	3.11839	20.4668	0.379743	0.569902	0.0354646	0.277706	0.358246	1.03402	0.327967	0.00632355	13.9179	16.2173	0	0
141	2018	29	179	0	0	0	0	0	0	0	0	0	0	0	0	0							0	3.2581	3.04452	3.7002	0.123721	7.38833	3.12148	20.6988	0.1666	0.485153	0.033983	0.257762	0.305321	0.884177	0.347436	0.00621674	14.66	17.2203	0	0
141	2019	29	179	0	0	1	0.695083	15	0.66945	0	0	0	0	0	0	0							0.63736	3.29584	3.09104	3.66386	0.123721	7.29302	3.12764	20.6321	0.229655	0.430108	0.0363551	0.292198	0.291899	0.842101	0.629565	0.00674653	14.3513	17.1762	0	0
141	2020	29	179	0	0	0	0	0	0	0	0	0	0	0	0	0							0	3.3322	3.13549	3.63922	0.123721	7.46164	3.13114	20.6463	0.0897685	0.362332	0.0325069	0.279824	0.236758	0.832693	0.383234	0.00578046	16.3279	17.3791	0	0
141	2021	29	179	0	0	0	0	0	0	0	0	0	0	0	0	0							0	3.3673	3.17805	3.60643	0.0886517	7.61628	3.13723	20.9731	0.175959	0.37779	0.0401559	0.242556	0.280327	1.24283	0	0	15.4642	17.5321	0	0
141	2022	29	179	0	0	0	0	0	0	0	0	0	0	0	0	0							0	3.4012	3.21888	3.45599	0.0706448	7.65302	3.1407	20.9782	0.0812196	0.262575	0.034184	0.294217	0.209873	1.05273	0	0	16.0873	17.5627	0	0
141	2023	29	179	0	0	0	0	0	0	0	0	0	0	0	0	0							0	3.43399	3.2581	3.33728	0.0572306	7.7643	3.14544	20.9373	0.0717363	0.236023	0.0296471	0.309769	0.171157	0.898288	0	0	0	17.4638	0	0
142	2011	27	171	0	0	0	0	0	0	0	0	0	0	1	0	1							0	3.43399	2.63906	4.12933	0	7.26543	3.05965	19.5218	0.485759	0.660479	0.0840865	0.172561	0.523582	1.73484	0	0	0	0	9.21044	0
142	2012	27	171	0	0	0	0	0	0	0	0	0	0	1	0	1							0	3.46574	2.70805	4.13266	0	7.18235	3.054	19.3658	0.290259	0.606897	0.0921434	0.179992	0.468511	1.93149	0	0	0	0	0	0
142	2013	27	171	0	0	0	0	0	0	0	0	0	0	1	0	1							0	3.49651	2.77259	4.25544	0	7.38647	3.10772	20.1597	0.174337	0.358795	0.377935	0.244112	0.177398	0.84664	0	0	0	0	0	0
142	2014	27	171	0	0	0	0	0	0	0	0	0	0	1	0	1							0	3.52636	2.83321	4.25305	0.00149888	7.18614	3.1104	20.1423	0.290359	0.389216	0.349491	0.232309	0.19792	1.07312	0	0	0	0	0	0
142	2015	27	171	0	0	0	0	0	0	0	0	0	0	1	0	1							0	3.55535	2.89037	4.26406	0.00149888	7.04316	3.10906	20.0514	0.264528	0.320928	0.353735	0.306926	0.170405	0	0	0	0	13.7117	0	0
142	2016	27	171	0	0	0	0	0	0	0	0	0	0	1	0	1							0	3.58352	2.94444	4.42957	0	6.6053	3.1394	21.09	2.46068	3.0422	0.0167421	0.0460092	0.612978	1.16044	0	0	0	17.7634	0	0
142	2017	27	171	0	0	0	0	0	0	0	0	0	0	1	0	1							0	3.61092	2.99573	4.40793	0	6.70808	3.15103	21.5209	1.46945	2.11859	0.0120649	0.0838134	0.622739	1.22341	0	0	14.2641	17.8165	0	0
142	2018	27	171	0	0	0	0	0	0	0	0	0	0	1	0	1							0	3.63759	3.04452	4.36925	0	6.80351	3.157	21.9144	1.19876	2.10037	0.00943931	0.0895335	0.589767	1.17717	0	0	14.8924	18.2778	0	0
142	2019	27	171	0	0	0	0	0	0	0	0	0	0	1	0	1							0	3.66356	3.09104	4.31626	0	6.86797	3.157	21.297	1.78081	2.81316	0.00844028	0.0898306	0.612685	1.18981	0	0	16.8513	18.591	0	0
142	2020	27	171	0	0	0	0	0	0	0	0	0	0	1	0	1							0	3.68888	3.13549	4.18853	0.597187	7.03262	3.1604	20.6854	1.68355	2.47337	0.0302974	0.0784377	0.559601	0.961425	0	0	15.5644	17.8417	0	0
142	2021	27	171	0	0	0	0	0	0	0	0	0	0	1	0	1							0	3.71357	3.17805	4.19362	0.608134	6.97915	3.15615	20.4147	1.92311	2.64224	0.0481471	0.0851423	0.480326	0.965463	0	0	15.8909	18.021	0	0
142	2022	27	171	0	0	0	0	0	0	0	0	0	0	1	0	1							0	3.73767	3.21888	4.18143	0.272543	6.98749	3.1553	20.1626	2.16532	2.49088	0.0371696	0.103849	0.529151	0.925194	0	0	15.048	17.7568	0	0
142	2023	27	171	0	0	0	0	0	0	0	0	0	0	1	0	1							0	3.7612	3.2581	4.15205	0.0205866	6.91075	3.15316	20.0263	3.37012	3.56313	0.033867	0.129829	0.505601	0.85086	0	0	0	17.7492	0	0
143	2011	31	220	0	0	12	0.414719	6	0	0	0	0	0	0	1	0							0.221938	2.63906	2.63906	3.46402	0.00329457	8.08148	3.1394	20.8556	0.0328079	0.277773	0.000128992	0.294209	0.382752	0.801072	0	0	0	13.727	0	0.876755
143	2012	31	220	0	0	10	0.687957	6	0.263214	0	0	0	0	0	1	0							0.377636	2.70805	2.70805	3.46646	0.00329457	7.9047	3.12983	21.0328	0.037474	0.160323	0.104536	0.304296	0.263933	0.8299	0	0	0	14.0728	0	0
143	2013	31	220	0	0	6	0.493908	4	0.413493	0	0	0	0	0	1	0							0.311877	2.77259	2.77259	3.4806	0.00329457	7.85941	3.11928	20.1312	0.00397708	0.0805823	0.130597	0.331534	0.260643	0.89853	0	0	0	14.4603	0	0
143	2014	31	220	0	0	0	0	0	0	0	0	0	0	0	1	0							0	2.83321	2.83321	3.54245	0.00329457	7.5353	3.09693	20.2485	0.020666	0.141988	0	0.318009	0.391043	1.33039	0	0	0	14.0688	0	0
143	2015	31	220	0	0	0	0	0	0	0	0	0	0	0	1	0							0	2.89037	2.89037	3.57767	0.00349389	7.19218	3.09377	20.1376	0.0101176	0.0781936	0	0.320407	0.390018	2.08401	0	0	0	14.597	0	0
143	2016	31	220	0	0	0	0	0	0	0	0	0	0	0	1	0							0	2.94444	2.94444	4.23443	0	7.05962	3.12588	20.1912	0.212829	1.12525	2.19998e-05	0.242854	0.475001	1.37502	0	0	0	14.981	0	0
143	2017	31	220	0	0	1	3.0954	2	0.873233	0	0	0	0	0	1	0							1.35836	2.99573	2.99573	4.24103	0	7.03703	3.12457	20.5504	0.121893	1.05476	0.00831037	0.238332	0.443131	1.21807	0	0	14.7158	13.8089	0	0
143	2018	31	220	0	0	7	0.328032	16	0.578411	0	0	0	0	0	1	0							0.310455	3.04452	3.04452	4.24498	0	7.03439	3.12895	20.7708	0.0894229	0.826408	0.00733205	0.23658	0.423922	0.86964	0	0	13.1384	14.0311	0	0
143	2019	31	220	0	0	10	0.173771	20	0.557875	0	0	0	0	1	0	1							0.201201	3.09104	3.09104	4.1289	0	7.07581	3.13157	20.7661	0.380287	0.806768	0.00676904	0.276035	0.437255	1.02503	0	0	16.1204	16.2206	11.5129	0
143	2020	31	220	0	0	5	0	14	0.181976	0	0	0	0	1	0	1							0	3.13549	3.13549	4.01789	0	7.05099	3.12983	20.8734	0.118751	0.883179	0.00688723	0.273424	0.427461	0.913337	0	0	16.0474	16.6178	0	0
143	2021	31	220	0	0	5	0.0818784	12	0.262582	0	0	0	0	1	0	1							0.213686	3.17805	3.17805	3.93168	0	7.03527	3.12939	20.9321	0.216054	0.876472	0.00685545	0.255079	0.427187	1.03367	0	0	15.9986	16.8369	0	0
143	2022	31	220	0	0	3	0	0	0	0	0	0	0	1	0	1							0	3.21888	3.21888	3.87542	0	6.98749	3.12895	20.819	0.217954	0.658718	0.0067154	0.32338	0.398003	1.48843	0	0	15.7235	16.8546	11.1844	0
143	2023	31	220	0	0	0	0	0	0	0	0	0	0	1	0	1							0	3.2581	3.2581	3.63487	0	6.97541	3.12457	20.8018	0.310216	0.675731	0.00726157	0.360799	0.375659	1.40514	0	0	0	16.5455	0	0
144	2011	24	196	0	0	1	1.30964	1	0.702073	0	0	0	0	1	0	1							0.579261	2.70805	2.70805	3.50126	0.00588266	8.67505	3.14716	21.6503	0.524873	0.760507	0.247019	0.112322	0.443447	0	0.101337	0.00228512	0	16.2384	12.8992	0
144	2012	24	196	0	0	0	0	6	0.376021	0	0	0	0	1	0	1							0	2.77259	2.77259	3.47667	0.0028958	8.81922	3.15231	21.7831	0.267689	0.546306	0.301108	0.120935	0.370849	1.00684	0.0962392	0.00238275	0	17.4737	0	0
144	2013	24	196	0	0	5	0.862093	4	0.531634	0	0	0	0	1	0	1							0.493973	2.83321	2.83321	3.54583	0.0028958	8.64294	3.15316	21.7434	0.168455	0.498776	0.285065	0.107697	0.342086	0.913035	0.100477	0.00211935	0	17.8959	0	0
144	2014	24	196	0	0	8	0.206211	25	0.77764	0	0	0	0	1	0	1							0.14792	2.89037	2.89037	4.02229	0.00249688	8.51659	3.16505	21.5709	0.450465	0.710784	0.216224	0.148498	0.405172	0.923405	0.105578	0.00214018	0	17.8281	11.0822	0.911045
144	2015	24	196	0	0	6	0.194854	11	0.552244	0	0	0	0	1	0	1							0.144713	2.94444	2.94444	3.5033	0.00219758	8.22577	3.16167	21.353	0.464783	0.7404	0.217839	0.167675	0.391422	1.07673	0.111824	0.00212822	0	17.3931	0	0
144	2016	24	196	0	0	6	0.3463	7	0.557604	0	0	0	0	1	0	1							0.25698	2.99573	2.99573	3.56079	0.00239712	8.08456	3.16082	21.3299	0.458888	0.69058	0.223858	0.179216	0.381143	0.966496	0.190531	0.00201327	0	18.0629	0	0
144	2017	24	196	0	0	9	0.378327	10	0.279435	0	0	0	0	1	0	1							0.30247	3.04452	3.04452	3.59251	0.00239712	7.9848	3.1587	21.2773	0.452542	0.671415	0.230483	0.180552	0.371059	0.776368	0.236868	0.00469507	15.5012	17.9879	0	0
144	2018	24	196	0	0	19	0.120854	45	0.205657	0	0	0	0	1	0	1							0.125859	3.09104	3.09104	3.38993	0.00239712	7.75705	3.15444	21.1471	0.322578	0.746493	0.231748	0.17006	0.376398	0.582976	0.244964	0.00183318	15.6365	17.5089	0	0
144	2019	24	196	0	0	0	0	10	0.167363	0	0	0	0	1	0	1							0	3.13549	3.13549	3.41869	0.00219758	7.55591	3.13853	21.0916	0.0898179	0.749766	0.177359	0.160809	0.379852	0.66443	0.340466	0.000862587	15.4792	17.1043	10.309	0
144	2020	24	196	0	0	0	0	0	0	0	0	0	0	1	0	1							0	3.17805	3.17805	3.35481	0.302472	7.4725	3.1368	21.2773	0.189195	0.735891	0.184968	0.169908	0.348313	1.03374	0.294644	0.00133967	17.0151	16.5869	0	0
144	2021	24	196	0	0	0	0	1	0	0	0	1	0	1	0	1							0	3.21888	3.21888	3.39086	0.40226	7.29912	3.13897	21.5483	0.250503	0.719307	0.171281	0.170269	0.346872	1.03239	0	0	15.0555	16.9206	0	0
144	2022	24	196	0	0	2	0	5	0.742287	0	0	1	0	1	0	1							0	3.2581	3.2581	3.43329	0.479645	7.21377	3.13332	20.918	0.330751	0.667867	0.192148	0.196786	0.262692	1.01037	0	0	15.7976	16.7755	0	0
144	2023	24	196	0	0	4	0	2	0	0	0	1	0	1	0	1							0	3.29584	3.29584	3.42889	0.637212	7.12609	3.13332	20.9856	0.242507	0.604556	0.187438	0.192826	0.251636	0.933064	0	0	0	16.6502	0	0
145	2011	10	64	0	0	0	0	0	0	0	0	0	0	0	1	0							0	2.70805	2.70805	3.8129	0	8.78875	3.12236	21.8121	0.178843	0.568108	0.18054	0.399289	0.214885	0.769541	0.093434	0.0010626	0	0	0	0
145	2012	10	64	0	0	0	0	0	0	0	0	0	0	0	1	0							0	2.77259	2.77259	3.80642	0	8.67026	3.12325	21.7104	0.0697005	0.488211	0.177162	0.387919	0.217957	0.752178	0.107958	0.0012504	0	15.1867	0	0
145	2013	10	64	0	0	0	0	0	0	0	0	0	0	0	1	0							0	2.83321	2.83321	3.83091	0	8.59951	3.12413	21.6991	0.0707035	0.436789	0.170417	0.37735	0.198689	0.69163	0.120953	0.00135828	0	14.9972	0	0
[truncated: 15,844 more rows]
